# Supplementary material for: Omic analysis of the endangered Taxaceae species Pseudotaxus chienii revealed the differences in taxol biosynthesis pathway between Pseudotaxus and Taxus yunnanensis trees
Source: BMC Plant Biol. 2021 Feb 19;21:104. doi: 10.1186/s12870-021-02883-0 (PMC7903646; doi:10.1186/s12870-021-02883-0)
Supplement: Supplementary file 1 — Additional file 1: Table S1. The detailed information of 3387 metabolites with annotations. [file 12870_2021_2883_MOESM1_ESM.xlsx]

## Sheet: sheet1
Table S1 The detailed information of 3,387 metabolites with annotations.
name	mzmed	mzmin	mzmax	rtmed	rtmin	rtmax	npeaks	data	maxint	P. chienii_10_P	P. chienii_1_P	P. chienii_2_P	P. chienii__P	P. chienii_4_P	P. chienii_5_P	P. chienii_6_P	P. chienii_7_P	P. chienii_8_P	P. chienii_9_P	T. yunnanensis_10_P	T. yunnanensis_1_P	T. yunnanensis_2_P	T. yunnanensis_3_P	T. yunnanensis_4_P	T. yunnanensis_5_P	T. yunnanensis_6_P	T. yunnanensis_7_P	T. yunnanensis_8_P	T. yunnanensis_9_P	isotopes	adduct	pcgroup	num.ms1.spec	num.spec	isolation.warning	rt.extended	nhits.reverse	hits.reverse	nhits.forward	hits.forward	IsAnnotated	NumberMS2ident	RankMS2ident	RankMS2hmdb	RankMS2hmdbSuperClass	RankMS2kegg	RankMS2biocyc	RankMS2pubchem	NumberMS1plantcyc
M69T372	69.0336	69.0323	69.0346	371.793	368.414	380.384	52	51	1351	2743.17	2038.62	2509.27	1452.33	2137.48	741.537	2559.77	3580.15	3315.49	2987.83	3095.81	654.083	1526.81	461.567	1967.69	2409.03	1828.19	2781.6	2236.1	3084.89			131	0	0	FALSE	FALSE	0		0		1	0	-	-	-	-	-	-	0
M70T313	70.0653	70.0644	70.066	312.827	309.465	325.094	82	81	10972	2342.91	5683.56	3808.76	3561.52	3337.74	5396.05	4106.58	5863.02	5066.63	5861.48	3024.03	2247.3	2834.19	2020.81	2857.92	2905.78	3228.68	3389.11	4295.39	3998.74			66	11	7	FALSE	FALSE	0		0		1	0	-	-	-	-	-	-	1
M70T269	70.0652	70.0645	70.066	268.886	263.201	270.351	45	45	5058	702.674	164.734	286.058	238.543	326.411	236.204	606.296	411.927	494.303	621.3	320.591	220.578	214.617	404.203	448.508	679.473	423.725	554.066	704.56	537.373			76	8	64	TRUE	FALSE	0		0		1	0	-	-	-	-	-	-	1
M72T306	72.0808	72.0793	72.0817	305.913	300.745	321.114	64	56	5639	2467.07	1626.03	1022.77	1039.64	681.178	1307.58	406.02	800.55	3677.1	1827.33	1236.54	1441.03	1901.57	2067.92	1218.58	2057.37	3329.07	2176.83	3053.46	3259.58			6	1	13	FALSE	FALSE	0		0		1	0	-	-	-	-	-	-	0
M74T21	74.06	74.0595	74.0604	20.8445	17.366	25.922	74	74	2979	25991.2	18322.9	31349.3	23676.4	29588.3	30236	30411	26142.8	30451.3	25528.4	17081.7	34628.9	29863.8	32405.2	38009.4	31082.8	31556.2	34170.3	32595.7	25961.1			115	1	6	FALSE	TRUE	0		0		1	0	-	-	-	-	-	-	1
M74T5	74.06	74.0594	74.0604	5.0895	2.565	10.404	54	54	2817	22778	26222.4	28538.8	21135.2	25567.5	30249.8	22677.4	27898	14400.8	19964.5	25547.1	24655.8	30615.1	26081.1	27212.2	29239.6	30904.1	27816.8	23285.4	19943.5			135	2	8	TRUE	FALSE	0		0		1	0	-	-	-	-	-	-	1
M74T645	74.06	74.0595	74.0605	645.376	640.709	665.464	67	57	2458	37303.2	87579.2	92108.4	89004.3	25837.3	1392.98	55068.3	56401.1	37001	35567.7	19469.1	1328.12	93214.9	88802.7	41442.4	43991.3	80535.5	76980.6	39284	28144.1			143	8	18	FALSE	TRUE	0		0		1	0	-	-	-	-	-	-	1
M74T704	74.06	74.0593	74.0603	703.898	694.069	719.352	60	51	2592	26480.8	30550.8	9296.36	1391.66	42887.1	18370.1	30009.3	58300.5	25059.6	6122.1	11175.2	30314.2	22592.9	30155.2	24708.4	37300.5	1172.98	28995.8	14678	14778.9			146	8	18	FALSE	FALSE	0		0		1	0	-	-	-	-	-	-	1
M79T38	79.0541	79.053	79.055	37.636	26.915	62.662	77	69	7860	10718.4	12966.8	15589	8529.67	10317.1	18243.7	8013.75	16276.6	10557.2	5535.58	17918	2532.48	8447.04	6139.75	19251.2	5035.61	17880.5	3728.35	4849.65	2743.23			1	0	0	FALSE	FALSE	0		0		1	0	-	-	-	-	-	-	1
M80T426	80.0496	80.0483	80.0505	426.26	421.752	433.471	64	62	1709	2151.51	1888.19	644.802	3840.78	1126.85	2281.31	1846.14	1937.34	1599.48	311.593	2528.91	1701.2	1334.34	2214.14	2417.9	1241.37	1986.84	2804.69	410.708	2653.4			17	0	0	FALSE	FALSE	0		0		1	0	-	-	-	-	-	-	1
M85T255	85.0283	85.0254	85.0291	255.07	244.81	260.845	83	82	3606	25933.1	32040.4	30157.3	33127.2	27400.3	30017.4	17436.2	36765.9	27479.1	34697.9	25135.1	32081.4	24946.1	31153.8	23803.8	42497.9	27298.8	41915.5	35169.9	32917		[M+H]+ 84.0206	70	0	0	FALSE	FALSE	0		0		1	0	-	-	-	-	-	-	0
M85T413	85.0284	85.0273	85.0294	413.475	407.756	419.071	47	47	1294	409.96	2069.38	1764.72	2769.11	953.17	2459.24	2057.11	3622.98	2077.02	1463.63	1661.46	594.51	982.317	2286.14	2565.77	1994.58	1293.97	2148.07	2712.75	1945.27		[M+H]+ 84.0205	41	0	0	FALSE	FALSE	0		0		1	0	-	-	-	-	-	-	0
M85T137	85.0645	85.0632	85.0652	137.091	125.552	156.305	44	43	1367	4320.63	7830.01	5219.28	4503	4534.43	4224.99	1998.89	1874.99	2053.37	5297.13	2628.49	1635.56	5958.8	4629.69	4407.96	2447.09	5479.27	3965.9	4037.84	1850.9			60	0	0	FALSE	FALSE	0		0		1	0	-	-	-	-	-	-	3
M86T372	86.0599	86.0581	86.0606	371.594	362.51	390.199	79	78	6803	5708.73	3838.72	5184.19	3711.34	4456.88	3824.79	2636.74	5207.71	3998.02	4996.67	4694.9	5069.63	2231.63	2356.61	2237.69	1528.51	2057.5	603.288	2549.19	3262.53			33	7	13	FALSE	FALSE	0		0		1	0	-	-	-	-	-	-	2
M86T269	86.0963	86.095	86.097	269.169	263.407	291.516	115	74	24053	2652.21	2116.48	2308.02	1864.29	1498	2136.46	2681.91	2532.85	1532.51	2716.46	2269.24	1852.05	1707.73	1532.59	1665.4	3379.3	2102.02	2351	1212.25	2436.39			76	12	9	TRUE	FALSE	0		0		1	0	-	-	-	-	-	-	1
M87T372	87.0439	87.0431	87.0453	371.538	365.971	384.105	82	81	10323	4391.15	3669.63	5116.51	2708.57	4249.86	4345.37	3844.62	4389.99	4278.18	4558.45	2599.55	3834.79	2755.85	2431.2	2941.36	3971.19	2994.44	2341.56	3539.96	3355.31			33	18	10	TRUE	FALSE	3	score{0.9733}adduct{(M+H)+}name{4-Hydroxybutanoic acid lactone}labid{n00022};score{0.9512}adduct{(M+H-H2O)+}name{DL-3-Hydroxybutyric acid}labid{L0367};score{0.9485}adduct{(M+H-H2O)+}name{(R)-3-Hydroxybutyric acid}labid{L0122}	3	score{0.9665}adduct{(M+H)+}name{4-Hydroxybutanoic acid lactone}labid{n00022};score{0.9438}adduct{(M+H-H2O)+}name{DL-3-Hydroxybutyric acid}labid{L0367};score{0.9412}adduct{(M+H-H2O)+}name{(R)-3-Hydroxybutyric acid}labid{L0122}	1	3	4-Hydroxybutanoic acid lactone;DL-3-Hydroxybutyric acid;(R)-3-Hydroxybutyric acid	HMDB00549;HMDB00357;HMDB00011	Organoheterocyclic compounds;Lipids and lipid-like molecules;Lipids and lipid-like molecules	C01770;C01089;C01089	96-48-0;300-85-6;625-72-9	7302;441;92135	4
M88T409	88.039	88.0376	88.0405	408.787	404.8	420.094	43	41	895	1244.3	822.339	817.525	912.181	616.555	468.714	870.587	934.071	1001.7	1220.6	638.518	287.028	370.543	749.53	515.416	973.536	397.441	640.891	443.984	664.889			81	0	0	FALSE	FALSE	0		0		1	0	-	-	-	-	-	-	3
M89T21	89.0708	89.0703	89.0713	21.197	17.678	25.63	47	47	779	3463.44	3904.72	3791.1	4306.64	5595.47	4496.8	3214.82	4509.18	4562.99	2317.44	3549.08	4991.16	6452.87	5657.75	5034.16	4624.07	4802.54	3972.05	4506.56	3947.03			115	0	0	FALSE	FALSE	0		0		1	0	-	-	-	-	-	-	1
M89T2	89.0707	89.0702	89.0714	2.419	0.853	10.979	50	45	1387	1131.69	3682.25	667.332	2051.31	1458.71	4587.79	3698.3	2347.69	3843.22	2979.93	1192.18	1111.27	4178.93	3546.75	2253.4	2272.89	2145.78	1485.78	2092.81	2055.72			189	0	0	FALSE	FALSE	0		0		1	0	-	-	-	-	-	-	1
M90T32	90.0547	90.0534	90.0558	31.6805	26.583	40.337	58	57	3417	9063.73	4053.46	16934.7	6877.31	16408.3	5108.39	8833.29	5534.72	11899.6	5695.33	11988.9	12301.6	10161	16424.3	5751.04	16567.4	8711.97	16213.3	13068.4	15050			3	0	0	FALSE	FALSE	0		0		1	0	-	-	-	-	-	-	2
M90T348	90.0548	90.0538	90.0554	347.579	345.675	352.658	46	46	1037	663.353	458.074	710.639	325.736	734.333	229.626	794.633	361.902	569.966	338.625	219.339	260.016	306.211	301.664	260.236	401.831	352.879	320.887	346.936	307.621			54	0	0	FALSE	FALSE	0		0		1	0	-	-	-	-	-	-	2
M95T334	94.9292	94.9286	94.93	333.845	330.152	350.02	83	82	743	5535.45	5172.17	5304.93	6311.53	5337.01	6138.72	6561.53	6613.39	6705.83	7181.2	5956.19	3613.18	5679.74	5395.64	5689.61	3309.14	5805.05	6730.73	6091.23	6671.64			171	0	0	FALSE	FALSE	0		0		1	0	-	-	-	-	-	-	0
M97T255	97.0283	97.0263	97.03	255.403	241.788	259.447	81	80	2301	13443.9	18487.1	10022	16975.3	14786.5	13431.4	14105.8	22930.7	15925.3	15326.1	14664.5	17329.6	14023.3	13196.4	10624.5	18577.8	13748	22023.7	18491.6	17269.8			152	0	0	FALSE	FALSE	0		0		1	0	-	-	-	-	-	-	0
M97T427	97.0281	97.0266	97.0297	426.593	409.038	430.469	73	71	1263	1979.68	1481.61	1824.75	3374.62	1876.21	2156.55	2049.68	1906.41	1644.87	962.289	1931.52	1072.13	3096.4	1915.28	1684.8	3168.29	1695.87	2822.32	2580.22	2690.42			162	0	0	FALSE	FALSE	0		0		1	0	-	-	-	-	-	-	0
M99T156	98.975	98.9745	98.9756	155.881	148.255	162.343	77	77	9552	54750.6	56542.4	55096.3	32558.9	76632.6	52918.6	33781.3	40268.5	61273.8	22859.5	39483.7	60611.6	51544.8	81245.4	66141.4	69485	45299.1	61479.2	43721	48931.7			46	2	4	FALSE	TRUE	0		0		1	0	-	-	-	-	-	-	1
M99T287	98.975	98.9746	98.9756	286.509	281.164	292.695	59	59	6472	61392.5	54297.9	68165.8	42082.6	6333.24	6442.6	65998.9	80547	70699.9	40749.9	61623.7	51522.8	107553	185548	70230.2	116900	58824.6	64289.2	41960.2	41685.7		[M+Na]+ 75.9855 [M+H]+ 97.9674	136	2	7	FALSE	TRUE	0		0		1	0	-	-	-	-	-	-	1
M99T208	98.975	98.9746	98.9754	207.677	200.537	217.813	54	53	7803	49949.4	39534.8	58241.3	41051.6	74204	47277.5	48982.4	40555.9	58480.5	41491.1	43749.7	64557.9	64618.5	66302.4	48084.6	65442.1	53069.9	34477.4	35955	47787		[M+Na]+ 75.9854 [M+H]+ 97.9674	72	0	0	FALSE	FALSE	0		0		1	0	-	-	-	-	-	-	1
M99T183	98.9751	98.9744	98.9757	182.923	172.149	194.294	65	54	7677	35218.1	35132.4	27594	23336.9	31161.8	42696	24116.3	33512.1	30227.1	28956.6	27831.7	23003.3	58004.7	90674.5	43805.1	46965.6	18845.3	67620.6	47909.9	53177			29	1	4	FALSE	TRUE	0		0		1	0	-	-	-	-	-	-	1
M99T317	98.975	98.9746	98.9755	316.562	308.435	326.724	42	42	4909	47156.4	37071.1	38050.6	41602	60332.3	44803	25511	38811.1	57179.8	40486.5	27021.6	37606.3	39854.1	45673.2	46869.8	45061.6	43811.5	44405.6	45738.1	44637.1		[M+Na]+ 75.9855 [M+H]+ 97.9675	84	0	0	FALSE	FALSE	0		0		1	0	-	-	-	-	-	-	1
M99T247	99.0437	99.0423	99.0455	247.395	238.838	260.845	76	72	3502	15427.5	12258.4	7172.42	8260.73	15876.4	12813.1	12082.1	12532.7	11588.8	13339.7	11892.3	11366.1	14219.4	13982.3	13686.3	15852.4	9222.7	16899.2	14418.3	8398.78			15	0	0	FALSE	FALSE	0		0		1	0	-	-	-	-	-	-	1
M100T648	100.075	100.075	100.076	647.742	637.345	666.447	100	79	15205	292129	279020	170794	4603.29	233855	220044	230328	240429	6740.61	485816	167301	70689.2	254144	239861	231373	3708.89	73522.6	244870	323510	135785			143	27	50	FALSE	TRUE	0		0		1	0	-	-	-	-	-	-	2
M100T21	100.075	100.075	100.076	21.4105	14.547	24.837	82	81	17047	208650	114868	107433	44160.2	107779	63334.3	96210.7	108019	201702	192943	133689	114558	101335	110472	95823.5	76550.9	86330.7	85391.6	103005	150566			115	7	115	FALSE	FALSE	0		0		1	0	-	-	-	-	-	-	2
M100T705	100.075	100.075	100.076	704.632	685.084	719.288	109	78	13704	7250.3	4713.7	101784	4227.03	75121.3	3914.71	184065	200503	69732.1	49340.8	183089	4371.2	95918.7	92276.1	181995	172743	152397	4122.01	5836.1	53784			146	14	171	FALSE	FALSE	0		0		1	0	-	-	-	-	-	-	2
M100T5	100.075	100.075	100.076	5.039	2.906	10.096	68	66	17300	93784.5	86401.9	33903.7	64816.5	79299.2	77758.8	61538.9	90684.3	136257	149655	143057	89501.4	89958.7	81877	76981.3	64546.1	71263.2	87872	68982.7	75840.9			135	4	68	FALSE	FALSE	0		0		1	0	-	-	-	-	-	-	2
M101T350	101.059	101.058	101.071	349.995	343.131	353.637	67	66	1226	671.775	1073.7	1397.79	1096.31	1345.83	1401.87	1484.05	1624.61	1309.2	921.109	1718.82	932.388	2010.16	1764.18	1971.87	1088.8	1675.54	1242.69	1900.12	1454.22			79	0	0	FALSE	FALSE	0		0		1	0	-	-	-	-	-	-	2
M102T219	102.127	102.127	102.128	218.976	205.674	225.247	82	82	3500	15358.2	14121.8	16627.4	14073.8	17448	15457.6	15006.2	14782.5	18816	13598.4	15947.6	20432.8	14643.3	15922.5	15982.4	18835.5	16268.8	18810.5	18671.4	18704.2			20	12	8	TRUE	FALSE	0		0		1	0	-	-	-	-	-	-	0
M104T372	104.07	104.069	104.072	371.599	365.148	383.216	82	81	11855	4036.44	3896.29	7333.22	2490.28	5524.64	5567.42	5714.17	4982.09	4059.24	4853.97	3807.1	4165.08	2484.49	3859.59	1280.36	3552.78	3336.64	3885.14	3526.51	4638.79			131	30	647	TRUE	FALSE	3	score{0.9861}adduct{(M+H)+}name{4-Aminobutyric acid}labid{S0298};score{0.9612}adduct{(M+NH4)+}name{4-Hydroxybutanoic acid lactone}labid{n00022};score{0.892}adduct{(M+H)+}name{Dimethylglycine}labid{L0268}	2	score{0.9841}adduct{(M+H)+}name{4-Aminobutyric acid}labid{S0298};score{0.9076}adduct{(M+NH4)+}name{4-Hydroxybutanoic acid lactone}labid{n00022}	1	3	4-Aminobutyric acid;4-Hydroxybutanoic acid lactone;Dimethylglycine	HMDB00112;HMDB00549;HMDB00092	Organic acids and derivatives;Organoheterocyclic compounds;Organic acids and derivatives	C00334;C01770;C01026	1956-12-2;96-48-0;1118-68-9	119;7302;673	4
M104T276	104.107	104.106	104.107	276.016	274.44	278.085	82	82	232671	1.72392e+06	1.68663e+06	1.62949e+06	1.98966e+06	1.73211e+06	1.84239e+06	1.80151e+06	1.71758e+06	1.88554e+06	1.72446e+06	1.77542e+06	1.60877e+06	1.81739e+06	1.61063e+06	1.79699e+06	2.09815e+06	1.87038e+06	1.88533e+06	1.86439e+06	2.00272e+06	[1][M]+		27	61	1412	TRUE	FALSE	0		0		1	0	-	-	-	-	-	-	5
M104T148	104.107	104.105	104.107	148.06	144.612	158.438	66	65	2581	18079.4	10010.8	17443.6	13061.7	14950.4	11822.7	31700.7	11808.3	15873.4	11570.1	15243.4	9299.61	15464.8	12614.4	6468.51	14960.5	18733.6	23527.9	13757	20601.3			24	2	11	FALSE	TRUE	0		0		1	0	-	-	-	-	-	-	5
M104T340	104.107	104.106	104.107	340.099	335.913	351.508	79	71	36415	409724	60835.9	71590.9	56406.1	72835.6	65888.5	447048	88466.5	445192	54026.1	74505.9	68131.8	76299.1	59167.4	75548.8	59542.5	71345.3	67283.4	429622	257507			25	59	1363	TRUE	TRUE	0		0		1	0	-	-	-	-	-	-	5
M104T296	104.107	104.106	104.107	296.26	291.806	304.897	56	53	131324	1.3751e+06	1.01146e+06	1.07064e+06	1.14318e+06	859487	1.06615e+06	1.14201e+06	1.3851e+06	1.24068e+06	1.34146e+06	1.4516e+06	1.07525e+06	515236	1.04682e+06	980358	1.13352e+06	1.12455e+06	1.01257e+06	1.36242e+06	1.15796e+06	[2][M]+		23	82	1363	TRUE	TRUE	0		0		1	0	-	-	-	-	-	-	5
M105T36	105.069	105.068	105.071	35.599	30.166	56.268	58	56	8806	7708.77	2612.78	11629	11080.4	13396.2	9080.24	10723.6	10623.9	12053.8	10659.8	19577.2	7659.36	5447.55	16538.6	15508.9	11991.7	10760.9	12103.9	7086.61	20710			1	2	30	FALSE	FALSE	0		0		1	0	-	-	-	-	-	-	0
M106T380	106.05	106.049	106.051	380.379	372.781	398.324	60	56	1432	786.84	602.988	773.024	915.623	517.11	888.234	511.425	766.313	696.415	732.877	787.153	514.475	630.471	1022.35	840.665	669.121	489.258	758.401	658.652	879.328			80	0	0	FALSE	FALSE	0		0		1	0	-	-	-	-	-	-	2
M107T39	107.049	107.048	107.049	39.2975	27.003	65.363	94	77	17745	34830.7	23799.3	31100.1	27121	35892.4	31017.5	23129.8	40470.9	30505.5	17104.3	35588.7	16566.5	32718.8	27192.9	46384.8	20251.7	36462.4	25377.9	27407.9	14800.6			2	0	0	FALSE	FALSE	0		0		1	0	-	-	-	-	-	-	1
M110T138	110.06	110.058	110.061	137.756	131.896	143.299	60	58	1774	8314.36	10867.1	9741.97	6872.68	2814.37	10034.7	9526.85	10682.5	5219.59	10717.5	6429.81	7813.82	6174.16	9026.41	3814.14	6505.32	6263.5	4863.24	10398.9	8712.15			60	0	0	FALSE	FALSE	0		0		1	0	-	-	-	-	-	-	0
M111T345	111.044	111.043	111.045	345.102	339.518	358.822	64	64	921	2220.83	1829.35	1827.42	1927.02	2396.04	1876.14	2229.16	1016.62	2417.63	1739.75	2951.32	2903.08	2543.74	2714.69	2456.98	2572.38	1201.83	2925.76	2930.16	3073.14		[M+H-2H2O]+ 146.059	54	0	0	FALSE	FALSE	0		0		1	0	-	-	-	-	-	-	3
M112T240	112.05	112.049	112.051	240.065	226.368	243.862	80	80	29515	13604.8	18369.9	9746.88	17442.4	12584.4	18573.3	15670.6	19262.1	15706.4	19781.5	15750.9	17534.2	11232.1	10293.6	14066.4	15459.7	15997.4	18237.9	18489.1	20106.4			88	30	26	FALSE	FALSE	1	score{0.9965}adduct{(M+H)+}name{Cytosine}labid{S0041}	1	score{0.9756}adduct{(M+H)+}name{Cytosine}labid{S0041}	1	1	Cytosine	HMDB00630	Organoheterocyclic compounds	C00380	71-30-7	597	1
M112T207	112.05	112.05	112.051	206.997	195.62	209.996	41	41	32903	5125.07	4332.47	3280.06	3336.3	3894.8	4742.83	4706.68	5802	5364.23	6471.12	3558.17	4608.07	3767.13	3583.37	2470.95	4786.62	4387.73	5304.05	5011.73	5570.83			107	21	72	FALSE	FALSE	1	score{0.9961}adduct{(M+H)+}name{Cytosine}labid{S0041}	1	score{0.967}adduct{(M+H)+}name{Cytosine}labid{S0041}	1	1	Cytosine	HMDB00630	Organoheterocyclic compounds	C00380	71-30-7	597	1
M112T269	112.087	112.085	112.088	268.817	263.201	270.427	62	62	5895	588.605	408.145	609.035	507.983	566.114	694.528	440.437	370.863	663.845	955.518	699.344	490.555	296.456	223.747	313.499	699.09	633.397	406.586	584.302	882.296			76	9	37	FALSE	FALSE	0		0		1	0	-	-	-	-	-	-	0
M113T247	113.059	113.051	113.061	246.75	232.609	253.111	69	63	2358	6106.18	4075.17	6125.51	4841.79	7464.15	3407.64	7705.81	7206.55	7370.83	4621.02	5215.99	5533.31	5540.24	3829.86	4111.48	4992.71	5206.26	4403.92	6374.64	4516.69			15	0	0	FALSE	FALSE	0		0		1	0	-	-	-	-	-	-	2
M113T133	113.059	113.058	113.071	133.385	116.302	153.009	99	79	2906	17970.2	22308.3	13841.4	22364.5	22950.1	25989.3	15908.3	24120.4	22718	27675.3	21629	24349.7	15769.7	23341.2	9252.9	23780.3	21872.8	14956.1	13592.9	22502.7			13	0	0	FALSE	FALSE	0		0		1	0	-	-	-	-	-	-	4
M115T253	115.039	115.037	115.04	252.895	239.147	257.958	48	48	1216	1961.31	5349.52	1628.46	5229.34	2113.8	3966.87	1492.15	6215.11	3444.04	3906.11	3481.27	5092.38	3910.4	3449.62	2669.09	3803.96	4129.62	3320.98	3078.87	3804.22			70	0	0	FALSE	FALSE	0		0		1	0	-	-	-	-	-	-	7
M116T407	116.034	116.031	116.034	407.403	404.292	411.143	46	46	875	994.398	517.669	786.971	1055.35	817.355	1166.46	664.175	630.684	1019.34	414.7	831.224	436.593	344.199	583.754	442.437	590.034	179.389	514.615	537.078	497.321			50	0	0	FALSE	FALSE	0		0		1	0	-	-	-	-	-	-	1
M116T313	116.07	116.07	116.071	312.615	310.255	322.984	82	82	80777	24264.8	30085	20682.1	28056.8	17984	32164	21817.3	43183.9	22411.3	35845.3	17349.5	15749.5	15754.2	17145.5	14749.8	16739.8	16069.6	18846.9	18453.3	19134.4	[3][M]+		66	49	255	TRUE	FALSE	2	score{0.9995}adduct{(M+H)+}name{D-Proline}labid{S0043};score{0.9995}adduct{(M+H)+}name{L-Proline}labid{S0088}	2	score{0.9995}adduct{(M+H)+}name{D-Proline}labid{S0043};score{0.9995}adduct{(M+H)+}name{L-Proline}labid{S0088}	1	2	D-Proline;L-Proline	HMDB03411;HMDB00162	Organic acids and derivatives;Organic acids and derivatives	C00763;C00148	344-25-2;147-85-3	8988;145742	2
M118T273	118.086	118.085	118.087	273.226	270.696	274.571	79	79	10736	30855.3	8637.18	22033.2	8375.06	27002.9	9765.79	29720.1	10148.8	31338	11146.9	11534.2	10498.5	10466	10339.5	8204.92	9295.57	10670.3	10502.6	9383.97	12377.2			113	35	19	FALSE	FALSE	2	score{0.9929}adduct{(M+H)+}name{Betaine}labid{L0010};score{0.9591}adduct{(M+NH4)+}name{Glutaraldehyde}labid{n00064}	1	score{0.968}adduct{(M+H)+}name{Betaine}labid{L0010}	1	2	Betaine;Glutaraldehyde	HMDB00043;HMDB29599	Organic acids and derivatives;Organooxygen compounds	C00719;C12518	107-43-7;111-30-8	247;3485	2
M118T304	118.086	118.085	118.088	304.132	292.249	313.543	42	42	8596	4778.21	1765.39	3308.31	1945.81	3487.18	2220.95	4258.76	2989.73	4093.33	2679.57	721.686	1854.54	1871.8	2136.63	1732.58	1924.7	2473.86	2367.25	2484.63	2672.34			6	17	45	FALSE	FALSE	3	score{0.9995}adduct{(M+H)+}name{L-Valine}labid{S0091};score{0.9911}adduct{(M+H)+}name{N-Methyl-.alpha.-aminoisobutyric acid}labid{n00161};score{0.8735}adduct{(M+NH4)+}name{2-Butenoic acid, 3-methyl-}labid{n00062}	1	score{0.9995}adduct{(M+H)+}name{L-Valine}labid{S0091}	1	3	L-Valine;N-Methyl-.alpha.-aminoisobutyric acid;2-Butenoic acid, 3-methyl-	HMDB00883;HMDB02141;-	Organic acids and derivatives;Organic acids and derivatives;-	C00183;-;-	72-18-4;2566-34-9;-	6287;6951124;-	2
M118T277	118.122	118.12	118.124	276.549	260.898	279.099	46	45	6542	18129.3	6296.87	17303	5648.43	18905.1	7798.53	14386.2	6656.9	16058.2	4629.33	6845.65	5893.82	8188.03	8025.42	3459.01	4182.68	7652.65	4511.31	4244.57	5203.14			27	0	0	FALSE	FALSE	0		0		1	0	-	-	-	-	-	-	6
M119T163	119.035	119.033	119.036	162.917	160.427	173.073	52	50	4029	2715.81	5800.26	1437.21	6463.27	6262.47	6910.22	7622.42	6969.21	1975.97	5908.67	4930.44	2521.69	1468	3100.4	6035.42	6308.7	1158.35	2831.71	2853.94	6213.06		[M+H]+ 118.027	9	0	0	FALSE	FALSE	0		0		1	0	-	-	-	-	-	-	1
M121T41	121.064	121.062	121.065	40.813	29.792	77.727	57	52	3076	8755.72	15303	9841.53	2608.9	3839.34	8418.97	15439.8	17532.8	4687.06	2721.08	8400.98	16921.9	8919.94	19540.1	13123.2	6004.4	17981.5	16758.9	10392.6	13702.3			2	1	22	TRUE	TRUE	0		0		1	0	-	-	-	-	-	-	1
M121T163	121.101	121.098	121.101	162.814	145.996	189.435	65	49	3125	57839.5	22915.8	14042.2	17252.3	15942	17919.3	13780.6	23778.8	11018	19810.1	13733.5	18197.6	17033.9	11091.8	18325.6	12645.6	31728.9	22128.1	21860.2	10522.4			9	0	0	FALSE	FALSE	0		0		1	0	-	-	-	-	-	-	0
M123T175	123.044	123.042	123.044	174.656	172.888	198.264	74	50	22899	86900.3	59185.5	92377.7	43301.9	99914.4	66740.8	83093.4	53666	97252.4	48306.8	67354.5	53717.5	60376.5	53866.9	63359	52985.4	62859.2	56712.9	62418.3	57900			42	17	69	TRUE	FALSE	0		0		1	0	-	-	-	-	-	-	6
M123T53	123.055	123.053	123.055	53.454	46.762	68.436	78	70	7547	34664.6	54375.7	35716.6	48503.1	19353	59740.7	33459.8	41077.7	38459.3	58647.4	43863.2	55260.6	44925.7	57668.8	43900.8	32847	45471.2	35373.8	64896.5	63749.9			8	2	42	TRUE	FALSE	1	score{0.986}adduct{(M+H)+}name{Nicotinamide}labid{S0048}	1	score{0.9626}adduct{(M+H)+}name{Nicotinamide}labid{S0048}	1	1	Nicotinamide	HMDB01406	Organoheterocyclic compounds	C00153	98-92-0	936	1
M123T372	123.055	123.053	123.056	372.415	366.057	398.251	104	76	5254	16454.2	25589.8	12543.9	28157.2	16890.5	17221.1	7650.83	26417.7	19047.6	24165.6	26825.9	797.523	8589.15	4809.82	25661.8	5862.83	32469.2	5839.97	5479.88	7178.86			131	17	15	FALSE	FALSE	1	score{0.9963}adduct{(M+H)+}name{Nicotinamide}labid{S0048}	1	score{0.9763}adduct{(M+H)+}name{Nicotinamide}labid{S0048}	1	1	Nicotinamide	HMDB01406	Organoheterocyclic compounds	C00153	98-92-0	936	1
M123T350	123.065	123.063	123.066	349.711	347.786	352.835	46	46	542	1187.76	722.655	660.447	1053.2	1159.44	1555.31	589.938	1500.9	1098.94	1213.74	1149.72	1089.61	683.24	574.631	1267.64	1158.28	1273.28	437.181	550.805	1041.7			79	13	10	FALSE	TRUE	0		0		1	0	-	-	-	-	-	-	1
M124T389	124.039	124.038	124.04	388.703	378.851	404.449	82	81	9637	13337.3	18501.4	13809.4	18852.2	15071.7	17088.2	14116	19205.4	14281.2	16545.6	12742	15597.9	13401.8	14922.5	10736	14771.7	12811.9	14295.3	15738.4	17695.5	[4][M]+	[M+H]+ 123.031	64	25	27	TRUE	FALSE	2	score{0.9984}adduct{(M+H)+}name{Nicotinate}labid{S0008};score{0.9981}adduct{(M+H)+}name{Picolinic acid}labid{n00193}	1	score{0.9375}adduct{(M+H)+}name{Nicotinate}labid{S0008}	1	2	Nicotinate;Picolinic acid	HMDB01488;HMDB02243	Organoheterocyclic compounds;Organoheterocyclic compounds	C00253;C10164	59-67-6;98-98-6	938;1018	2
M124T218	124.039	124.038	124.04	217.984	204.654	225.005	72	72	5491	7935.11	4599.69	6405.56	17516.3	7998.72	4163.05	9639.11	4502.51	9329.65	4159.93	5186.7	1705.81	4032.87	2152.07	2594.61	3500.75	4422.1	4246.72	4654.13	5229.22			20	2	16	TRUE	FALSE	2	score{0.9985}adduct{(M+H)+}name{Picolinic acid}labid{n00193};score{0.989}adduct{(M+H)+}name{Nicotinate}labid{S0008}	1	score{0.9417}adduct{(M+H)+}name{Nicotinate}labid{S0008}	1	2	Picolinic acid;Nicotinate	HMDB02243;HMDB01488	Organoheterocyclic compounds;Organoheterocyclic compounds	C10164;C00253	98-98-6;59-67-6	1018;938	2
M126T156	126.022	126.02	126.031	155.611	145.029	161.145	41	41	1683	5869.8	9521.51	8276.64	6186.35	3612.71	2637.16	2526.57	6005.88	8699.26	4462.45	1311.22	10104	10587.7	8928.72	4545.01	8189.6	9285.38	7428.37	2664.14	3371.51			46	0	0	FALSE	FALSE	0		0		1	0	-	-	-	-	-	-	0
M126T20	126.066	126.065	126.066	20.317	11.738	24.409	71	65	969	7045.42	7486.44	5571.97	1703.73	7748.91	7078.18	3429.92	5986.08	4509.29	4188.97	4722.82	5244.46	4314.59	6293.87	7078.04	7542.77	5466.3	6521.19	5368.24	5221.63			115	0	0	FALSE	FALSE	0		0		1	0	-	-	-	-	-	-	0
M126T2	126.066	126.065	126.066	2.429	0.905	9.528	63	57	1387	1729.07	3312.22	1693.15	1702.23	3256.63	4695.91	2206.94	3035.05	3804.59	3364.72	2112.63	6268.41	1983.4	3624.59	4596.81	1402.24	1420.54	4555.28	3681.9	2752.24			189	0	0	FALSE	FALSE	0		0		1	0	-	-	-	-	-	-	0
M126T199	126.066	126.064	126.067	199.458	188.088	216.783	50	47	18368	2114.68	1876.34	1323.86	1318.9	2055.84	2900.25	1537.82	2236.7	1983.49	2143.68	1627.22	2552.99	1041.89	1028.26	1867.01	1995.87	1819.71	2323.58	1970.86	2408.45			30	6	38	TRUE	FALSE	1	score{0.9546}adduct{(M+H)+}name{5-Methylcytosine}labid{n00207}	1	score{0.9539}adduct{(M+H)+}name{5-Methylcytosine}labid{n00207}	1	1	5-Methylcytosine	HMDB02894	Organoheterocyclic compounds	C02376	554-01-8	65040	0
M127T376	127.038	127.036	127.039	375.733	363.396	382.522	48	47	1709	3209.31	2259.99	1569.74	2767.04	2649.69	1934.76	2025.41	2535.17	2627.31	2019.92	3512.66	2368.08	1800.86	2377.86	1757.31	2793.39	1588.14	1202.49	3043.68	2590.64			34	0	0	FALSE	FALSE	0		0		1	0	-	-	-	-	-	-	5
M127T229	127.097	127.096	127.098	229.06	215.574	242.482	60	59	2508	1257.54	1528.96	1246.16	1286.79	487.175	2213.79	1823.49	2743.68	1932.21	2313.12	3073.22	2650.67	1523.35	4427.6	2717.45	4095.79	2174.61	5016.87	2894.92	4960.51			149	0	0	FALSE	FALSE	0		0		1	0	-	-	-	-	-	-	1
M129T347	129.054	129.053	129.055	346.519	341.231	350.499	46	46	1518	2726.05	2808.59	3074.9	2883.84	3392.9	3536.18	2662.06	3224.32	3066.78	3117.71	3377.14	2999.06	3470.23	3243.76	3927.6	3499.29	3214.87	3283.89	3102.03	2762.12		[M+H-H20]+ 146.059	54	0	0	FALSE	FALSE	0		0		1	0	-	-	-	-	-	-	3
M129T365	129.065	129.064	129.066	364.7	359.137	396.077	60	55	1367	2182.78	1938.08	1525.94	2422.46	1514.25	2249.76	1689.11	1528.54	2196.21	790.191	1576.74	2430.83	942.613	1450.32	2269.37	2009.91	2070.86	1355.69	1570.38	2069.52			21	6	7	FALSE	FALSE	0		0		1	0	-	-	-	-	-	-	6
M130T376	130.049	130.048	130.05	375.67	367.481	389.72	109	77	161219	19031.8	15378.7	17752.5	14211.9	17815.4	14923.1	12462.1	15703.2	15384.3	9359.5	12149.3	12364.1	6642.54	10582.6	12639.7	16336	4467.89	16132.9	9061.98	15998.2	[5][M]+		34	62	293	TRUE	FALSE	2	score{0.9989}adduct{(M+H)+}name{L-Pyroglutamic acid}labid{S0010};score{0.9974}adduct{(M+H-H2O)+}name{L-Glutamate}labid{S0056}	2	score{0.9975}adduct{(M+H)+}name{L-Pyroglutamic acid}labid{S0010};score{0.9965}adduct{(M+H-H2O)+}name{L-Glutamate}labid{S0056}	1	2	L-Pyroglutamic acid;L-Glutamate	HMDB00267;HMDB00148	Organic acids and derivatives;Organic acids and derivatives	C01879;C00025	98-79-3;56-86-0	7405;33032	6
M130T430	130.049	130.048	130.05	429.67	426.181	435.868	75	75	25835	36403.9	19568.6	19491.3	22650	16479.8	25146.8	19887.4	23644.8	15842.6	24978.7	20743	16542.5	13585.2	17165.8	18947.2	14989.3	17273.8	16279	18989.8	14845.7		[M+H]+ 129.042	78	51	15	TRUE	FALSE	2	score{0.9897}adduct{(M+H)+}name{L-Pyroglutamic acid}labid{S0010};score{0.9811}adduct{(M+H-H2O)+}name{L-Glutamate}labid{S0056}	0		1	2	L-Pyroglutamic acid;L-Glutamate	HMDB00267;HMDB00148	Organic acids and derivatives;Organic acids and derivatives	C01879;C00025	98-79-3;56-86-0	7405;33032	3
M130T399	130.049	130.048	130.05	399.247	390.832	417.741	105	72	54465	50524.7	45992	54829.6	48537.8	50714	45089.8	54806.6	43381	54522.3	46591.7	22233.6	32717.5	34717.1	37224.3	32753.3	37303.1	37578.9	36694	35015.6	35267.4	[6][M]+	[M+H-H20]+ 147.054	67	50	293	TRUE	TRUE	2	score{0.9989}adduct{(M+H)+}name{L-Pyroglutamic acid}labid{S0010};score{0.9974}adduct{(M+H-H2O)+}name{L-Glutamate}labid{S0056}	2	score{0.9975}adduct{(M+H)+}name{L-Pyroglutamic acid}labid{S0010};score{0.9965}adduct{(M+H-H2O)+}name{L-Glutamate}labid{S0056}	1	2	L-Pyroglutamic acid;L-Glutamate	HMDB00267;HMDB00148	Organic acids and derivatives;Organic acids and derivatives	C01879;C00025	98-79-3;56-86-0	7405;33032	6
M130T527	130.086	130.085	130.086	527.272	520.462	546.368	73	64	6990	11328.4	6270.78	9980.21	9352.25	8443.62	8797.8	13742.9	14710	3521.82	10261.7	19166	6396.15	16860.8	15710.1	18262.8	19675.2	4503.03	15728.4	18529.8	8490.07		[M+H]+ 129.078	158	17	9	FALSE	FALSE	3	score{0.9999}adduct{(M+H)+}name{.beta.-Homoproline}labid{n00229};score{0.9996}adduct{(M+H)+}name{D-Pipecolinic acid}labid{n00226};score{0.9993}adduct{(M+H)+}name{L-Pipecolic acid}labid{S0050}	2	score{0.9909}adduct{(M+H)+}name{D-Pipecolinic acid}labid{n00226};score{0.9907}adduct{(M+H)+}name{L-Pipecolic acid}labid{S0050}	1	3	.beta.-Homoproline;D-Pipecolinic acid;L-Pipecolic acid	HMDB29444;HMDB05960;HMDB00716	Organoheterocyclic compounds;Organic acids and derivatives;Organic acids and derivatives	-;-;C00408	-;1723-00-8;3105-95-1	123784;736316;439227	1
M130T311	130.086	130.085	130.087	311.107	302.2	318.149	47	47	2050	1798.9	1130.76	1316.43	807.884	1416.15	1673.07	1585.8	993.065	1228.91	1574.85	679.792	893.511	1245.52	1235.51	1131.69	2791.96	1043.62	1517.61	1095.01	1350.71			37	12	144	TRUE	TRUE	1	score{0.9999}adduct{(M+H)+}name{.beta.-Homoproline}labid{n00229}	1	score{0.9987}adduct{(M+H)+}name{.beta.-Homoproline}labid{n00229}	1	1	.beta.-Homoproline	HMDB29444	Organoheterocyclic compounds	-	-	123784	3
M130T268	130.097	130.096	130.098	268.465	253.664	270.663	83	82	37073	3356.48	1648.12	2738.76	2264.42	2104.53	2202	3567.86	2046.87	2622.25	3833.44	2445.61	457.714	2274.77	3469.84	2576.69	3695.54	2945.05	4097.56	3225.17	3719.01			48	26	116	TRUE	FALSE	0		0		1	0	-	-	-	-	-	-	0
M130T161	130.159	130.158	130.161	160.721	157.483	170.103	126	82	29470	28030.9	21214.7	33870.6	27194.5	32404.3	30926.3	49331.5	18906.8	32078.9	26310.5	37614.2	37019.5	40763.8	28369.2	43635.9	40988	38441	39158.4	43047.2	35063.1	[7][M]+	[M+Na]+ 107.175 [M+H]+ 129.158	9	48	12	FALSE	FALSE	0		0		1	0	-	-	-	-	-	-	0
M132T192	132.044	132.043	132.052	192.439	182.039	200.253	50	49	1120	2027.89	3406.07	2169.11	2274.1	1660.6	2001.28	2208.54	1164.41	2168.2	3488.34	2288.81	1320.49	1376.76	845.119	1742.61	503.304	2513.28	1048.71	1490.48	1204.14			39	0	0	FALSE	FALSE	0		0		1	0	-	-	-	-	-	-	0
M132T270	132.102	132.101	132.104	269.519	263.407	319.771	143	80	72878	6111.72	7510.67	7698.58	6122.6	5074.1	6107.64	7237.87	6248.68	6745.75	5605.73	5271.73	5815.02	4266.84	5059.74	5446	5858.28	4241.23	6093.33	6036.92	6879.91			76	43	81	TRUE	FALSE	1	score{0.9937}adduct{(M+H)+}name{L-Leucine}labid{S0052}	1	score{0.9934}adduct{(M+H)+}name{L-Leucine}labid{S0052}	1	1	L-Leucine	HMDB00687	Organic acids and derivatives	C00123	61-90-5	6106	0
M133T162	133.101	133.1	133.101	162.473	150.395	184.417	96	79	8325	68444	101900	87776.7	106556	72586.5	76226.1	70299.5	129609	83124.7	105503	102421	31639.8	83396.8	81191	126928	36845.3	81538.4	86258.6	78930	89903.8		[M+Na]+ 110.115 [M+H]+ 132.097 [M+H-H20]+ 150.106	9	19	36	TRUE	FALSE	0		0		1	0	-	-	-	-	-	-	0
M133T41	133.101	133.099	133.103	40.7155	28.399	53.968	64	58	6318	57236.8	20068.5	25433.6	16492.5	15783.7	25516	49987.3	28025.4	25566.4	36971.4	22599.5	40835.7	21588.9	21845.5	57880.6	46599	23063.3	44861	27303.4	30039.6		[M+H-H20]+ 150.106	2	3	30	TRUE	TRUE	0		0		1	0	-	-	-	-	-	-	0
M134T408	134.044	134.043	134.047	408.357	400.892	419.954	85	81	3068	8070.9	5931.01	5776.79	6229.61	7345.14	5944.33	8037.1	3950.97	7782.2	3814.25	2634.3	4208.23	5183.22	3577.83	4272.47	5041.42	3729.5	3838.78	4776.12	5043.03			81	10	12	FALSE	FALSE	2	score{0.998}adduct{(M+H)+}name{L-Aspartate}labid{S0053};score{0.9978}adduct{(M+H)+}name{D-Aspartic acid}labid{S0352}	2	score{0.9929}adduct{(M+H)+}name{L-Aspartate}labid{S0053};score{0.9926}adduct{(M+H)+}name{D-Aspartic acid}labid{S0352}	1	2	L-Aspartate;D-Aspartic acid	HMDB00191;HMDB06483	Organic acids and derivatives;Organic acids and derivatives	C00049;C00402	56-84-8;1783-96-6	5960;83887	4
M134T32	134.096	134.095	134.097	31.67	26.915	42.602	88	82	566195	3.24117e+06	1.50272e+06	3.23398e+06	1.3728e+06	3.48831e+06	2.23026e+06	3.01734e+06	1.75303e+06	3.44004e+06	1.8058e+06	2.66537e+06	2.23694e+06	2.76862e+06	2.21685e+06	3.40177e+06	2.64779e+06	2.89274e+06	3.06667e+06	2.97777e+06	3.06949e+06	[8][M]+	[M+H-2H2O]+ 169.112	3	45	1125	TRUE	FALSE	0		0		1	0	-	-	-	-	-	-	0
M134T180	134.096	134.095	134.105	179.86	166.548	181.963	64	63	5246	32634.7	29717.1	24978.8	29537.3	21913.1	23197.3	21922.7	38829.8	24290.6	28323.4	51157.8	25348.5	34080	20710.9	22496.8	22891.6	23415.7	36178.9	21891.4	23108.3			14	2	27	TRUE	TRUE	0		0		1	0	-	-	-	-	-	-	0
M134T243	134.096	134.094	134.107	243.496	235.931	278.821	68	58	3139	15020.5	24983.6	14279.3	17659.5	16511.8	38024	12550.5	23314.5	18245.8	20206.5	20021.5	7950.11	10688.6	11454	24818.1	14848.5	16495.5	15277.9	7234.18	12374.3			31	1	13	FALSE	FALSE	0		0		1	0	-	-	-	-	-	-	0
M135T38	135.08	135.078	135.082	37.6445	29.078	54.483	60	55	34701	10342	155346	248149	153430	15183.3	171924	232482	12718.5	10130.3	24952.3	11487	6750.17	223248	13108.8	236401	29975.2	9527.51	233753	11727.7	10047.6			1	3	43	TRUE	TRUE	0		0		1	0	-	-	-	-	-	-	4
M135T155	135.08	135.079	135.082	155.205	130.909	193.832	109	69	9426	21923	44533.2	1992	25356.4	20344.9	22302.9	40627.5	39752.6	46150.6	53041.2	19535.7	27002.6	32221.7	19788	26231.5	39477.5	29722.7	27737	20435.2	26621.9			46	4	58	TRUE	FALSE	0		0		1	0	-	-	-	-	-	-	4
M135T103	135.08	135.08	135.081	103.444	82.541	128.121	68	44	7518	163968	71585.4	177545	128340	184015	181369	77849.8	74545.4	50787.3	165802	69827.9	44197.6	83552.6	41317.9	74456.4	30686.2	15511.8	36711.1	36554.3	33779.1			73	9	40	TRUE	FALSE	0		0		1	0	-	-	-	-	-	-	4
M135T92	135.116	135.116	135.117	92.475	74.95	103.267	45	42	8348	15209	102281	81572.4	45345	81533	28873.6	61338.7	83181.7	92715.7	27713.8	97554.7	26215.8	126359	42035.8	117288	26442.8	102552	46497.3	47662.2	4985.71			102	27	55	TRUE	FALSE	0		0		1	0	-	-	-	-	-	-	1
M136T162	136.061	136.06	136.062	162.056	160.114	190.272	109	82	559911	692446	343282	496657	361817	535308	380929	639509	327396	546693	334609	357247	756285	381911	852647	411656	759588	362655	775352	747696	694832		[M+NH4]+ 118.027	9	57	2835	TRUE	FALSE	1	score{0.882}adduct{(M+H)+}name{Adenine}labid{S0054}	0		1	1	Adenine	HMDB00034	Organoheterocyclic compounds	C00147	73-24-5	190	1
M136T309	136.075	136.073	136.076	309.237	305.865	322.029	59	55	2416	737.831	499.668	419.531	747.397	628.727	751.975	542.75	668.714	605.729	876.932	756.671	650.816	607.595	519.682	576.974	552.919	446.982	747.919	569.748	291.469			37	0	0	FALSE	FALSE	0		0		1	0	-	-	-	-	-	-	5
M137T331	136.94	136.939	136.94	330.7	329.643	338.003	82	82	18837	43290.1	58835.7	53849.9	54076.5	50611	57251.4	49251.2	54911.8	50624	47436.6	53294.7	60403.9	56669.7	59558.8	56121.4	59829.3	58948	58453.9	59699.7	55681.2	[9][M]+	[M+H-H20]+ 153.945	89	0	0	FALSE	FALSE	0		0		1	0	-	-	-	-	-	-	1
M137T68	137.059	137.059	137.06	67.722	54.934	92.45	90	71	51483	32215	22545.5	43639.6	27122.4	115383	45354.1	26317.6	43166.5	34622.6	39488.2	33746.7	101727	107725	39443.6	26148.2	50909.8	117476	108533	30196.4	30658.1			63	31	144	TRUE	TRUE	0		0		1	0	-	-	-	-	-	-	5
M137T284	137.059	137.058	137.06	284.465	280.048	288.051	57	57	5560	15991.9	3868.62	13675.1	6507.45	1195.92	5230.47	3067.48	4420.1	15485	14975.4	2983.96	1947.26	13311.7	13417.7	14297.8	14855.7	5544.4	15523.9	15750.3	14541.2			126	39	92	TRUE	TRUE	0		0		1	0	-	-	-	-	-	-	5
M137T195	137.059	137.059	137.06	195.012	183.588	208.063	71	64	56912	107265	102065	90691.1	91644.8	87250.9	114121	81953.6	118275	110861	101859	85323.8	65864.8	78318.6	61805.4	85501.6	73726.9	67645.1	70046.7	76048	75858.3	[10][M]+		18	41	165	TRUE	FALSE	0		0		1	0	-	-	-	-	-	-	5
M137T219	137.059	137.059	137.06	219.379	213.47	221.894	49	49	14185	33962	46453.5	27688.9	46597.7	26833	49302.1	36483.2	51335.1	37581.2	51146	22436.8	14394.4	20500.6	16159.6	23737.9	21409.7	21485.8	16133.7	21884.7	17940.8			20	32	65	TRUE	FALSE	0		0		1	0	-	-	-	-	-	-	5
M137T44	137.059	137.058	137.06	44.02	37.363	53.783	51	48	106895	22204.7	19896.5	18241.2	14626.4	24485.5	14458	18329.1	22088	25798.9	13569.4	18636	20062.8	18449.4	18316.5	17276.3	22650.4	21659.9	25301.4	18252	24424			7	23	446	TRUE	FALSE	0		0		1	0	-	-	-	-	-	-	5
M137T166	137.059	137.059	137.065	166.326	160.501	175.5	90	78	25219	231368	145943	228950	142936	154381	167535	211103	166616	253393	284684	153885	193944	123304	323733	218309	199477	162162	174101	201771	150949	[11][M]+		87	66	63	TRUE	TRUE	0		0		1	0	-	-	-	-	-	-	5
M137T37	137.095	137.094	137.097	37.3095	29.593	53.956	62	60	25286	23488.8	28125.4	11674.3	6648.1	23995.9	18288.3	13650.4	19975.9	14336.9	6292.15	16584.2	24000.8	7681.59	6506.05	4155.4	24530.4	9894.39	25945.6	21339.6	19422.4			1	3	59	TRUE	TRUE	0		0		1	0	-	-	-	-	-	-	3
M137T167	137.095	137.094	137.098	166.697	148.126	186.043	64	48	24510	10716.7	153809	174552	174451	182496	6234.56	6058.36	180734	193517	163002	173076	10956.7	162977	162717	173553	178599	19637.5	177426	12630.8	170259			82	2	87	TRUE	TRUE	0		0		1	0	-	-	-	-	-	-	3
M137T22	137.132	137.131	137.133	21.9945	18.056	25.765	58	58	31239	33503.3	27193.7	33553.3	17154.3	25405	21847.8	37182.2	17761.6	35939.6	31619	34485.6	19447.8	24024.3	21992.1	36911	39964.5	40750.9	29123.3	34661.4	34937.2			115	1	59	TRUE	TRUE	0		0		1	0	-	-	-	-	-	-	22
M139T342	139.039	139.037	139.041	342.111	339.813	360.897	67	65	2058	4161.05	2628.98	4441.62	2497.57	4283.14	3716.21	3929.37	3293.82	4376.69	2702.74	5784.87	5620.91	5067.58	6305.93	4399.54	4872.16	5525.85	4518.1	6216.26	5523.66			25	0	0	FALSE	FALSE	0		0		1	0	-	-	-	-	-	-	5
M139T197	139.039	139.036	139.043	196.561	183.985	207.974	43	43	2426	8337.75	15229.8	8222.21	11317.5	5228.25	13790.1	10494.9	14014.4	8726.13	21615.8	12083.1	8092.53	15211.9	5423.04	11771.8	8544.46	10891.9	8520.58	11991	8383.65			122	0	0	FALSE	FALSE	0		0		1	0	-	-	-	-	-	-	5
M139T21	139.111	139.111	139.112	20.687	1.852	39.962	63	47	2335	13388.2	11557.7	9618.78	9839.68	10069.9	8474.76	2421.14	5521.01	11343.2	5680.3	14334.9	11211.5	6010.9	13602.6	11968.1	4921.09	10092.4	10787.3	8482.52	10778.8			115	1	27	TRUE	TRUE	0		0		1	0	-	-	-	-	-	-	2
M140T287	140.001	140.001	140.002	286.891	280.928	293.571	77	77	17243	175249	450680	213215	170888	235138	155202	193216	162789	569444	133293	131629	175672	192594	205910	198861	179962	176088	152182	172576	137894		[M+CH3CN+Na]+ 75.9855 [M+CH3CN+H]+ 97.9674	136	77	7	FALSE	TRUE	0		0		1	0	-	-	-	-	-	-	1
M140T317	140.001	140.001	140.002	316.554	310.36	326.409	70	66	10765	106325	120646	100370	156879	208098	93185.1	94343.8	71045	162321	117748	121393	70026.8	91655.8	178762	121918	73058.5	128011	130151	104094	145581		[M+CH3CN+Na]+ 75.9855 [M+CH3CN+H]+ 97.9675	84	60	12	FALSE	TRUE	0		0		1	0	-	-	-	-	-	-	1
M140T208	140.001	140.001	140.002	208.186	203.582	219.147	58	54	22213	116861	386751	151949	129565	45127.4	137065	138257	180014	162999	109236	129176	132523	147484	211488	154662	228673	120116	228570	207534	128923		[M+CH3CN+Na]+ 75.9854 [M+CH3CN+H]+ 97.9674	72	59	7	FALSE	FALSE	0		0		1	0	-	-	-	-	-	-	1
M140T272	140.068	140.067	140.069	271.718	267.717	273.147	81	81	16962	24492	9320.32	18742.5	11861.1	24193.1	11317.3	25805.7	12982.2	30869.3	11404.3	10391.3	10405.5	7772.23	12675	11963.3	13262.2	11112.8	12343.9	11552.9	12700.3		[M+Na]+ 117.079	99	24	14	TRUE	FALSE	0		0		1	0	-	-	-	-	-	-	0
M141T351	141.018	141.017	141.02	350.709	349.095	352.458	44	44	703	781.365	976.545	307.067	911.077	967.43	1098.89	799.815	757.071	947.062	810.918	430.782	812.223	817.461	792.162	1078.81	649.71	389.845	721.311	793.705	634.496		[M+H-2H2O]+ 176.031	79	0	0	FALSE	FALSE	0		0		1	0	-	-	-	-	-	-	3
M141T148	141.054	141.053	141.055	147.709	135.79	151.882	65	65	251168	2.51071e+06	1.51393e+06	2.28741e+06	1.48068e+06	2.22205e+06	1.60935e+06	2.29061e+06	1.58583e+06	2.67298e+06	1.6907e+06	3.01671e+06	1.7161e+06	2.53924e+06	1.48706e+06	2.61399e+06	1.74681e+06	2.79408e+06	1.8454e+06	1.67944e+06	1.73478e+06	[12][M]+		24	53	1500	TRUE	FALSE	0		0		1	0	-	-	-	-	-	-	5
M141T377	141.054	141.053	141.056	377.363	365.221	393.287	61	54	1040	1229.27	1328.27	1501.54	1262.48	1344.77	1333.12	1743.18	1678.98	630.788	635.899	2050.41	722.444	1350.33	1137.5	1088.57	1037.49	606.489	908.107	1312.89	1087.55			34	0	0	FALSE	FALSE	0		0		1	0	-	-	-	-	-	-	3
M141T101	141.054	141.054	141.055	101.101	72.467	115.869	62	49	8070	43880.3	48724.2	38601.3	62240.5	69633.7	37029.6	44734.8	46877.1	46870.6	17998	102881	127948	66555.7	115337	136081	96118.6	87937.9	118216	124453	123118			160	32	3807	TRUE	TRUE	0		0		1	0	-	-	-	-	-	-	5
M141T222	141.065	141.054	141.068	222.155	194.033	232.43	64	54	6693	3482.75	6187.88	1614.53	4245.15	5374.41	7159.15	5717.47	7283.99	4979.2	7418.93	750.847	3136.84	4298.99	2776.14	4065.71	3427.37	2263.53	2445	3226.31	4182.4			32	15	1500	TRUE	TRUE	0		0		1	0	-	-	-	-	-	-	3
M143T150	143.059	143.057	143.071	149.682	145.195	156.478	53	53	1950	9838.73	7344.09	9433.76	6595.24	12772.8	4802.56	8383.35	6389.17	10409.3	3964.37	11722.8	7773.83	12251.6	5483.76	12906.7	7360.95	12580.5	8583.16	7580.93	9347.92	[12][M+2]+		24	0	0	FALSE	FALSE	0		0		1	0	-	-	-	-	-	-	0
M143T34	143.085	143.083	143.087	33.7325	28.3	42.273	62	60	3076	10156.8	18054.9	10617.3	12795.4	15188.7	11729.1	7728.81	27870.8	8382.11	5738.01	14131	12001.7	8816.68	9711.38	8734.36	9505.62	25133.1	17741.9	11587.6	8388.67			4	0	0	FALSE	FALSE	0		0		1	0	-	-	-	-	-	-	0
M144T273	144.102	144.1	144.103	273.054	268.936	297.283	130	82	32493	64129	5200.1	41492	5918.24	46440.2	6241.52	57835.5	6992.85	68302.9	9569.84	16634.9	17125.2	13131.1	15699.7	11035.8	17177.7	14725	20784.7	20629.1	26699.3			113	54	42	TRUE	FALSE	0		0		1	0	-	-	-	-	-	-	2
M144T358	144.101	144.101	144.102	357.514	355.845	373.215	52	51	3554	122.493	809.268	138.519	791.637	100.984	735.501	226.096	851.177	323.057	808.834	720.29	3213.38	1062.73	3342.52	1006.55	2726.6	1102.52	2710.78	2585.89	2712.18		[M+H]+ 143.094	97	47	205	TRUE	TRUE	0		0		1	0	-	-	-	-	-	-	0
M144T535	144.102	144.1	144.102	534.557	518.606	548.18	45	44	620	642.329	681.024	1004.09	744.333	535.565	765.58	550.49	938.237	296.055	442.083	600.6	548.311	701.119	984.414	569.765	602.863	517.382	636.071	643.705	1076.46		[M+H]+ 143.094	169	0	0	FALSE	FALSE	0		0		1	0	-	-	-	-	-	-	0
M145T360	144.927	144.926	144.929	360.33	352.934	379.11	77	72	2913	13064.6	13073.5	7889.08	14099.6	6878.43	12857.4	14695.9	13995	14246.8	13476.7	10531.3	10164.4	12008.9	7976.49	10808.9	11331.3	11244.4	9377.63	10829.7	10226.9			148	0	0	FALSE	FALSE	0		0		1	0	-	-	-	-	-	-	0
M145T255	145.049	145.048	145.05	254.589	242.213	259.139	82	82	3219	28139.5	33218.9	23399	26953.6	29772.5	34455.9	20094.2	36443.6	22732.5	31695.8	24963.9	32096.2	20045.5	29083.3	20694.4	43336.8	31064.7	38073.2	43890.9	36840.9		[M+CH3COO+2H]+ 84.0206 [M+Na]+ 122.06 [M+H]+ 144.042 [M+H-H20]+ 162.055	70	0	0	FALSE	FALSE	0		0		1	0	-	-	-	-	-	-	0
M145T414	145.049	145.047	145.051	413.943	409.145	431.248	50	46	668	761.484	1672.91	1379.41	1658.8	1465.16	1654.22	1632.02	845.129	1615.78	784.575	1646.87	1733.78	1853.23	563.188	1740.23	1230.46	643.558	1847.27	953.186	1981.61		[M+CH3COO+2H]+ 84.0205	41	0	0	FALSE	FALSE	0		0		1	0	-	-	-	-	-	-	0
M145T35	145.064	145.061	145.065	34.565	29.143	49.26	60	54	3417	5885.56	2059.09	8773.97	3128	23977	26205.1	19638	7142.05	4282.84	3974.26	9947.13	3907.89	7301.99	5752.69	5760.41	4815.43	15224.1	11120.2	4718.96	11200.8			4	0	0	FALSE	FALSE	0		0		1	0	-	-	-	-	-	-	2
M145T166	145.101	145.098	145.102	166.077	145.778	175.644	50	42	3076	14801.1	17361.6	15436	17601.3	13205.3	17936.3	16014	16729.7	1734.09	16880.6	17035.5	9641.39	18460.6	2382.11	17493.5	9196.23	17715.8	15091.9	16314.9	20879.3		[M+H-2H2O]+ 180.114	87	1	34	TRUE	TRUE	0		0		1	0	-	-	-	-	-	-	1
M146T389	146.021	146.019	146.022	389.007	378.851	394.613	54	54	1173	2068.55	2443.75	2108.87	2621.08	1727.52	2535.7	1906.54	1495.33	1625.84	2210.27	1463.29	1873.68	1501.61	2116.02	1495.82	1439.29	1403.66	1829.21	1900.56	1888.74		[M+Na]+ 123.031	64	0	0	FALSE	FALSE	0		0		1	0	-	-	-	-	-	-	2
M146T358	146.092	146.091	146.093	357.76	355.845	371.519	90	82	11863	1664.37	1507.95	453.953	6443.03	362.34	2422.83	2011.73	7585.79	2794.94	6872.8	5968.16	3993.8	2252.41	2873.86	1643.48	3555.89	1891.05	3110.74	2263.58	2798.44			97	38	45	TRUE	FALSE	1	score{0.9853}adduct{(M+H)+}name{4-Guanidinobutyric acid}labid{L0158}	1	score{0.9836}adduct{(M+H)+}name{4-Guanidinobutyric acid}labid{L0158}	1	1	4-Guanidinobutyric acid	HMDB03464	Organic acids and derivatives	C01035	463-00-3	500	1
M147T223	147.044	147.043	147.044	223.005	210.159	228.466	85	67	189447	1.48763e+06	1.86513e+06	1.1875e+06	2.01771e+06	686169	2.02718e+06	751356	2.06015e+06	1.44302e+06	2.2498e+06	1.04862e+06	469058	942449	474044	1.00275e+06	527448	558820	583583	571193	296259	[13][M]+	[M+3Na-2H]+ 80.0877	32	49	426	TRUE	FALSE	2	score{0.9325}adduct{(M+H-H2O)+}name{4-Hydroxycinnamic acid}labid{L0258};score{0.9239}adduct{(M+H-H2O)+}name{trans-3-Hydroxycinnamic acid}labid{n00503}	2	score{0.9324}adduct{(M+H-H2O)+}name{4-Hydroxycinnamic acid}labid{L0258};score{0.9238}adduct{(M+H-H2O)+}name{trans-3-Hydroxycinnamic acid}labid{n00503}	1	2	4-Hydroxycinnamic acid;trans-3-Hydroxycinnamic acid	HMDB02035;HMDB01713	Phenylpropanoids and polyketides;Phenylpropanoids and polyketides	C00811;C12621	7400-08-0;588-30-7	637542;637541	2
M147T130	147.044	147.043	147.044	130.164	112.863	144.869	84	68	487281	2.33448e+06	2.79089e+06	2.18617e+06	1.97546e+06	2.23501e+06	3.20474e+06	2.15687e+06	3.08815e+06	2.55244e+06	2.22674e+06	2.26017e+06	2.26961e+06	1.99874e+06	1.35877e+06	2.02754e+06	2.50406e+06	1.44434e+06	2.526e+06	2.46388e+06	2.59733e+06	[14][M]+		13	61	1187	TRUE	TRUE	2	score{0.9161}adduct{(M+H-H2O)+}name{4-Hydroxycinnamic acid}labid{L0258};score{0.9083}adduct{(M+H-H2O)+}name{trans-3-Hydroxycinnamic acid}labid{n00503}	2	score{0.9161}adduct{(M+H-H2O)+}name{4-Hydroxycinnamic acid}labid{L0258};score{0.9082}adduct{(M+H-H2O)+}name{trans-3-Hydroxycinnamic acid}labid{n00503}	1	2	4-Hydroxycinnamic acid;trans-3-Hydroxycinnamic acid	HMDB02035;HMDB01713	Phenylpropanoids and polyketides;Phenylpropanoids and polyketides	C00811;C12621	7400-08-0;588-30-7	637542;637541	2
M147T31	147.044	147.042	147.045	31.1725	28.351	43.575	54	52	5468	12300.9	13037.2	19859.2	11786.2	18571	17178.1	15214.6	22643.8	16843.7	15378.6	14040.6	19897.4	10223.4	19155.6	11596.8	23277.9	20440.7	17102.5	12902.5	21995.6		[M+H]+ 146.036	3	51	691	TRUE	TRUE	2	score{0.9017}adduct{(M+H-H2O)+}name{4-Hydroxycinnamic acid}labid{L0258};score{0.8982}adduct{(M+H-H2O)+}name{trans-3-Hydroxycinnamic acid}labid{n00503}	2	score{0.9017}adduct{(M+H-H2O)+}name{4-Hydroxycinnamic acid}labid{L0258};score{0.8981}adduct{(M+H-H2O)+}name{trans-3-Hydroxycinnamic acid}labid{n00503}	1	2	4-Hydroxycinnamic acid;trans-3-Hydroxycinnamic acid	HMDB02035;HMDB01713	Phenylpropanoids and polyketides;Phenylpropanoids and polyketides	C00811;C12621	7400-08-0;588-30-7	637542;637541	1
M147T372	147.044	147.043	147.046	372.367	353.478	381.644	69	59	3146	4090.25	9374.46	5385.44	15065	10158.9	10651.5	6316.72	24451.1	15188	7069.39	3623.07	3850.77	4028.5	5336.46	2729.82	5400.72	3379.11	8470.14	5737.3	5287.15			131	30	12	TRUE	FALSE	2	score{0.9153}adduct{(M+H-H2O)+}name{trans-3-Hydroxycinnamic acid}labid{n00503};score{0.9138}adduct{(M+H-H2O)+}name{4-Hydroxycinnamic acid}labid{L0258}	2	score{0.9123}adduct{(M+H-H2O)+}name{trans-3-Hydroxycinnamic acid}labid{n00503};score{0.9108}adduct{(M+H-H2O)+}name{4-Hydroxycinnamic acid}labid{L0258}	1	2	trans-3-Hydroxycinnamic acid;4-Hydroxycinnamic acid	HMDB01713;HMDB02035	Phenylpropanoids and polyketides;Phenylpropanoids and polyketides	C12621;C00811	588-30-7;7400-08-0	637541;637542	2
M147T280	147.044	147.042	147.045	280.395	275.633	307.459	71	57	10725	18665.2	37414.3	18110.2	105328	18122.3	26974.3	17490.6	33962.7	25631.8	113518	62685	8751.81	26370.3	27577.3	21389.6	17863.1	31488.3	20101	21125.4	26127.4			155	40	197	TRUE	TRUE	2	score{0.8822}adduct{(M+H-H2O)+}name{trans-3-Hydroxycinnamic acid}labid{n00503};score{0.8771}adduct{(M+H-H2O)+}name{4-Hydroxycinnamic acid}labid{L0258}	2	score{0.8822}adduct{(M+H-H2O)+}name{trans-3-Hydroxycinnamic acid}labid{n00503};score{0.8771}adduct{(M+H-H2O)+}name{4-Hydroxycinnamic acid}labid{L0258}	1	2	trans-3-Hydroxycinnamic acid;4-Hydroxycinnamic acid	HMDB01713;HMDB02035	Phenylpropanoids and polyketides;Phenylpropanoids and polyketides	C12621;C00811	588-30-7;7400-08-0	637541;637542	2
M147T326	147.044	147.043	147.045	325.51	315.747	332.832	52	52	7529	22215.3	20148.6	12764.9	24007.8	11432.9	24582.9	14605.8	33174.5	14293.5	28506.3	10119.6	4552.96	8671.86	5087.8	9502.64	5276.34	9823.93	5172.76	5701.7	4935.32			96	18	198	TRUE	TRUE	2	score{0.8996}adduct{(M+H-H2O)+}name{trans-3-Hydroxycinnamic acid}labid{n00503};score{0.8963}adduct{(M+H-H2O)+}name{4-Hydroxycinnamic acid}labid{L0258}	2	score{0.8996}adduct{(M+H-H2O)+}name{trans-3-Hydroxycinnamic acid}labid{n00503};score{0.8963}adduct{(M+H-H2O)+}name{4-Hydroxycinnamic acid}labid{L0258}	1	2	trans-3-Hydroxycinnamic acid;4-Hydroxycinnamic acid	HMDB01713;HMDB02035	Phenylpropanoids and polyketides;Phenylpropanoids and polyketides	C12621;C00811	588-30-7;7400-08-0	637541;637542	2
M147T180	147.044	147.043	147.044	180.463	164.314	202.688	53	46	26007	42805.7	43028.7	28678.7	37806.7	28116.1	41602.7	30669.1	46206.7	52853.2	219992	38858.3	20893.3	27732.8	23857.2	29121.1	28340.4	41178.4	31824.6	30536.5	27507.4		[M+H]+ 146.036	14	33	546	TRUE	TRUE	2	score{0.8978}adduct{(M+H-H2O)+}name{4-Hydroxycinnamic acid}labid{L0258};score{0.8821}adduct{(M+H-H2O)+}name{trans-3-Hydroxycinnamic acid}labid{n00503}	2	score{0.8977}adduct{(M+H-H2O)+}name{4-Hydroxycinnamic acid}labid{L0258};score{0.8819}adduct{(M+H-H2O)+}name{trans-3-Hydroxycinnamic acid}labid{n00503}	1	2	4-Hydroxycinnamic acid;trans-3-Hydroxycinnamic acid	HMDB02035;HMDB01713	Phenylpropanoids and polyketides;Phenylpropanoids and polyketides	C00811;C12621	7400-08-0;588-30-7	637542;637541	1
M147T346	147.065	147.063	147.076	346.404	341.293	351.007	64	64	23921	1878.49	2142.79	2305.15	1966.86	2382.87	2447.47	2367.36	2439.1	2472.75	2149.47	2433.68	2527.13	2751.95	3321.17	3033.31	2784.36	2547.53	2722.87	3001.97	2713.56		[M+H]+ 146.059	54	4	35	FALSE	FALSE	0		0		1	0	-	-	-	-	-	-	3
M147T377	147.076	147.075	147.077	376.772	364.128	401.433	140	82	109461	15158.5	7926.48	13317.9	10958	13117.7	12554.5	12607.3	11647.1	9462.51	14008.6	5992.32	6305.82	6431.48	10291.1	7537.92	8449.88	5325.54	7731.4	12014.4	15993.1	[15][M]+		34	42	278	TRUE	FALSE	2	score{0.9983}adduct{(M+H)+}name{L-Glutamine}labid{S0055};score{0.9973}adduct{(M+NH4)+}name{L-Pyroglutamic acid}labid{S0010}	2	score{0.9983}adduct{(M+H)+}name{L-Glutamine}labid{S0055};score{0.9964}adduct{(M+NH4)+}name{L-Pyroglutamic acid}labid{S0010}	1	2	L-Glutamine;L-Pyroglutamic acid	HMDB00641;HMDB00267	Organic acids and derivatives;Organic acids and derivatives	C00064;C01879	56-85-9;98-79-3	5961;7405	4
M147T429	147.076	147.075	147.077	429.193	426.893	432.798	67	67	16489	6772.34	5581.05	6599.03	7193.97	4507.92	6451.07	7605.65	6252.28	6737.88	6181.98	4710.03	5287.48	4913.27	6714.78	4513.61	5520.27	4439.48	6328.27	8399.96	7212.94		[M+NH4]+ 129.042	78	32	122	TRUE	FALSE	2	score{0.9983}adduct{(M+H)+}name{L-Glutamine}labid{S0055};score{0.9928}adduct{(M+NH4)+}name{L-Pyroglutamic acid}labid{S0010}	2	score{0.9983}adduct{(M+H)+}name{L-Glutamine}labid{S0055};score{0.9923}adduct{(M+NH4)+}name{L-Pyroglutamic acid}labid{S0010}	1	2	L-Glutamine;L-Pyroglutamic acid	HMDB00641;HMDB00267	Organic acids and derivatives;Organic acids and derivatives	C00064;C01879	56-85-9;98-79-3	5961;7405	3
M147T173	147.08	147.079	147.081	173.317	162.919	179.328	55	55	3386	9942.25	11924.4	12696.9	10930.4	12885.7	11958.2	19834.9	13395.2	33281.9	10160.4	20162.3	9405.88	29395	15471.5	21977.5	16743.1	12608.1	23377	24503.2	7897.83		[M+H-2H2O]+ 182.095	10	0	0	FALSE	FALSE	0		0		1	0	-	-	-	-	-	-	3
M147T411	147.076	147.075	147.077	411.4	408.297	416.494	41	41	17799	6648.99	4143.81	5976.26	4812.57	6653.42	4913.79	6768.86	5086.75	6492.99	4689.92	4388.56	4931.59	4503.41	5298.81	2737.47	4543.58	4567.29	5337.86	4971.89	4431.49			81	25	1136	TRUE	TRUE	2	score{0.9985}adduct{(M+NH4)+}name{L-Pyroglutamic acid}labid{S0010};score{0.9967}adduct{(M+H)+}name{L-Glutamine}labid{S0055}	2	score{0.9976}adduct{(M+NH4)+}name{L-Pyroglutamic acid}labid{S0010};score{0.9967}adduct{(M+H)+}name{L-Glutamine}labid{S0055}	1	2	L-Pyroglutamic acid;L-Glutamine	HMDB00267;HMDB00641	Organic acids and derivatives;Organic acids and derivatives	C01879;C00064	98-79-3;56-85-9	7405;5961	4
M147T526	147.112	147.111	147.113	526.235	518.165	541.414	91	79	9551	12148.5	14205.9	12193	15082.9	15509.6	11834.9	12865.4	11653.5	7949.72	10618.6	32581.2	8866.39	19796.4	27457	12031.2	16232	15018.4	16400.3	21257.6	9809.37		[M+NH4]+ 129.078	158	23	348	FALSE	FALSE	3	score{0.9991}adduct{(M+NH4)+}name{L-Pipecolic acid}labid{S0050};score{0.9989}adduct{(M+H)+}name{L-Lysine}labid{S0105};score{0.997}adduct{(M+NH4)+}name{D-Pipecolinic acid}labid{n00226}	3	score{0.9991}adduct{(M+NH4)+}name{L-Pipecolic acid}labid{S0050};score{0.9989}adduct{(M+H)+}name{L-Lysine}labid{S0105};score{0.9966}adduct{(M+NH4)+}name{D-Pipecolinic acid}labid{n00226}	1	3	L-Pipecolic acid;L-Lysine;D-Pipecolinic acid	HMDB00716;HMDB00182;HMDB05960	Organic acids and derivatives;Organic acids and derivatives;Organic acids and derivatives	C00408;C00047;-	3105-95-1;56-87-1;1723-00-8	439227;5962;736316	1
M148T223	148.047	148.046	148.048	222.914	201.068	228.466	85	64	13509	81705.1	124243	42787	69256.1	74638.4	76536.5	82857.6	78810.9	84719.2	137349	60045.6	15655.4	34518.2	27717.8	64323.8	16380.1	34126.3	16412.1	34015.3	35296.8	[13][M+1]+		32	0	0	FALSE	FALSE	0		0		1	0	-	-	-	-	-	-	0
M148T132	148.047	148.038	148.049	131.897	114.886	153.051	89	67	41831	143575	180010	141741	184205	144475	186444	135168	192602	156979	128138	134889	143908	138210	109740	49661.3	165485	96711.2	99633.6	145183	146610	[14][M+1]+		13	0	0	FALSE	FALSE	0		0		1	0	-	-	-	-	-	-	0
M148T368	148.042	148.041	148.048	367.771	362.331	375.785	47	47	1939	849.051	771.923	434.88	805.379	461.284	770.157	302.818	724.527	362.443	1099.24	637.648	351.239	246.303	277.734	398.616	475.425	179.69	628.666	417.396	588.546			69	0	0	FALSE	FALSE	0		0		1	0	-	-	-	-	-	-	0
M148T399	148.06	148.059	148.061	398.824	377.609	414.782	89	82	78911	101046	97594.1	110629	97195.8	110707	92314.9	108424	95558.6	113354	103083	69800.4	70485.7	73819.8	69490.3	75040.3	74987.1	73238.5	75770.8	71976.9	71480.1	[16][M]+	[M+H]+ 147.054	67	62	244	FALSE	FALSE	1	score{0.999}adduct{(M+H)+}name{L-Glutamate}labid{S0056}	1	score{0.9989}adduct{(M+H)+}name{L-Glutamate}labid{S0056}	1	1	L-Glutamate	HMDB00148	Organic acids and derivatives	C00025	56-86-0	33032	2
M148T429	148.06	148.059	148.061	429.454	414.885	435.868	71	67	5169	28252.9	27474.2	50654.5	29117.5	21995.2	31413	21999.1	29511.5	17389.4	32781.4	19524.5	20714.8	20818.4	18973.8	18358.2	19551	22550	19129.1	22826.6	18804.5			78	35	101	FALSE	TRUE	1	score{0.9993}adduct{(M+H)+}name{L-Glutamate}labid{S0056}	1	score{0.9993}adduct{(M+H)+}name{L-Glutamate}labid{S0056}	1	1	L-Glutamate	HMDB00148	Organic acids and derivatives	C00025	56-86-0	33032	2
M148T375	148.079	148.077	148.08	375.187	371.934	392.53	62	50	4049	834.623	524.601	792.354	680.917	784.695	756.777	626.305	512.323	745.885	777.618	832.035	499.519	463.061	500.607	405.968	810.039	435.342	595.403	879.267	585.415	[15][M+1]+		34	0	0	FALSE	FALSE	0		0		1	0	-	-	-	-	-	-	1
M149T38	149.059	149.058	149.06	37.943	27.423	54.949	89	76	19603	56309.7	66287	61721.2	23644.9	70448.7	54293.1	58625.3	71972.7	47887.5	55800.3	66069.3	37883.6	61196	35450.4	63711	36451.4	76300.4	44182.2	35656.6	37475.2			2	8	68	TRUE	FALSE	2	score{0.9192}adduct{(M+H-H2O)+}name{Phenyllactic acid}labid{S0235};score{0.9145}adduct{(M+H-H2O)+}name{DL-3-Phenyllactic acid}labid{L0191}	2	score{0.9118}adduct{(M+H-H2O)+}name{Phenyllactic acid}labid{S0235};score{0.9079}adduct{(M+H-H2O)+}name{DL-3-Phenyllactic acid}labid{L0191}	1	2	Phenyllactic acid;DL-3-Phenyllactic acid	HMDB00779;HMDB00779	Phenylpropanoids and polyketides;Phenylpropanoids and polyketides	C01479;C01479	828-01-3;828-01-3	3848;3848	5
M150T247	150.054	150.054	150.055	246.759	239.368	263.532	88	82	23404	101657	111341	121932	109538	104082	96632.3	112476	94393.7	100150	100459	107435	81143.5	102240	84054.2	99388.9	89651.3	100163	88492.1	89316.9	88463.4	[17][M]+	[M+CH3CN+Na]+ 86.0385 [M+CH3CN+H]+ 108.02	15	47	305	FALSE	FALSE	2	score{0.9981}adduct{(M+CH3CN+Na)+}name{Diacetyl}labid{L0440};score{0.9299}adduct{(M+CH3CN+H)+}name{Quinone}labid{S0316}	0		1	2	Diacetyl;Quinone	HMDB03407;HMDB03364	Organooxygen compounds;Organooxygen compounds	C00741;C00472	431-03-8;106-51-4	650;4650	6
M150T376	150.054	150.053	150.056	376.455	367.911	381.773	68	68	1562	4149.83	3758.84	5316.88	3504.13	4131.51	6283.49	4993.84	5326.13	4446.77	8620.86	4734.48	4094.81	4309.04	3877.11	1966.39	4401.62	5710.75	5092.33	3773.32	3104.45			34	3	113	FALSE	TRUE	1	score{0.9358}adduct{(M+CH3CN+H)+}name{Quinone}labid{S0316}	0		1	1	Quinone	HMDB03364	Organooxygen compounds	C00472	106-51-4	4650	6
M150T393	150.055	150.054	150.065	392.6	389.643	408.999	52	50	1883	3442.63	1044.73	708.583	3316.08	741.406	585.001	665.511	3318.43	2527.3	2383.65	1072.86	3368.77	4118.27	430.2	3596.53	2361.51	1588.4	3665.95	2998.24	3273.87			106	0	0	FALSE	FALSE	0		0		1	0	-	-	-	-	-	-	6
M151T375	151.047	151.045	151.051	374.898	371.458	407.632	58	49	4124	593.859	792.975	1075.39	682.215	1074.3	808.733	1602.95	506.25	1516.38	546.58	477.801	582.418	384.107	724.866	537.365	1111.32	530.74	729.587	928.668	966.218		[M+H-H20]+ 168.052	34	2	1	TRUE	FALSE	0		0		1	0	-	-	-	-	-	-	0
M151T186	151.075	151.073	151.076	186.241	174.134	206.134	91	74	8694	30584.8	41618.2	30502.8	41925.8	27811.7	45491.7	28157.6	50168.4	33414.9	46204.4	37444.4	31074.6	49037.7	21394.4	39437.6	35897.7	40514	28561.5	24736.9	26610			123	17	46	TRUE	FALSE	0		0		1	0	-	-	-	-	-	-	4
M151T161	151.111	151.111	151.112	160.805	148.602	190.055	87	74	7670	47638.8	58819.5	49856.7	59894.6	47381.2	65713.7	52664.6	76900.3	71935.6	57186.3	43878.5	52787.8	47524.3	46340	50463.9	47571.8	48225.7	48259.5	48209	50974		[M+H]+ 150.106 [M+H-2H2O]+ 186.126	9	18	56	TRUE	FALSE	0		0		1	0	-	-	-	-	-	-	0
M151T41	151.111	151.108	151.113	40.952	34.183	57.833	60	58	4773	21543.9	7238.59	13466.5	15723	6373.65	10823	13439.5	8252.59	17257.9	9502.02	14876.5	16181.1	19928	6394.22	19839.4	12573	29959.8	19995	19524.1	25001.7		[M+H]+ 150.106	2	4	65	TRUE	TRUE	0		0		1	0	-	-	-	-	-	-	0
M152T375	152.031	152.03	152.033	374.661	371.458	389.663	53	48	3380	640.144	198.852	648.159	437.663	562.019	475.044	981.051	383.295	567.908	321.593	167.671	425.4	258.308	376.492	279.396	452.575	114.402	396.893	339.539	335.013			133	0	0	FALSE	FALSE	0		0		1	0	-	-	-	-	-	-	3
M152T231	152.056	152.055	152.058	231.348	219.104	248.962	85	82	48024	19608.8	21833.2	17272.7	19523.2	17121	21216	17919.4	22013.3	18800.2	21665.3	23558.8	22104.8	20157.8	19041.2	20301.9	23409.7	23038.6	23896.9	24148.6	25329.4		[M+H]+ 151.049	52	64	782	FALSE	FALSE	1	score{0.932}adduct{(M+H)+}name{2-Hydroxyadenine}labid{S0183}	1	score{0.9209}adduct{(M+H)+}name{2-Hydroxyadenine}labid{S0183}	1	1	2-Hydroxyadenine	HMDB00403	Organoheterocyclic compounds	-	3373-53-3	76900	2
M152T267	152.056	152.056	152.057	266.762	261.092	268.342	60	60	24199	3960.99	6603.41	2884.69	5705.49	3487.4	7248.67	3827.54	8189.62	3784.04	7618.25	4551.91	2729.68	3653.79	1982.21	3820.26	2951.69	4075.07	2731.12	3565.68	3063.41			48	27	50	TRUE	FALSE	1	score{0.9372}adduct{(M+H)+}name{2-Hydroxyadenine}labid{S0183}	1	score{0.9233}adduct{(M+H)+}name{2-Hydroxyadenine}labid{S0183}	1	1	2-Hydroxyadenine	HMDB00403	Organoheterocyclic compounds	-	3373-53-3	76900	4
M152T136	152.07	152.056	152.071	136.278	120.08	144.621	71	64	7752	31587.7	41895.8	30508.9	37526.8	37512	36811.6	39535.6	37678.4	38849.7	36553.2	25097.2	39920.6	34651.8	37299.2	20245.3	45906.9	28350.5	39439.3	39794.7	30864.8			60	34	37	TRUE	TRUE	3	score{0.9665}adduct{(M+CH3CN+Na)+}name{Acetoin}labid{L0449};score{0.9157}adduct{(M+CH3CN+H)+}name{Pyrocatechol}labid{S0325};score{0.8033}adduct{(M+CH3CN+H)+}name{1,4-Dihydroxybenzene}labid{S0324}	0		1	3	Acetoin;Pyrocatechol;1,4-Dihydroxybenzene	HMDB03243;HMDB00957;HMDB02434	Organooxygen compounds;Benzenoids;Benzenoids	C00466;C00090;C00530	513-86-0;120-80-9;123-31-9	179;289;785	8
M153T374	153.075	153.074	153.076	374.314	364.561	380.607	73	71	1579	1666.85	3252.65	2154.24	5171	4377.82	2759.77	2303.9	3280.48	4063.81	2317.15	2727.58	1145.09	5389.11	3368.85	3113.84	1750.66	3562.84	1460.5	1024.6	2905.5			133	0	0	FALSE	FALSE	0		0		1	0	-	-	-	-	-	-	6
M153T39	153.09	153.089	153.091	38.8595	28.713	56.749	44	42	2598	3648.16	4504.52	11466.7	8371.23	5871.01	8632.12	9487.46	3050.51	13077.4	9149.45	10487.9	3196.1	9012.23	10746.6	10007.7	8689.19	11409.9	10365.9	9834.01	9932.32		[M+H]+ 152.084	2	0	0	FALSE	FALSE	0		0		1	0	-	-	-	-	-	-	4
M155T76	155.07	155.069	155.07	76.311	59.866	92.758	62	57	4187	45579.9	19239.9	42227.7	11568.2	45316	26292.8	37172.6	21871.8	43526.9	26247.7	52188.2	39694.8	57772.2	26705.3	55024.9	42108.1	55432.3	43028.7	40690.6	36599.3			58	6	45	TRUE	FALSE	0		0		1	0	-	-	-	-	-	-	2
M155T175	155.07	155.069	155.071	174.591	168.996	192.161	59	52	5041	7626.13	9574.49	6989.69	8988.59	6113.49	8513.37	6439.23	9193.44	8243.75	7304.61	8492.48	7041.54	7065.62	6380.1	7681.77	7382.35	8174.58	7482.54	7399.71	7475.66		[M+H-2H2O]+ 190.084	42	10	80	TRUE	FALSE	0		0		1	0	-	-	-	-	-	-	1
M155T207	155.07	155.069	155.071	207.34	203.687	210.778	57	57	16758	11770.4	7967.91	12254.5	7987.2	10370.4	9046.28	11912	10935.5	12053.1	9653.42	16883.6	6780.65	16117.6	6304.87	16323.2	6693.19	15896.6	6752.25	7912.46	7303.18			107	11	81	TRUE	FALSE	0		0		1	0	-	-	-	-	-	-	2
M156T272	156.042	156.041	156.043	271.677	267.752	273.147	78	78	1449	3299.94	2015.31	3344.14	2540.02	3391.01	2429.09	3985.74	2025.69	2733.71	2534.28	2466.19	1238.64	1833.87	2081.59	2517.03	2753.96	1799.45	2194.88	2367.08	2315.72		[M+K]+ 117.079	99	1	2	FALSE	FALSE	0		0		1	0	-	-	-	-	-	-	0
M156T210	156.101	156.1	156.103	210.325	196.183	215.485	59	59	1066	2404.56	2348.03	2493.02	2681.61	1874.97	3149.81	2631.1	2776.55	2477.72	3431.55	3023.31	1360.73	3441.8	2318.28	1792.9	3010.32	3957.11	3427.48	3340.64	3243.06			56	0	0	FALSE	FALSE	0		0		1	0	-	-	-	-	-	-	5
M157T343	157.049	157.046	157.05	343.049	339.029	350.893	47	46	669	1154.04	1037.09	1168.85	1716.36	1244.44	1810.45	1827.5	740.357	1434.93	1346.39	1159.9	2137.81	1356.21	1722.56	1375.54	1466.27	1682.03	1683.79	1741.06	1804.4			25	0	0	FALSE	FALSE	0		0		1	0	-	-	-	-	-	-	5
M157T516	157.108	157.107	157.109	515.933	510.736	557.441	65	45	2413	1062.96	894.274	1259.97	1126.68	1163.68	1149.59	1008.6	1059.97	948.558	1004.37	903.077	769.939	1323.8	840.464	1161.15	867.848	786.832	745.706	780.787	749.774			19	0	0	FALSE	FALSE	0		0		1	0	-	-	-	-	-	-	1
M158T110	158.081	158.079	158.081	109.722	105.751	115.832	60	60	2050	110.22	3142.31	2344.16	2622.31	1063.87	2735.25	2982.45	2652.61	1283.89	1510.05	3236.23	3015.48	3207.54	2952.29	3137.03	2954.46	2818.47	2543.95	2596.37	2544.83			134	1	27	FALSE	FALSE	4	score{0.9958}adduct{(M+CH3CN+H)+}name{Methyl acetoacetate}labid{n00146};score{0.9637}adduct{(M+H)+}name{N-Tigloylglycine}labid{n00448};score{0.8895}adduct{(M+CH3CN+H)+}name{Levulinic acid}labid{S0202};score{0.8364}adduct{(M+H-H2O)+}name{N-Carboxyethyl-.gamma.-aminobutyric acid}labid{n00592}	0		1	4	Methyl acetoacetate;N-Tigloylglycine;Levulinic acid;N-Carboxyethyl-.gamma.-aminobutyric acid	HMDB00310;HMDB00959;HMDB00720;HMDB02201	Organic acids and derivatives;Organic acids and derivatives;Organic acids and derivatives;Organic acids and derivatives	C05383;-;-;C10851	105-45-3;35842-45-6;123-76-2;4386-3-2	7757;6441567;11579;2572	3
M158T553	158.092	158.091	158.093	552.548	531.517	578.685	150	57	2464	905.366	810.251	930.695	1012.39	871.996	989.991	972.578	1074.74	1114.24	1136.53	1352.45	944.017	1209.86	2132.8	1197.59	1531.41	1123.87	1694.82	834.464	3500.58			184	6	29	TRUE	TRUE	1	score{0.9626}adduct{(M+H-H2O)+}name{L-Citrulline}labid{S0063}	0		1	1	L-Citrulline	HMDB00904	Organic acids and derivatives	C00327	372-75-8	9750	1
M159T247	159.065	159.063	159.066	246.89	241.091	251.271	69	69	4784	17340.2	13211	14090.9	14295.1	10565.2	12909.3	13362.5	13820.8	13675.8	13748.4	10694.6	9993.86	14928.2	9641.31	13152.1	12001.1	11458.3	12156.8	12810.4	11803.1		[M+H-2H2O]+ 194.08	15	4	55	TRUE	TRUE	0		0		1	0	-	-	-	-	-	-	7
M160T147	160.06	160.051	160.061	146.954	116.973	181.564	57	45	1749	15753.1	12934.4	13421.9	10927.6	20072.9	16856.7	7982.89	10277.3	8291.33	48030.9	15359.4	26526.8	14214.4	25996.8	15786.1	22117.5	8271.53	21947.5	15685.8	35875.9			24	2	10	TRUE	TRUE	0		0		1	0	-	-	-	-	-	-	5
M160T309	160.096	160.095	160.098	308.56	304.324	320.768	76	72	1709	2339.79	2217.27	3157.48	1989.42	2415.46	2915.6	2011.25	2805.88	2344.26	2493.27	3076.89	3506.73	2621.59	3193.11	2274.5	3803.03	2421.32	4188.67	4277.3	5210.05			104	0	0	FALSE	FALSE	0		0		1	0	-	-	-	-	-	-	3
M160T384	160.133	160.13	160.134	383.533	374.171	388.597	42	42	431	391.82	421.508	521.706	548.803	688.55	415.802	575.421	494.786	613.364	572.685	520.8	515.344	421.174	531.213	434.773	512.698	385.364	609.319	551.433	582.166			208	0	0	FALSE	FALSE	0		0		1	0	-	-	-	-	-	-	3
M161T357	160.901	160.899	160.902	356.717	341.803	368.219	86	75	1363	2076.16	2427.39	2239.54	3169.19	2055.77	2740.18	1994.48	3150.96	1903.2	8504.69	1713.64	3292.38	2801.02	4273.42	3378.24	1318.94	2294.38	1658.22	3390.14	3626.37			97	0	0	FALSE	FALSE	0		0		1	0	-	-	-	-	-	-	0
M161T154	161.096	161.094	161.097	154.255	136.588	198.285	63	46	13977	90618.7	18479	90287	26771.7	91387.9	19764.3	102352	22924	99936	25502.1	24308.8	104432	103605	16688.4	18027	21214.7	19754.3	15834.1	104680	9522.64		[M+H]+ 160.096	65	0	0	FALSE	FALSE	0		0		1	0	-	-	-	-	-	-	1
M161T531	161.128	161.127	161.129	531.083	498.064	548.994	110	79	2575	1403.35	1908.52	1826.22	1779.72	2244.49	1868.37	1955.74	2610.82	1571.22	2000.29	2159.38	1461.14	2117.2	2070.97	1791.31	1638.09	2231.49	908.468	2778.61	2332.08		[M+NH4]+ 143.094	169	5	61	FALSE	FALSE	0		0		1	0	-	-	-	-	-	-	0
M162T389	161.994	161.993	161.997	388.878	378.851	392.674	49	49	489	846.688	524.971	729.204	848.449	778.289	734.619	564.436	651.613	483.015	206.291	817.9	706.894	385.561	906.816	523.314	935.367	353.955	637.811	891.779	803.264		[M+K]+ 123.031	64	0	0	FALSE	FALSE	0		0		1	0	-	-	-	-	-	-	2
M162T490	162.076	162.075	162.077	490.493	472.381	504.057	80	78	744	982.617	943.996	1146.3	999.962	1193.02	889.199	1010.19	993.943	914.148	727.992	587.753	1046.09	589.221	939.805	1164.1	1029.13	737.704	1087.59	1027.25	1018.43			191	1	14	FALSE	FALSE	1	score{1}adduct{(M+CH3COO+2H)+}name{Cyclopropanecarboxylic acid, 1-amino-}labid{n00070}	0		1	1	Cyclopropanecarboxylic acid, 1-amino-	HMDB36458	Organic acids and derivatives	C01234	22059-21-8	535	0
M162T33	162.091	162.089	162.098	32.714	29.245	64.782	49	44	4289	15699	6179.81	10409.4	7994.38	15041.3	12280.9	9546.94	14924	8201.76	9014.27	8411.92	8346.61	13748.6	1034.79	10490.6	10687.6	6595.68	12895.2	8806.31	9809.49			3	0	0	FALSE	FALSE	0		0		1	0	-	-	-	-	-	-	2
M162T352	162.112	162.111	162.113	352.312	337.587	359.298	97	81	6679	13807.7	10072.5	9121.89	9151.16	8014.8	12791.8	16100.5	9538.42	12683.7	13335.1	15751	7564.59	8649.34	10887.4	13964.1	10671	11543	13149	19295.2	15523.8	[18][M]+		147	23	16	FALSE	FALSE	1	score{0.9711}adduct{(M+H)+}name{L-Carnitine}labid{S0060}	1	score{0.9435}adduct{(M+H)+}name{L-Carnitine}labid{S0060}	1	1	L-Carnitine	HMDB00062	Lipids and lipid-like molecules	C15025	541-15-1	2724480	1
M162T417	162.112	162.111	162.113	416.941	413.249	429.682	66	64	3801	4037.04	5417.28	4401.52	5041.58	4749.07	5002.06	4083.74	5581.5	4280.49	5111.96	5112.59	6666.93	4554.96	6004.55	4580.91	6812.25	6195.27	5641.06	5711.88	6384.22			22	14	8	FALSE	FALSE	0		0		1	0	-	-	-	-	-	-	1
M162T159	162.135	162.134	162.136	158.758	152.065	170.103	69	68	2293	1997.82	15571.8	10537.7	32959.4	2618.46	17653.4	14318.8	14535.7	13386.6	17032.8	17248.1	33090.2	15918.1	29738.3	15203	15453.2	28495.1	16219.3	14355.6	13303			46	5	199	TRUE	TRUE	0		0		1	0	-	-	-	-	-	-	0
M163T196	163.075	163.074	163.076	196.167	174.536	208.063	109	81	11552	48884.7	76946	79014.1	87917.7	77701.2	88186.3	49533.6	56621.1	95854.3	53853.9	85736.2	63256.8	85306.6	42627.9	79791.5	35322	46502.8	62625.1	71764.9	29871.6			18	47	78	TRUE	FALSE	0		0		1	0	-	-	-	-	-	-	2
M163T45	163.075	163.074	163.077	44.62	30.66	80.221	111	73	48850	19377.6	16575.5	22981	11127.1	23895.2	10607.9	22395.3	13163.9	92790.8	11195.2	38417.2	19380.6	21376.4	36449.5	60240.9	16322.6	24668.3	30549.3	52815.3	42135.6			12	18	104	TRUE	FALSE	0		0		1	0	-	-	-	-	-	-	2
M163T163	163.075	163.074	163.075	162.649	159.943	174.346	53	49	6862	44290.6	31896.6	59898.2	36514.6	44123.5	34850	48171.9	35919.1	58381.1	31990.3	51773.6	30517	57571.8	31936.6	51485.8	34618.4	54120.2	40061.9	39025.8	32323.2			9	28	67	TRUE	FALSE	0		0		1	0	-	-	-	-	-	-	2
M164T306	164.091	164.09	164.092	305.616	301.077	314.765	78	78	762740	179783	17760.5	144802	16398.3	163789	20681.6	178595	20191.2	192298	22123.8	1320.33	2805.19	1733.35	1425.09	1525.85	2061.02	2454.79	2372.39	3039.76	1530.08			6	24	1962	TRUE	FALSE	4	score{0.9841}adduct{(M+H)+}name{1H-Purin-6-amine, N,N-dimethyl-}labid{n00496};score{0.9226}adduct{(M+CH3COO+2H)+}name{Butanoic acid, 2-amino-, (S)-}labid{n00088};score{0.8822}adduct{(M+H)+}name{Deoxygalactonojirimycin}labid{n00495};score{0.8065}adduct{(M+CH3COO+2H)+}name{(S)-2-aminobutyric acid}labid{S0148}	1	score{0.882}adduct{(M+H)+}name{Deoxygalactonojirimycin}labid{n00495}	1	4	1H-Purin-6-amine, N,N-dimethyl-;Butanoic acid, 2-amino-, (S)-;Deoxygalactonojirimycin;(S)-2-aminobutyric acid	-;-;-;HMDB00452	-;-;-;Organic acids and derivatives	-;-;-;C02356	-;-;-;1492-24-6	-;-;-;80283	4
M164T33	164.107	164.105	164.107	33.2115	28.482	44.841	84	82	141115	722716	288445	698521	296780	791560	327965	746709	368853	678304	294444	401970	755917	417254	995538	477466	878257	454681	906197	876621	877535			3	23	309	TRUE	FALSE	0		0		1	0	-	-	-	-	-	-	0
M165T284	165.05	165.05	165.051	284.394	269.205	290.412	64	54	6323	87103.5	46667.5	17315.8	35730.5	40321.3	56952.6	29988.4	29843.8	31085.1	11944.9	81461.8	32003.2	23673.8	32958.5	34296.3	29742	20658.5	24333.2	83266.4	75275.7		[M+Na]+ 142.063	126	60	17	FALSE	FALSE	0		0		1	0	-	-	-	-	-	-	3
M165T199	165.09	165.09	165.095	199.471	193.774	207.139	67	67	5103	14718.5	13317.9	15554.5	13507.6	15999.2	14009.9	13662.6	15085.1	15709.2	15776.1	20975.9	19464	15274.8	17193.7	19469.1	17547.5	17262.8	19514.9	18352.5	20820.5		[M+K]+ 126.123 [M+H]+ 164.091 [M+H-H20]+ 182.097	30	37	61	TRUE	TRUE	1	score{0.9736}adduct{(M+H)+}name{Benzeneacetic acid, .alpha.-ethyl-}labid{n00501}	0		1	1	Benzeneacetic acid, .alpha.-ethyl-	-	-	-	-	-	1
M165T125	165.09	165.089	165.091	125.182	108.427	138.798	78	66	22974	42484.5	89003.4	38048.1	48737.5	67632.1	54064.7	57411.5	59772.1	39577.5	67152	72949	74521.4	77831.9	46930.2	51518	79169.6	64849.5	75631.4	79215.6	75676.3			13	36	90	TRUE	FALSE	1	score{0.9991}adduct{(M+H)+}name{Benzeneacetic acid, .alpha.-ethyl-}labid{n00501}	0		1	1	Benzeneacetic acid, .alpha.-ethyl-	-	-	-	-	-	7
M165T174	165.09	165.089	165.091	173.74	165.216	187.116	72	62	6835	35674.6	35037.9	31475.8	25135.9	36504	16540.2	40203.5	36923.2	31844.8	20626.7	39916	25117.2	26419.1	20392.3	23881.8	20383.5	28648	35067.4	26838.7	20393.2		[M+H-H20]+ 182.095	10	30	101	TRUE	TRUE	1	score{0.9991}adduct{(M+H)+}name{Benzeneacetic acid, .alpha.-ethyl-}labid{n00501}	0		1	1	Benzeneacetic acid, .alpha.-ethyl-	-	-	-	-	-	3
M166T648	165.99	165.989	165.991	647.549	635.143	669.823	68	41	294	732.333	2389.66	1735.97	742.335	1412.5	713.717	733.092	729.856	729.785	698.545	724.292	1257	766.075	672.091	730.858	721.041	1237.7	770.341	130.878	680.168			143	0	0	FALSE	FALSE	0		0		1	0	-	-	-	-	-	-	1
M166T2	165.99	165.989	165.995	1.9705	1.112	12.747	56	45	768	762.896	944.774	784.96	955.935	749.921	880.066	681.44	826.92	728.331	603.824	857.207	1285.36	1917.65	825.367	334.762	736.516	854.678	1325.81	851.744	605.085			189	0	0	FALSE	FALSE	0		0		1	0	-	-	-	-	-	-	1
M166T22	165.99	165.99	165.991	21.825	13.227	26.808	47	44	408	1369.9	1060.24	1867.83	1397.15	1294.43	1217.39	923.73	1285.35	1397.45	857.578	1262.85	1382.52	1263.77	1555.99	1228.3	1253.15	761.852	1363.45	885.275	1355.84			115	0	0	FALSE	FALSE	0		0		1	0	-	-	-	-	-	-	1
M166T370	166.052	166.05	166.056	369.813	367.248	390.166	46	45	2062	2234.85	2621.98	2396.92	2398.03	2464.4	2368.54	1205.26	1848.04	2540.94	2787.02	2459.59	2858.5	1942.05	2382.41	2268.03	2701.79	1355.32	2679.27	2584.48	2359.48			33	2	13	FALSE	FALSE	1	score{0.982}adduct{(M+H)+}name{DL-Methionine sulfoxide}labid{S0102}	1	score{0.9481}adduct{(M+H)+}name{DL-Methionine sulfoxide}labid{S0102}	1	1	DL-Methionine sulfoxide	HMDB02005	Organic acids and derivatives	-	62697-73-8	847	2
M166T162	166.072	166.068	166.073	162.225	159.655	171.093	82	80	2695	3520.99	2537	4476.74	3883.51	4146.4	4159.02	4095.21	4275.33	4333.62	4953.23	6470.03	5399.99	4146.53	2984.75	4859.6	4365.02	2627.74	3484.56	3681	5034.14			9	0	0	FALSE	FALSE	0		0		1	0	-	-	-	-	-	-	8
M166T267	166.085	166.083	166.086	267.122	257.737	280.107	84	82	109980	78446.5	15930.8	68173.4	13850.5	79463.5	17441.3	91348.1	18140.4	89240.4	14593.2	20944.1	34979.9	18772.7	36096.1	33321.2	37031.4	25377.7	41026.8	40204.2	37240		[M+H]+ 165.079	48	57	495	TRUE	FALSE	2	score{0.9981}adduct{(M+H)+}name{L-Phenylalanine}labid{S0061};score{0.9774}adduct{(M+H)+}name{DL-Phenylalanine}labid{n00511}	2	score{0.9981}adduct{(M+H)+}name{L-Phenylalanine}labid{S0061};score{0.9774}adduct{(M+H)+}name{DL-Phenylalanine}labid{n00511}	1	2	L-Phenylalanine;DL-Phenylalanine	HMDB00159;-	Phenylpropanoids and polyketides;Organic acids and derivatives	C00079;-	63-91-2;-	6140;-	0
M166T64	166.122	166.121	166.13	63.788	48.124	70.196	63	63	3773	13720.1	23245	17957.4	21807.2	14293.9	22426.8	14865.4	22977.3	15009.3	21210.8	11845.8	14699.4	17405.6	15970.2	13043.3	19270.4	14757.9	13724.8	16768.5	14335			77	1	25	TRUE	FALSE	0		0		1	0	-	-	-	-	-	-	4
M166T136	166.13	166.128	166.131	135.841	111.319	143.654	45	43	2442	3572.01	12541.8	6472.72	15537	10998.9	9568.68	7150.87	6845.62	4456.45	9265.12	4649.42	14452.4	6973.22	3610.91	5097.08	4380.46	12624.5	4390.64	9126.73	2039.49			60	1	25	TRUE	TRUE	0		0		1	0	-	-	-	-	-	-	1
M167T173	167.07	167.069	167.071	173.277	162.947	185.334	47	42	2432	11356.6	9017.42	11576.3	13046	9256.11	12612.2	6164.48	13361.2	11644.8	12364.6	10393.3	10258.2	11450.1	9801.46	10991.4	10715.3	9943.17	5111.09	7054.01	6690.34			10	25	66	TRUE	TRUE	0		0		1	0	-	-	-	-	-	-	4
M167T110	167.106	167.105	167.107	110.309	104.844	127.187	43	42	4986	64014.2	66392.4	70678.5	59236	67202.7	55227.7	68752.4	70235.2	70370.4	57460.9	26884	70843.7	36113.8	55498	15536.3	71121.6	26291.1	65519.4	63456.9	73641.4			134	34	271	TRUE	FALSE	0		0		1	0	-	-	-	-	-	-	3
M167T69	167.154	167.152	167.156	69.33	58.5	76.7	65	62	10051	2180.66	2365.89	3203.5	4656.13	2662.84	4665.46	2606.28	3977.77	2052.64	3790.3	2486.7	2870.32	2664.17	5026.7	2188.35	5416.11	2603.28	4784.13	2993.8	5160.27			77	9	61	TRUE	FALSE	1	score{0.9998}adduct{(M+NH4)+}name{Methamphetamine}labid{n00363}	0		1	1	Methamphetamine	HMDB15517	Benzenoids	-	537-46-2	10836	0
M168T452	168.028	168.027	168.031	451.701	445.581	461.697	41	41	683	1830.28	1740.74	1792.5	1774.27	1284.98	1715.43	2062.42	1867.66	1177.52	1602.23	1130.25	1247.64	1020.64	950.656	1177.6	1527.57	1566.38	1058.3	810.934	988.737			16	0	0	FALSE	FALSE	0		0		1	0	-	-	-	-	-	-	3
M168T21	168.076	168.076	168.077	20.7405	12.375	24.043	62	58	890	6705.05	5581.29	8562.19	5198.83	10049.1	7352.9	6881.23	7620.62	7770.01	4516.6	6751.95	7262.75	6396.55	6944.05	7392.82	7554.81	7349.55	2025.61	7150.16	7316.83			115	2	8	FALSE	TRUE	0		0		1	0	-	-	-	-	-	-	0
M168T2	168.076	168.076	168.077	2.129	0.792	11.379	69	60	2080	3124.89	2067.53	5574.18	3025.41	2654.16	4507.28	2117.84	4415.62	3040.24	3309.77	6455.4	8255.62	7075	2794.82	7534.48	6014.28	1950.36	2054.3	6189.06	2323.55			189	3	23	FALSE	FALSE	0		0		1	0	-	-	-	-	-	-	0
M168T655	168.076	168.076	168.077	654.815	624.762	672.744	71	46	874	8046.22	974.651	2600.54	4487.12	1287.79	677.55	11343.7	2855.85	284.418	2365.64	535.4	1584.21	2354.28	2720.7	4802.59	565.404	4174.68	2507.66	441.53	5217.76			202	1	8	FALSE	TRUE	0		0		1	0	-	-	-	-	-	-	0
M168T169	168.138	168.136	168.139	169.032	161.816	174.308	52	45	8262	5766.07	6071.53	5513.89	6669.9	1353.16	6097.85	4365.61	6787.87	5997.11	6244.3	4833.94	5888.83	4697.43	713.484	4573.55	4912.38	4645.95	5350.42	6258.99	2723.46			82	9	52	TRUE	FALSE	0		0		1	0	-	-	-	-	-	-	6
M169T375	169.058	169.056	169.059	375.432	362.76	406.735	105	75	14208	2667.91	2080.1	3040.69	2331.21	3179.99	1758.01	2555.59	1375.29	3182.03	1477.88	2233.43	1700.35	1262.82	1188.78	1958.94	2558.41	1873.35	1955.99	1529.28	1608.12		[M+H]+ 168.052	34	9	1	TRUE	FALSE	0		0		1	0	-	-	-	-	-	-	0
M170T396	170.043	170.041	170.045	396.005	390.191	403.982	74	73	869	1047.79	1309.47	2533.84	1470.02	1975.13	1241.47	1997.58	1634.75	1995.73	1547.81	448.391	1777.88	415.147	490.362	1006.72	1861.59	1204.37	1738.21	1640.13	1392.56			130	0	0	FALSE	FALSE	0		0		1	0	-	-	-	-	-	-	1
M171T36	171.079	171.078	171.081	36.2265	29.651	56.204	58	55	5126	5918.48	7995.43	12624.9	29948.1	23073.2	38662.7	13002	14475.2	14792.6	13915.8	19620.9	12045.4	12343.8	6714.08	20109.6	10260.7	22537.5	5396.71	10488.1	17581.9			1	0	0	FALSE	FALSE	0		0		1	0	-	-	-	-	-	-	3
M171T376	171.112	171.111	171.113	375.846	367.068	392.572	83	82	2130	3669.1	3179.88	2779.09	3465.38	3252.68	3095.66	4207.05	3602.22	3990.81	3383.41	4721.91	4102.62	3979.11	4693.26	4413.79	4502.82	3673.05	5126.36	6162.97	3658.75		[M+H-2H2O]+ 206.127	34	0	0	FALSE	FALSE	0		0		1	0	-	-	-	-	-	-	0
M171T171	171.116	171.115	171.119	171.048	154	185.355	49	42	2212	9568.17	14665	10702	15395.2	12490.2	15210	8355.82	16721.4	11095.7	14748.9	17134.3	10085.6	10722.7	12383.1	12701	12779.3	14631.9	22545.2	24799.2	12393.9			10	0	0	FALSE	FALSE	0		0		1	0	-	-	-	-	-	-	0
M172T190	172.039	172.037	172.041	189.823	180.029	192.362	48	48	2960	978.659	361.101	591.222	310.957	433.448	450.652	672.727	619.599	1100.84	641.533	122.941	305.317	270.629	150.499	89.7375	160.48	187.051	188.306	200.537	225.932		[M+3Na-2H]+ 105.083 [M+H-H20]+ 189.044	40	0	0	FALSE	FALSE	0		0		1	0	-	-	-	-	-	-	1
M172T229	172.096	172.095	172.098	229.12	222.209	232.416	59	59	630	1295.66	1933.28	1435.4	1587.06	1403.72	1681.48	1082.2	2133.23	1474.58	1262.1	2176.1	1697.83	2130.69	1756.68	2107.96	1893.44	2088	1871.7	1671.75	1598.01			149	0	0	FALSE	FALSE	0		0		1	0	-	-	-	-	-	-	3
M173T38	173.095	173.087	173.097	38.072	29.349	54.375	55	54	4784	40064.1	12712.3	60836.9	8723.75	49376.5	21046.2	39338.1	32148.1	36462.1	34862.7	49994.9	30640.1	64977.4	35447.1	61452.5	46812.1	34994.1	30565.9	15088.1	28778.9		[M+Na]+ 150.106	2	0	0	FALSE	FALSE	0		0		1	0	-	-	-	-	-	-	0
M174T231	174.038	174.037	174.04	231.282	219.211	235.132	68	68	2861	5999.74	7397.59	6014.25	6494.56	6055.04	7674.53	6169.75	7435.96	5308.22	6779.01	3743.67	5065.42	4647.26	5169.26	5133.52	4916.25	4982.29	4507.97	4202.32	3508.52		[M+Na]+ 151.049	52	7	2	FALSE	FALSE	0		0		1	0	-	-	-	-	-	-	2
M174T429	174.087	174.085	174.094	428.974	426.663	451.206	48	45	2004	4369.3	1913.34	3909.51	2305.18	4067.06	2524.66	4068.39	2195.54	4966.54	3003.18	2860.93	1691.42	1604.55	2843.91	1927.4	2644.04	2195.26	3224.7	2282.65	2743.01		[M+H]+ 173.073	78	9	13	FALSE	FALSE	0		0		1	0	-	-	-	-	-	-	0
M174T106	174.185	174.184	174.185	106.285	100.542	131.233	87	82	5376	26089.3	16461	26086.2	14081.2	25497.5	16880.5	21101.7	14120.5	27634.5	13887	31702.3	30876.8	30853.8	36265.9	38955.5	37899.6	30435.6	37317.6	31378.9	30220.2			73	48	31	TRUE	FALSE	0		0		1	0	-	-	-	-	-	-	5
M175T166	175.075	175.074	175.076	165.822	160.614	175.022	73	72	4894	57969.3	41642.7	54034.1	36594.5	54746.9	42837.1	48676	47695.6	57944.1	37879.4	52391.3	37912.2	48381.2	37905.9	59097.8	41309	42088.7	39718.3	42022.9	41215.7		[M+H-H20]+ 192.082 [M+H-2H2O]+ 210.089	87	16	61	TRUE	FALSE	0		0		1	0	-	-	-	-	-	-	3
M175T198	175.075	175.074	175.076	197.545	183.195	208.712	67	63	6359	21276.1	26751.4	23871.9	16908.5	17371.4	17760.2	15541.2	18305.8	19338.2	31012.6	17074.3	19531.7	18552.7	9999.12	25877.7	20830	31390.4	23467.9	15606.8	21477.7			30	11	63	TRUE	TRUE	1	score{0.9135}adduct{(M+CH3COO+2H)+}name{Dihydrouracil}labid{L0299}	0		1	1	Dihydrouracil	HMDB00076	Organoheterocyclic compounds	C00429	504-07-4	649	1
M175T39	175.075	175.073	175.076	39.084	29.245	54.982	83	73	15179	42751.7	25271.6	20358.1	35875.4	20695.1	24094.5	28542.7	15071.9	20213.2	24737.4	32305.9	44061.5	25748.9	36290.3	67898.5	27519.8	18924.5	17243.1	38076.5	18573.5		[M+Na]+ 152.084	2	6	66	TRUE	FALSE	1	score{0.9135}adduct{(M+CH3COO+2H)+}name{Dihydrouracil}labid{L0299}	0		1	1	Dihydrouracil	HMDB00076	Organoheterocyclic compounds	C00429	504-07-4	649	4
M175T555	175.118	175.118	175.119	554.965	535.093	578.801	251	76	143957	59421	72567	80305.3	114771	45622.6	112017	80498.2	112308	105287	239457	139408	90565.2	208610	13325.2	144934	94296.2	103400	21702.8	205110	118721			36	63	964	TRUE	TRUE	2	score{0.9985}adduct{(M+H)+}name{DL-Arginine}labid{n00578};score{0.9931}adduct{(M+H)+}name{L-Arginine}labid{S0062}	2	score{0.9984}adduct{(M+H)+}name{DL-Arginine}labid{n00578};score{0.9931}adduct{(M+H)+}name{L-Arginine}labid{S0062}	1	2	DL-Arginine;L-Arginine	HMDB00517;HMDB00517	Organic acids and derivatives;Organic acids and derivatives	C00062;C00062	74-79-3;74-79-3	6322;6322	1
M175T591	175.118	175.118	175.119	591.009	579.44	613.321	104	82	119843	284580	30254.9	138168	211206	155718	346870	83277.2	173580	199190	231826	368651	200710	343435	302265	283661	499240	403337	573476	402885	486449	[19][M]+	[M+NH4]+ 157.084	44	60	964	TRUE	TRUE	2	score{0.9985}adduct{(M+H)+}name{DL-Arginine}labid{n00578};score{0.9931}adduct{(M+H)+}name{L-Arginine}labid{S0062}	2	score{0.9984}adduct{(M+H)+}name{DL-Arginine}labid{n00578};score{0.9931}adduct{(M+H)+}name{L-Arginine}labid{S0062}	1	2	DL-Arginine;L-Arginine	HMDB00517;HMDB00517	Organic acids and derivatives;Organic acids and derivatives	C00062;C00062	74-79-3;74-79-3	6322;6322	1
M175T515	175.118	175.118	175.119	515.139	504.022	524.069	79	74	379856	409004	392863	444485	513246	421507	479590	502750	391352	614164	288698	410835	535194	735886	406033	617342	393400	353354	141732	386962	402034	[20][M]+	[M+NH4]+ 157.084	19	64	964	TRUE	FALSE	2	score{0.9985}adduct{(M+H)+}name{DL-Arginine}labid{n00578};score{0.9931}adduct{(M+H)+}name{L-Arginine}labid{S0062}	2	score{0.9984}adduct{(M+H)+}name{DL-Arginine}labid{n00578};score{0.9931}adduct{(M+H)+}name{L-Arginine}labid{S0062}	1	2	DL-Arginine;L-Arginine	HMDB00517;HMDB00517	Organic acids and derivatives;Organic acids and derivatives	C00062;C00062	74-79-3;74-79-3	6322;6322	1
M175T530	175.118	175.117	175.119	529.747	524.855	534.925	54	44	245735	202971	134949	170153	182963	177570	201277	195449	1.04759e+06	228666	133454	710226	202216	221400	702876	231984	874741	717954	278142	790735	275476			26	42	964	TRUE	TRUE	2	score{0.9985}adduct{(M+H)+}name{DL-Arginine}labid{n00578};score{0.9931}adduct{(M+H)+}name{L-Arginine}labid{S0062}	2	score{0.9984}adduct{(M+H)+}name{DL-Arginine}labid{n00578};score{0.9931}adduct{(M+H)+}name{L-Arginine}labid{S0062}	1	2	DL-Arginine;L-Arginine	HMDB00517;HMDB00517	Organic acids and derivatives;Organic acids and derivatives	C00062;C00062	74-79-3;74-79-3	6322;6322	1
M175T482	175.118	175.118	175.119	482.364	468.267	501.149	78	57	36081	41314.5	31415.8	38342	56710.5	29577.7	60981.3	39402.1	63421.2	52463.6	60262	223011	41170.5	104707	111897	120103	164730	255476	94720.3	271588	79143.5			105	53	964	TRUE	TRUE	2	score{0.9985}adduct{(M+H)+}name{DL-Arginine}labid{n00578};score{0.9931}adduct{(M+H)+}name{L-Arginine}labid{S0062}	2	score{0.9984}adduct{(M+H)+}name{DL-Arginine}labid{n00578};score{0.9931}adduct{(M+H)+}name{L-Arginine}labid{S0062}	1	2	DL-Arginine;L-Arginine	HMDB00517;HMDB00517	Organic acids and derivatives;Organic acids and derivatives	C00062;C00062	74-79-3;74-79-3	6322;6322	1
M175T173	175.148	175.147	175.148	173.051	158.539	182.747	55	52	6040	9964.3	12860.9	33763.9	11453.7	32393.7	29460.5	29091.7	31062.2	15285.9	27403	35381.9	12344.1	27748.2	13867.4	16952.4	32651	26537.6	31243.2	21482.8	23129.4		[M+H-H20]+ 192.153	10	28	85	TRUE	TRUE	0		0		1	0	-	-	-	-	-	-	2
M176T166	176.078	176.076	176.079	165.619	159.943	174.634	47	47	11352	3961.22	5083.11	397.315	5170.43	6224.39	5502.67	5662.83	5920.52	7375.5	4998.36	6343.88	7400.07	5447.12	4531.27	6485.66	5297.48	5347.49	4188.24	5614.22	3395.47			87	8	62	TRUE	FALSE	2	score{0.9053}adduct{M+}name{Ser-Ala}labid{n00602};score{0.8297}adduct{M+}name{Gly-Thr}labid{n00601}	0		1	2	Ser-Ala;Gly-Thr	-;-	Organic acids and derivatives;Organic acids and derivatives	-;-	-;-	-;-	3
M176T392	176.091	176.09	176.092	392.036	382.37	397.494	82	82	5088	3610.27	2935.91	2799.82	2796.23	3182.63	2770.94	3225.15	2550.76	3163.62	3236.23	1965.29	3384.23	2060.94	3625.18	2741.68	4088.54	2243.98	3636.34	3456.58	3937.46			106	14	24	TRUE	FALSE	3	score{0.9988}adduct{(M+CH3COO+2H)+}name{D-Proline}labid{S0043};score{0.9987}adduct{(M+CH3COO+2H)+}name{L-Proline}labid{S0088};score{0.9261}adduct{(M+H)+}name{N-Carboxyethyl-.gamma.-aminobutyric acid}labid{n00592}	1	score{0.9148}adduct{(M+H)+}name{N-Carboxyethyl-.gamma.-aminobutyric acid}labid{n00592}	1	3	D-Proline;L-Proline;N-Carboxyethyl-.gamma.-aminobutyric acid	HMDB03411;HMDB00162;HMDB02201	Organic acids and derivatives;Organic acids and derivatives;Organic acids and derivatives	C00763;C00148;C10851	344-25-2;147-85-3;4386-3-2	8988;145742;2572	1
M177T351	177.039	177.038	177.04	350.688	346.653	354.137	61	61	1289	580.564	907.443	558.427	1052.76	632.362	849.434	582.962	862.591	534.152	876.74	505.019	402.069	546.336	465.882	904.659	451.35	721.992	579.945	450.721	514.061		[M+H]+ 176.031	79	0	0	FALSE	FALSE	0		0		1	0	-	-	-	-	-	-	3
M177T323	177.054	177.052	177.056	322.759	310.513	325.77	81	78	2932	3855	2778.8	3127.31	3164.18	3622.97	2464.51	4866.8	4007.04	2863.59	2221.29	2486.73	1934.29	2850.84	2048.65	3211.14	1465.12	3212.25	2005.77	2092.27	1530.77			45	8	11	FALSE	FALSE	1	score{0.8126}adduct{(M+H-H2O)+}name{3-Hydroxy-4-methoxycinnamic acid}labid{n00738}	1	score{0.8126}adduct{(M+H-H2O)+}name{3-Hydroxy-4-methoxycinnamic acid}labid{n00738}	1	1	3-Hydroxy-4-methoxycinnamic acid	HMDB00955	Phenylpropanoids and polyketides	C10470	537-73-5	736186	3
M177T395	177.054	177.052	177.058	395.023	384.68	416.415	76	62	1242	2678.14	2961.46	3991.66	2812.03	2514.71	3056.53	3818.56	3224.52	2367.22	4548.11	2153	3570.44	3327.27	2892.78	3555.45	3455.43	3228.99	1738.29	2764.25	2942.39			130	6	32	FALSE	FALSE	1	score{0.8271}adduct{(M+H-H2O)+}name{3-Hydroxy-4-methoxycinnamic acid}labid{n00738}	1	score{0.8271}adduct{(M+H-H2O)+}name{3-Hydroxy-4-methoxycinnamic acid}labid{n00738}	1	1	3-Hydroxy-4-methoxycinnamic acid	HMDB00955	Phenylpropanoids and polyketides	C10470	537-73-5	736186	3
M177T212	177.054	177.053	177.056	211.849	198.605	218.027	49	49	27005	5489.58	5357.53	2999.32	6663.28	6777.42	6470.87	2878.15	6840.54	6507.51	6528.8	4939.51	5124.29	6565.84	4619.49	4765.26	4492.96	5566.82	3983.73	4537.15	4549.21			56	6	27	TRUE	FALSE	1	score{0.8075}adduct{(M+H-H2O)+}name{3-Hydroxy-4-methoxycinnamic acid}labid{n00738}	1	score{0.8042}adduct{(M+H-H2O)+}name{3-Hydroxy-4-methoxycinnamic acid}labid{n00738}	1	1	3-Hydroxy-4-methoxycinnamic acid	HMDB00955	Phenylpropanoids and polyketides	C10470	537-73-5	736186	3
M177T247	177.075	177.073	177.077	247.379	233.103	261.978	47	47	4140	3395.38	4003.85	4832.59	5204.24	6563.76	5250.64	3521.48	4415.23	3870.11	4019.66	3071.23	4470.59	4144.95	3522.26	4468.84	3300.96	5554.91	3266.4	4085.66	3749.82		[M+H-H20]+ 194.08	15	3	27	TRUE	FALSE	0		0		1	0	-	-	-	-	-	-	7
M177T151	177.09	177.09	177.092	150.53	139.598	155.508	48	46	3028	20243.9	15272	17742.4	18280.2	19170.1	19504.8	25269.9	14586.2	17776.9	17186.9	21001.9	18429.2	16566.5	12937	26852.6	14729.4	18499.7	21606.5	14392.3	18071.6			65	0	0	FALSE	FALSE	0		0		1	0	-	-	-	-	-	-	1
M177T407	177.123	177.121	177.124	406.668	399.334	424.316	44	44	1484	2506.09	1048.12	1713.27	1535.96	1595.34	1014.85	1127.51	938.851	1501.4	1532.87	1197.92	2342.2	933.652	476.85	1789.43	1027.31	1006.17	2366.26	1862.77	1985.91			50	0	0	FALSE	FALSE	0		0		1	0	-	-	-	-	-	-	0
M177T515	177.123	177.122	177.133	514.899	509.959	535.983	47	44	2399	1310.07	1071.06	1259.54	1229.11	1296.81	1165.9	1272.13	1338.76	1127.5	1222.5	871.299	935.765	1245.72	990.689	1189.84	966.265	805.909	776.227	777.526	882.273	[20][M+2]+		19	4	62	TRUE	FALSE	0		0		1	0	-	-	-	-	-	-	0
M178T142	178.07	178.059	178.072	141.58	107.198	155.132	83	59	6835	80610.8	33991.2	10741.6	72517.3	64920.8	17472.5	25840.2	45379.5	31362.5	87159.1	41210.9	72539.8	28317.9	33040.9	62758.1	45434.3	59107.2	92482.9	27203.3	22139.2			38	6	107	TRUE	FALSE	0		0		1	0	-	-	-	-	-	-	5
M178T198	178.122	178.121	178.123	198.291	195.67	203.508	66	66	20022	11571.3	20297.5	12648.5	20235	12852.7	20413.1	11791.8	23906.5	12374.3	19084.9	18524	13209.5	21211.9	13323.2	19645.6	15438.1	19774.6	15039	16667.6	16599.2			30	19	76	TRUE	FALSE	1	score{0.8899}adduct{(M+NH4)+}name{D-Alanyl-D-alanine (D-Ala-D-Ala)}labid{L0229}	0		1	1	D-Alanyl-D-alanine (D-Ala-D-Ala)	HMDB03459	Organic acids and derivatives	C00993	923-16-0	5460362	0
M179T346	178.95	178.948	178.951	345.915	343.053	348.986	45	45	2492	919.424	541.928	482.595	564.99	1452.51	937.928	742.848	635.395	5900.08	791.345	985.939	1322.32	967.951	1220.14	1713.52	960.16	799.687	873.719	739.171	853.1		[M+K]+ 139.989 [M+H-2H2O]+ 213.965	54	0	0	FALSE	FALSE	0		0		1	0	-	-	-	-	-	-	0
M179T416	178.992	178.99	178.994	415.867	403.652	424.97	70	58	705	7314.45	2947.5	3888.91	4853.54	2257.01	2312.66	3552.91	3655.65	3146.23	1305.3	5378.2	3565.22	3682.9	2896.99	4723.25	5247.21	5148.46	4999.72	2542.14	4751.21			22	0	0	FALSE	FALSE	0		0		1	0	-	-	-	-	-	-	3
M179T285	179.07	179.067	179.071	284.548	280.676	288.171	66	66	7879	3541.95	5539.38	3917.71	6045.82	4024.37	6965.16	3819.06	6805.04	3045.61	6151.93	4189.64	2292.79	4351.9	1445.45	4098.62	1809.91	3499.73	2185.06	1789.66	1668.43			126	14	416	FALSE	FALSE	0		0		1	0	-	-	-	-	-	-	4
M179T65	179.07	179.069	179.071	65.368	58.591	70.096	52	50	21284	6970.58	18156	13677.5	18434.4	22200.1	19515.1	20278.7	15124.9	20830.5	17107.4	14459.6	16979.2	16235.8	16925.8	16070.8	17911.5	17083.7	17336.4	17679.6	17010.6		[M+H]+ 178.062	77	21	223	TRUE	FALSE	0		0		1	0	-	-	-	-	-	-	3
M179T39	179.106	179.105	179.11	39.469	32.179	67.821	66	60	7242	13767.2	16983.1	7758.41	16346	9115.4	12385.4	11197.9	11743.5	14145.4	12700.9	13448.6	8745.49	9370.97	16849.3	10660.8	18716.8	10184.1	7053.41	5723.36	34490.5			2	17	93	TRUE	TRUE	0		0		1	0	-	-	-	-	-	-	3
M179T171	179.106	179.105	179.111	171.138	163.087	187.735	43	43	6147	11081.5	12237.4	18394.4	20572.8	17094.4	18190.3	16827.1	19635.8	17619.6	12642.9	17150.6	14046.6	12622.4	15106.4	11667.3	17700.7	14035.1	11129.9	16144.5	14821.1			10	22	98	TRUE	TRUE	0		0		1	0	-	-	-	-	-	-	3
M179T159	179.142	179.14	179.143	159.381	152.625	175.091	55	49	8148	49119.8	57858.8	54019.3	60806.3	46746	50278.7	46687.5	50494.9	42078.8	50278	44039.5	43829.3	53073	41962.5	50993.2	50469.8	49828.4	56037.9	45477.1	45604.9			9	38	208	TRUE	TRUE	1	score{0.8023}adduct{(M+Na)+}name{(Z)-4-Decen-1-ol}labid{n00444}	0		1	1	(Z)-4-Decen-1-ol	HMDB32206	Lipids and lipid-like molecules	-	57074-37-0	5362798	3
M180T255	180.086	180.085	180.087	255.168	243.522	259.8	82	82	6116	34122.4	58871.1	36768.9	49217.4	38239.3	53906.8	39070.4	48447.3	39614.2	52480.8	35667	57127.9	44048.9	50624.7	39330.7	50520.4	35300.7	57503.3	55824.5	51696.4			152	35	21	FALSE	FALSE	0		0		1	0	-	-	-	-	-	-	6
M180T229	180.101	180.101	180.102	229.028	221.739	237.274	63	63	11737	19939.8	20141.8	10256.8	18141.6	10948.7	25526.1	20125.1	32944	19633.8	38559.1	49560.5	6416.67	26505.3	4029.36	27481.6	5819.77	42777	7729.79	8156.17	9976.09			149	15	31	FALSE	FALSE	0		0		1	0	-	-	-	-	-	-	2
M180T39	180.101	180.1	180.11	39.343	32.007	52.002	83	81	63765	313912	239366	309504	191297	307105	204536	332440	213652	295923	241122	418076	111939	445681	107624	381146	94575.1	490118	104999	95598	110205	[21][M]+		2	56	283	FALSE	FALSE	0		0		1	0	-	-	-	-	-	-	2
M181T284	181.028	181.027	181.029	283.843	267.901	295.856	110	79	4992	24478.1	24887.1	15090.7	30893.6	23728.4	17795.3	34484.2	35578.7	115634	82120.8	27508.1	24468.9	27759.3	74981.5	29257.5	37792.3	32086	31044.8	59892.5	19552.2		[M+K]+ 142.063	126	44	134	TRUE	TRUE	0		0		1	0	-	-	-	-	-	-	3
M181T183	181.085	181.084	181.087	182.816	167.435	198.867	94	76	3217	13393.2	12278.9	13144.2	10402.2	13267.5	6632.86	10244.4	24168.9	13938.8	10937.2	21152.3	11658.5	15592	20176.4	13600.9	13724.9	15215.4	21416.9	12527.1	12124.7			29	7	50	TRUE	TRUE	1	score{0.914}adduct{(M+H)+}name{Coniferol}labid{L0362}	0		1	1	Coniferol	HMDB12915	Benzenoids	C00590	458-35-5	1549095	7
M181T217	181.085	181.085	181.086	216.678	204.214	225.12	67	64	6998	7581.81	12593.6	6540.9	10196.2	6081.89	11535.1	7445.76	12343.3	7590.86	2832.54	7939.07	3031.21	6509.28	4023.2	6901.95	3744.09	6571.83	3321.37	3832.07	2876.31			83	10	50	TRUE	FALSE	1	score{0.914}adduct{(M+H)+}name{Coniferol}labid{L0362}	0		1	1	Coniferol	HMDB12915	Benzenoids	C00590	458-35-5	1549095	7
M181T36	181.085	181.082	181.086	36.435	30.023	53.643	67	63	11667	9506.7	16027	14466.1	7926.85	17057.8	18476	6025.61	12089.7	49105.6	15152.8	15467.6	27245.8	11312	26993.1	13368.5	11587.5	11433.9	29705.6	14980.1	8874.36			1	1	84	TRUE	FALSE	1	score{0.9284}adduct{(M+H)+}name{Coniferol}labid{L0362}	0		1	1	Coniferol	HMDB12915	Benzenoids	C00590	458-35-5	1549095	7
M181T166	181.122	181.119	181.124	166.232	147.373	199.008	54	45	2342	8926.7	9067.47	8839.05	5442.75	8601.28	9852.1	6619.92	9381.61	4497.33	4254.78	8329.9	6768.07	8658.05	6816.16	3609.96	14868.8	8580.63	7513.92	7560.15	7574.39		[M+H]+ 180.114	87	0	0	FALSE	FALSE	0		0		1	0	-	-	-	-	-	-	1
M182T271	182.057	182.056	182.059	271.072	266.912	272.98	70	70	3059	5727.91	785.932	5929.95	1250.53	5364.6	1521.46	6731.01	1363.85	3896.41	1396.43	2051.72	1857.91	2328.54	2956.96	2811.86	4188.76	2850.83	3033.56	2969.04	3464.76			99	6	13	FALSE	FALSE	0		0		1	0	-	-	-	-	-	-	1
M182T358	182.057	182.056	182.059	358.046	352.412	360.624	50	50	889	749.858	1643.31	567.242	1651.2	639.769	1709.59	845.072	1716.25	767.679	2042.49	2108.74	1638.56	1356.53	1757.01	1564.55	1539.32	1311.45	1826.21	1739.01	2045.59		[M+K]+ 143.094	97	4	3	FALSE	FALSE	0		0		1	0	-	-	-	-	-	-	0
M182T309	182.08	182.077	182.082	309.049	297.641	324.448	98	80	9869	1466.73	3165.18	2707.69	2954.66	3354.41	2695.23	3594.32	2950.27	2462.81	2349.19	3498.15	2776.8	2572.44	2888.81	4245.96	2826.39	3776.27	3584.56	2744.82	2692.81			37	18	37	TRUE	FALSE	6	score{0.9918}adduct{(M+H)+}name{L-Tyrosine}labid{S0064};score{0.9358}adduct{(M+NH4)+}name{trans-3-Hydroxycinnamic acid}labid{n00503};score{0.9216}adduct{(M+CH3CN+Na)+}name{2-Methyl-3-hydroxybutyric acid}labid{L0197};score{0.8823}adduct{(M+H)+}name{DL-O-tyrosine}labid{S0258};score{0.8616}adduct{(M+NH4)+}name{4-Hydroxycinnamic acid}labid{L0258};score{0.8338}adduct{(M+CH3CN+Na)+}name{2-Hydroxy-3-met…	4	score{0.9912}adduct{(M+H)+}name{L-Tyrosine}labid{S0064};score{0.881}adduct{(M+H)+}name{DL-O-tyrosine}labid{S0258};score{0.8167}adduct{(M+NH4)+}name{4-Hydroxycinnamic acid}labid{L0258};score{0.8062}adduct{(M+NH4)+}name{trans-3-Hydroxycinnamic acid}labid{n00503}	1	6	L-Tyrosine;trans-3-Hydroxycinnamic acid;2-Methyl-3-hydroxybutyric acid;DL-O-tyrosine;4-Hydroxycinnamic acid;2-Hydroxy-3-methylbutyric acid	HMDB00158;HMDB01713;HMDB00354;HMDB06050;HMDB02035;HMDB00407	Phenylpropanoids and polyketides;Phenylpropanoids and polyketides;Lipids and lipid-like molecules;Phenylpropanoids and polyketides;Phenylpropanoids and polyketides;Lipids and lipid-like molecules	C00082;C12621;-;-;C00811;-	60-18-4;588-30-7;473-86-9;2370-61-8;7400-08-0;4026-18-0	6057;637541;160471;91482;637542;99823	9
M182T417	182.08	182.079	182.084	416.539	413.249	432.394	87	77	1424	4303.48	3173.05	3079.12	3187.62	2798.43	2967.54	5230.27	2733.72	2636.19	3052.15	2955.42	4204.03	2522.45	2869.69	3394.9	3189.85	2532.57	2367.09	2598.58	2219.25			22	1	52	FALSE	FALSE	6	score{0.9878}adduct{(M+H)+}name{L-Tyrosine}labid{S0064};score{0.9088}adduct{(M+NH4)+}name{trans-3-Hydroxycinnamic acid}labid{n00503};score{0.8941}adduct{(M+CH3CN+Na)+}name{2-Methyl-3-hydroxybutyric acid}labid{L0197};score{0.8861}adduct{(M+H)+}name{DL-O-tyrosine}labid{S0258};score{0.8562}adduct{(M+NH4)+}name{4-Hydroxycinnamic acid}labid{L0258};score{0.8151}adduct{(M+CH3CN+Na)+}name{2-Hydroxy-3-met…	2	score{0.9419}adduct{(M+H)+}name{L-Tyrosine}labid{S0064};score{0.845}adduct{(M+H)+}name{DL-O-tyrosine}labid{S0258}	1	6	L-Tyrosine;trans-3-Hydroxycinnamic acid;2-Methyl-3-hydroxybutyric acid;DL-O-tyrosine;4-Hydroxycinnamic acid;2-Hydroxy-3-methylbutyric acid	HMDB00158;HMDB01713;HMDB00354;HMDB06050;HMDB02035;HMDB00407	Phenylpropanoids and polyketides;Phenylpropanoids and polyketides;Lipids and lipid-like molecules;Phenylpropanoids and polyketides;Phenylpropanoids and polyketides;Lipids and lipid-like molecules	C00082;C12621;-;-;C00811;-	60-18-4;588-30-7;473-86-9;2370-61-8;7400-08-0;4026-18-0	6057;637541;160471;91482;637542;99823	9
M182T126	182.081	182.079	182.082	125.84	121.382	136.485	58	56	1889	9219.35	15537.7	7394.59	16290.5	4324.06	1663.8	15346	3620.11	8532.27	14308.9	5060.25	9355.01	8805.78	8028.48	8268.47	9734.64	10339.4	16867	5071.7	5480.8			13	12	55	FALSE	TRUE	1	score{0.8324}adduct{(M+NH4)+}name{Phenylpyruvate}labid{L0025}	0		1	1	Phenylpyruvate	HMDB00205	Benzenoids	C00166	156-06-9	997	9
M182T210	182.081	182.079	182.089	209.77	193.06	225.093	77	74	3013	7813.64	10111.3	8206.11	11007.1	7573.2	11991.3	12747.7	10812.3	8873.64	11398.7	9250.3	8682.9	9818.59	7435.8	8349.69	9057.51	9017.41	7997.79	6535.84	7392.32			72	12	37	TRUE	TRUE	6	score{0.9918}adduct{(M+H)+}name{L-Tyrosine}labid{S0064};score{0.9358}adduct{(M+NH4)+}name{trans-3-Hydroxycinnamic acid}labid{n00503};score{0.9216}adduct{(M+CH3CN+Na)+}name{2-Methyl-3-hydroxybutyric acid}labid{L0197};score{0.8823}adduct{(M+H)+}name{DL-O-tyrosine}labid{S0258};score{0.8616}adduct{(M+NH4)+}name{4-Hydroxycinnamic acid}labid{L0258};score{0.8338}adduct{(M+CH3CN+Na)+}name{2-Hydroxy-3-met…	4	score{0.9912}adduct{(M+H)+}name{L-Tyrosine}labid{S0064};score{0.881}adduct{(M+H)+}name{DL-O-tyrosine}labid{S0258};score{0.8167}adduct{(M+NH4)+}name{4-Hydroxycinnamic acid}labid{L0258};score{0.8062}adduct{(M+NH4)+}name{trans-3-Hydroxycinnamic acid}labid{n00503}	1	6	L-Tyrosine;trans-3-Hydroxycinnamic acid;2-Methyl-3-hydroxybutyric acid;DL-O-tyrosine;4-Hydroxycinnamic acid;2-Hydroxy-3-methylbutyric acid	HMDB00158;HMDB01713;HMDB00354;HMDB06050;HMDB02035;HMDB00407	Phenylpropanoids and polyketides;Phenylpropanoids and polyketides;Lipids and lipid-like molecules;Phenylpropanoids and polyketides;Phenylpropanoids and polyketides;Lipids and lipid-like molecules	C00082;C12621;-;-;C00811;-	60-18-4;588-30-7;473-86-9;2370-61-8;7400-08-0;4026-18-0	6057;637541;160471;91482;637542;99823	9
M183T407	183.085	183.082	183.087	407.013	399.96	414.376	60	60	1017	1057.89	2527.64	1352.35	1524.08	1424.62	1968.88	1605.72	1713.7	1354.24	2058.56	723.256	1827.05	671.905	1467.43	1044.17	1319.76	1711.43	1059.73	1241.22	1761.14			50	0	0	FALSE	FALSE	0		0		1	0	-	-	-	-	-	-	5
M183T173	183.101	183.099	183.102	172.832	155.437	181.567	43	42	1764	5846.24	12609.3	6553.25	4203.12	6368.96	5773.95	5056.19	4830.35	5855.77	9664.84	13159.1	3384.22	6209.86	10663.1	5515.15	4638.19	4942.78	3393.38	11478.5	4698.83		[M+H]+ 182.095	10	0	0	FALSE	FALSE	0		0		1	0	-	-	-	-	-	-	3
M183T33	183.116	183.114	183.117	33.112	29.593	49.535	78	68	7860	38361.6	59970.6	48274.8	34697	55200.9	56101.3	26408	47528.2	50197.4	21128.7	34956.1	46777.3	54454.7	59732.7	49243.5	56251.7	48555	55980.6	54396.7	37290.4			3	2	37	TRUE	TRUE	0		0		1	0	-	-	-	-	-	-	1
M184T148	184.063	184.062	184.064	147.579	145.436	149.583	82	82	43368	373581	147553	368471	159346	345617	148750	418911	155866	392809	170835	181479	176690	189592	153716	184593	170823	188667	175189	172839	173385	[22][M]+	[M+H]+ 183.056	24	57	141	FALSE	FALSE	0		0		1	0	-	-	-	-	-	-	0
M184T512	184.073	184.071	184.075	511.839	504.195	533.877	84	76	2399	4543.94	10093.1	5270.35	11352.1	4670.82	9032.88	5806.3	12230.4	4552.33	11426.3	9191.07	9020.44	9349.23	10706.9	10586.2	11024.3	10287.4	12572.6	9564.63	13016.6			180	3	21	FALSE	FALSE	1	score{0.9805}adduct{(M+H)+}name{Phosphorylcholine}labid{L0132}	1	score{0.9544}adduct{(M+H)+}name{Phosphorylcholine}labid{L0132}	1	1	Phosphorylcholine	HMDB01565	Organonitrogen compounds	C00588	3616-04-04	1014	2
M184T354	184.094	184.093	184.095	354.472	350.027	371.516	47	46	1322	3972.64	2047.18	3816.13	2156.81	4067.61	2186.52	3698.21	1636.07	3463.64	1635.22	3371.39	2564.31	3989.91	2401.79	3754.89	2250.92	4002.91	2218.6	2005.53	1917.39		[M+Na]+ 161.104	90	1	2	FALSE	FALSE	0		0		1	0	-	-	-	-	-	-	0
M184T112	184.096	184.092	184.1	112.355	97.238	143.616	49	44	3042	6371.92	7571.22	2002.11	1889.1	6488.15	2253.72	587.303	1798.53	1992.76	980.562	6365.12	747.511	6444.17	404	6871.95	5183.75	6358.73	5580.82	4669.35	1437.58			134	11	158	FALSE	FALSE	1	score{0.9821}adduct{(M+H-2H2O)+}name{trans-Zeatin}labid{n00895}	0		1	1	trans-Zeatin	-	Organoheterocyclic compounds	-	-	-	8
M186T399	186.007	186.006	186.008	399.205	390.88	410.154	63	62	821	2357.12	2456.84	3361.38	2582.15	4111.62	2693.34	2550.92	2013.97	3321.61	2339.89	2225.24	2056.77	2094.66	2428.31	2319.31	2578.58	2406.89	2442.47	2090.23	1740.02			67	0	0	FALSE	FALSE	0		0		1	0	-	-	-	-	-	-	1
M186T431	186.075	186.074	186.077	431.021	427.677	433.529	55	55	2155	1600.88	1360.3	1492.58	2493.15	1551.02	2176.18	1985.9	2589.53	1526.93	2307.15	2037.11	1597.71	1581.85	2433.3	2288.35	2237.92	1530.73	1897.9	2278.23	2309.99			187	0	0	FALSE	FALSE	0		0		1	0	-	-	-	-	-	-	3
M186T405	186.075	186.074	186.077	404.954	394.162	415.168	61	55	884	2656.43	3021.15	2409.37	3284.41	1324.21	1751.55	2080.6	1267.39	1645.9	2709.5	6132.99	4422.98	2222.69	2626.98	892.847	3933.97	2915.21	1974.1	4494.17	4969.36			98	0	0	FALSE	FALSE	0		0		1	0	-	-	-	-	-	-	4
M186T253	186.076	186.074	186.077	253.076	241.183	268.583	44	43	1006	1631.92	2075.31	1397.78	2244.96	1347.67	2572.52	2057.87	1499.07	2038.98	2044.75	1267.81	1187.43	1362.12	2355.4	1958.74	2152.08	1218.89	1889.52	1676.99	2176.28		[M+CH3CN+Na]+ 122.06 [M+CH3CN+H]+ 144.042 [M+H-2H2O]+ 221.089	70	0	0	FALSE	FALSE	0		0		1	0	-	-	-	-	-	-	4
M187T42	187.075	187.073	187.076	42.044	29.245	67.09	48	46	14222	8310.34	11170.6	48885.8	32376.9	10722.7	42714.6	36623.5	46434.2	49338.9	1070.87	6264.82	3178.92	6345.89	45872.7	1357.94	42463.3	6936.26	8618.07	7557.67	11031.4		[M+H-H20]+ 204.08	7	4	67	TRUE	FALSE	1	score{0.9619}adduct{(M+Na)+}name{Benzeneacetic acid, .alpha.-ethyl-}labid{n00501}	0		1	1	Benzeneacetic acid, .alpha.-ethyl-	-	-	-	-	-	1
M187T377	187.107	187.105	187.109	377.405	375.5	386.934	41	41	968	556.197	1274.26	1303.9	1295.54	540.148	1508.13	1156.08	1211	339.707	1231.62	1208.83	1552.87	768.155	1149.71	1062.7	1447.11	995.865	1191.94	1196.52	1196.09			34	0	0	FALSE	FALSE	0		0		1	0	-	-	-	-	-	-	2
M187T475	187.144	187.143	187.145	474.7	465.969	486.111	82	82	1295	2759.26	3076.64	2471.82	2661.31	2935.28	3828.01	3149.39	2976.8	2551.43	2277.77	2085.33	2020.48	1737.84	2029.7	2253.68	2503.12	1460.09	2514.25	2153.72	2417.82			197	21	21	FALSE	FALSE	0		0		1	0	-	-	-	-	-	-	1
M188T267	188.07	188.067	188.071	267.404	262.547	289.333	88	82	39014	3467.12	3380.36	2639.23	1981.48	2466.76	2891.87	2839.6	3778.42	2646.88	3728.86	3715.83	3082.5	3149.39	2158.22	3345.18	3623.05	3477.15	3804.92	3433.04	3642.57		[M+Na]+ 165.079	48	26	109	FALSE	FALSE	0		0		1	0	-	-	-	-	-	-	0
M188T506	188.115	188.114	188.117	506.175	502.267	519.656	50	50	989	367.32	428.675	377.193	386.026	429.181	328.505	498.524	378.266	307.652	385.954	504.513	228.028	372.456	292.213	417.453	211.137	390.994	254.594	428.62	493.707			71	1	7	FALSE	FALSE	0		0		1	0	-	-	-	-	-	-	2
M188T159	188.2	188.198	188.202	158.882	156.285	166.243	57	50	883	1255.84	1064.3	1241.32	938.028	1771.64	1099.51	1894.17	863.838	733.213	590.76	1437.54	2804.31	1167.39	1979.18	1087.64	1241.56	857.487	1282.14	1763.3	1242.95			46	0	0	FALSE	FALSE	0		0		1	0	-	-	-	-	-	-	1
M189T362	189.036	189.035	189.038	361.631	350.027	374.048	88	75	667	2137.65	1255.03	3440.38	2265.7	3326.35	2260.03	1878.43	3316.95	2680.67	386.5	3753.32	1341.62	3955.14	3167.12	5840.28	3757.1	3005.92	2172.69	2209.12	3135.11			140	0	0	FALSE	FALSE	0		0		1	0	-	-	-	-	-	-	1
M189T183	189.09	189.089	189.091	182.839	180.387	199.58	85	81	9912	46864.6	37736.2	69843.2	64270.1	66011.9	42803.6	81543.8	45554.9	79188.8	74909.2	47878.6	38246.9	78652	35617.7	41982.3	74623.9	48380	68467.5	42378	76029.1		[M+H-H20]+ 206.096	29	8	70	TRUE	FALSE	0		0		1	0	-	-	-	-	-	-	1
M189T42	189.09	189.089	189.092	42.471	29.245	54.145	71	63	77894	43299.4	36597.3	36280.5	10707.1	24398.1	18911.5	7935.97	28851	22012.4	11981.7	38030.1	14060.9	37206.9	21510.8	10838.1	20097.8	19581.2	36172.1	33179.3	41210.4			7	17	124	TRUE	FALSE	0		0		1	0	-	-	-	-	-	-	0
M189T313	189.09	189.088	189.094	312.523	283.644	314.724	45	45	1465	1657.85	1109.49	2502.07	1245.24	1808.57	830.442	2894.65	965.815	1252.71	1210.35	1412.68	787.914	1090.72	1036.92	1080.31	827.001	1397.56	541.259	886.639	1098.07		[M+H-H20]+ 206.096	66	0	0	FALSE	FALSE	0		0		1	0	-	-	-	-	-	-	1
M189T109	189.127	189.126	189.127	108.94	77	112.561	48	47	10956	139296	126892	158535	116165	147809	125785	138957	111657	159152	116711	32342.9	162865	109009	156838	100318	144526	89998.1	159762	155011	142588		[M+H-2H2O]+ 224.14	134	50	102	TRUE	TRUE	0		0		1	0	-	-	-	-	-	-	3
M189T291	189.123	189.119	189.125	290.568	283.509	299.145	46	43	2764	1437.73	2178	3208.91	1858.34	2681.98	2308.74	2862.94	2721.57	3291.67	3203.76	2071.19	1562.65	1194.8	2013.37	1862.03	2239.7	2129.59	1801.92	2114.83	1813.45			95	7	50	FALSE	TRUE	0		0		1	0	-	-	-	-	-	-	0
M189T507	189.134	189.133	189.135	507.207	502.784	517.299	76	73	77410	4985.09	3256.58	5611.69	5207.5	4550.62	4204.81	6091.73	4271.93	6772.23	5869.09	12030.7	3850.78	6603.47	3738.53	7187.26	3895.51	4657.4	2617.47	2681.03	3247.17	[25][M]+		71	53	717	TRUE	FALSE	1	score{0.9834}adduct{(M+H)+}name{L-N.gamma.-Monomethylarginine}labid{n00701}	1	score{0.9834}adduct{(M+H)+}name{L-N.gamma.-Monomethylarginine}labid{n00701}	1	1	L-N.gamma.-Monomethylarginine	-	-	-	-	-	1
M189T532	189.134	189.134	189.135	532.097	517.82	553.684	134	56	11702	2503.61	1520.34	1435	2205.04	2257.45	2498.24	2210.21	2380.37	2443.55	2731.16	3751.03	2264.24	3018.54	14843.9	2651.35	11669.4	3635.4	8842.29	12173.8	11447			150	43	717	TRUE	TRUE	1	score{0.9834}adduct{(M+H)+}name{L-N.gamma.-Monomethylarginine}labid{n00701}	1	score{0.9834}adduct{(M+H)+}name{L-N.gamma.-Monomethylarginine}labid{n00701}	1	1	L-N.gamma.-Monomethylarginine	-	-	-	-	-	1
M189T528	189.159	189.158	189.16	528.329	522.403	563.006	104	80	5615	1606.69	1639.11	2018.3	2305.6	1790.17	1897.1	3361.12	924.426	1943.63	1966.39	5922.24	2311.65	4519.38	1997.23	7836.16	1749.59	3548.09	1467.52	2639.91	7390.6			167	48	97	TRUE	FALSE	1	score{0.9999}adduct{(M+H)+}name{N6,N6,N6-Trimethyl-L-lysine}labid{L0190}	1	score{0.9783}adduct{(M+H)+}name{N6,N6,N6-Trimethyl-L-lysine}labid{L0190}	1	1	N6,N6,N6-Trimethyl-L-lysine	HMDB01325	Organic acids and derivatives	C03793	19253-88-4	440120	0
M190T189	190.049	190.048	190.051	189.312	179.689	202.835	83	82	131291	37156.6	19384.4	29511.8	18445.3	27468.5	21501.1	37673.8	22437.5	39828.4	23257.6	3206.48	7142.68	3325.93	5125.66	3554.68	6148	4146.56	7228.31	7298.54	8022.49	[26][M]+	[M+H]+ 189.044	40	66	301	TRUE	FALSE	1	score{0.991}adduct{(M+H)+}name{Kynurenic acid}labid{S0079}	1	score{0.991}adduct{(M+H)+}name{Kynurenic acid}labid{S0079}	1	1	Kynurenic acid	HMDB00715	Organoheterocyclic compounds	C01717	492-27-3	3845	1
M190T135	190.13	190.129	190.131	134.917	123.929	146.857	72	66	3903	23150.2	28720.3	36640.1	41816.1	36476	17143.5	35605.3	28342.6	38727.7	82238.1	38625.3	25642.4	43475.6	36515.8	41610.2	87819.1	24715.7	28638.2	29199.8	22645.4	[23][M+1]+		13	0	0	FALSE	FALSE	0		0		1	0	-	-	-	-	-	-	3
M190T161	190.13	190.129	190.132	160.709	149.867	175.644	64	63	2635	17021.4	16884.9	13086	20077.5	17287.5	19545.7	11437.3	18033.4	18798.8	18429.9	25651	21803.8	19632	21328.4	21334.6	18354.3	20521	18889.2	20502.4	23381.1	[24][M+1]+		9	1	55	TRUE	TRUE	0		0		1	0	-	-	-	-	-	-	3
M191T301	191.038	191.036	191.04	300.952	293.521	305.803	74	71	3037	6842.57	18549.3	10261.3	20655.3	11126.8	17908.3	8495.9	15040.9	4089.23	13760.8	8969.32	21549.5	13829.4	25088.2	13574.4	21752.1	10752.6	20031	18909.1	15645.6		[M+K]+ 152.069 [M+H]+ 190.033	23	6	13	TRUE	TRUE	1	score{0.993}adduct{(M-H+2Na)+}name{L-Glutamine}labid{S0055}	0		1	1	L-Glutamine	HMDB00641	Organic acids and derivatives	C00064	56-85-9	5961	4
M191T375	191.039	191.036	191.041	375.181	368.68	392.951	67	59	4641	2511.84	983.158	2263.52	1124.52	2735.14	759.041	3272.35	1581.13	2831.47	1106.83	898.406	1572.84	1299.65	2206.52	935.117	2014.78	393.125	1146.74	1076.92	1600.55		[M+Na]+ 168.052	34	5	6	FALSE	FALSE	1	score{0.993}adduct{(M-H+2Na)+}name{L-Glutamine}labid{S0055}	0		1	1	L-Glutamine	HMDB00641	Organic acids and derivatives	C00064	56-85-9	5961	0
M191T189	191.053	191.052	191.055	189.405	180.029	192.278	68	68	11431	4549.72	2233.01	3580.02	6055.08	2132.34	6901.42	4543.34	3240.54	3928.49	2609.38	6147.39	830.2	5650.61	4830.54	5131.06	5948.86	647.054	5911.43	5398.6	6507.37	[26][M+1]+		40	0	0	FALSE	FALSE	0		0		1	0	-	-	-	-	-	-	0
M191T324	191.054	191.053	191.056	323.51	321.714	326.159	57	57	4657	3137.43	2729.48	2590.19	3116.69	1883.52	2558.41	2729.95	3168.55	2839.27	3065.3	2497.16	2378.19	3007.67	2261.3	3199.63	2497.19	2567.96	2619.19	2357.18	2530.56			45	7	2	FALSE	FALSE	1	score{0.8429}adduct{(M+CH3COO+2H)+}name{Glutaconic acid}labid{S0152}	0		1	1	Glutaconic acid	HMDB00620	Organic acids and derivatives	C02214	1724-02-3	5280498	2
M191T182	191.069	191.068	191.071	181.843	164.784	186.789	47	46	8203	5569.45	13611.5	10580.7	7956.82	5533.99	817.245	13203.9	9823.67	14348.7	4195.53	6309.81	2174.6	5925.82	8059.71	11905.5	7652.52	9048.09	14389.1	7847.1	10909.3		[M+H]+ 190.066	29	0	0	FALSE	FALSE	0		0		1	0	-	-	-	-	-	-	1
M191T315	191.102	191.101	191.111	315.326	301.141	325.088	71	62	1404	788.016	1368.11	1017.95	1259.26	1223.11	1025.49	1138.16	984.499	609.902	1342.07	1073.22	1434.9	1139.81	912.144	880.6	812.752	1227.85	933.749	1043.26	1109.16			68	2	16	FALSE	TRUE	0		0		1	0	-	-	-	-	-	-	1
M192T328	191.982	191.98	191.983	327.991	325.885	339.855	105	73	4039	1165.6	2241.6	1897.77	1818.06	1635.79	2152.06	1615.12	2073.76	1591.58	2093.65	1073.15	1731.31	982.872	1402.92	1437.99	1078.58	1409.91	1217.06	1262.54	1582.39			138	7	3	FALSE	FALSE	0		0		1	0	-	-	-	-	-	-	1
M192T399	192.023	192.022	192.024	398.979	389.12	405.263	54	54	902	1758.55	1541.9	1885.67	1692.85	1881.49	742.088	2629.36	1973.29	2019.27	2065.95	847.076	1646.17	1365.71	1651.26	1248.66	1638.37	1053.7	1650.75	1689.69	1795.12		[M+2Na-H]+ 147.054	67	0	0	FALSE	FALSE	0		0		1	0	-	-	-	-	-	-	0
M192T32	192.101	192.1	192.102	32.216	26.065	44.925	83	78	20846	135561	50804.6	133437	59175.4	136688	73292.1	127607	89585.1	126872	45031.2	87824.8	128637	90578.4	115617	97714.3	149600	103935	156263	146876	156377		[M+Na]+ 169.112 [M+H]+ 191.095	3	0	0	FALSE	FALSE	0		0		1	0	-	-	-	-	-	-	0
M192T163	192.146	192.144	192.147	163.33	142.066	183.402	81	77	3853	15765.9	24010	27992	21742.4	18185.3	18124.2	19030.9	11743.5	15654.6	17881.8	36062.4	17082.9	17832.7	22822.8	23270.5	18593.9	22690.8	21762	30939.5	18775.6	[24][M+3]+		9	0	0	FALSE	FALSE	0		0		1	0	-	-	-	-	-	-	1
M193T345	193.07	193.069	193.081	345.09	339.518	367.138	75	73	2627	8044.28	8364.62	8825.41	6968.6	9376.02	7923.88	10027.6	7035.47	8563.87	6590.29	9788.48	12259.5	11940	12370.2	12327.6	12619.4	10192.6	12450.3	10454.3	10558.5			54	8	12	FALSE	FALSE	3	score{0.9588}adduct{(M+CH3COO+2H)+}name{Glutaric acid}labid{S0163};score{0.9515}adduct{(M+CH3COO+2H)+}name{Ethylmalonic acid}labid{S0179};score{0.8542}adduct{(M+CH3COO+2H)+}name{Ethyl hydrogen malonate}labid{n00261}	0		1	3	Glutaric acid;Ethylmalonic acid;Ethyl hydrogen malonate	HMDB00661;HMDB00622;HMDB00576	Organic acids and derivatives;Lipids and lipid-like molecules;Organic acids and derivatives	C00489;-;-	110-94-1;601-75-2;1071-46-1	743;11756;70615	4
M193T41	193.085	193.082	193.087	40.551	30.789	47.293	55	52	4117	32728.3	24717.4	19393.6	24295.1	7234.42	3377.78	28816.4	31953	17757.8	9921.4	10905.1	23694.1	28150.3	9314.35	8710.97	7601.59	19102.5	16666.3	14270.7	32437.2			2	0	0	FALSE	FALSE	0		0		1	0	-	-	-	-	-	-	4
M193T163	193.085	193.083	193.088	162.924	149.115	182.467	49	42	4424	11158.9	10083	9694.82	9591.9	10192.8	9222.09	10841	10792.3	13765.6	9117.51	10296.5	5807.89	8585.27	6075.78	11348.9	8687.57	6465	9138.15	5907.69	8508.04			9	2	331	TRUE	FALSE	0		0		1	0	-	-	-	-	-	-	3
M193T33	193.103	193.1	193.106	33.28	29.83	57.548	64	56	5300	22672.5	12325.9	11090.1	18335	16612.1	26745.9	18312.4	8225.48	23294.8	15159.6	10876.2	25916.4	25411.9	33036.6	17240.5	23146	16733.6	28228.9	21937.1	31365			3	0	0	FALSE	FALSE	0		0		1	0	-	-	-	-	-	-	0
M193T94	193.158	193.157	193.159	93.509	86.275	100.234	69	65	16648	28767.2	53683.3	36064.7	36344.5	36529.9	40973	32487	56662.9	28549.6	45980.4	197279	51647.7	283442	42650.3	256260	62695.3	222354	47052.3	16895.6	18227.9	[27][M]+	[M+H-H20]+ 210.163	102	50	241	TRUE	FALSE	0		0		1	0	-	-	-	-	-	-	3
M193T173	193.158	193.157	193.159	172.76	155.483	183.079	65	52	6899	10505.1	17027.7	10900.1	22289.5	11387.2	15468.1	12820.6	13378.3	11837.4	9901.07	26073.1	17700.3	29623.2	31084.7	17513.5	21471.5	18785.6	15269.8	18318.3	15948.3		[M+H]+ 192.153	10	35	241	TRUE	TRUE	0		0		1	0	-	-	-	-	-	-	2
M194T328	193.997	193.995	193.999	327.891	325.425	337.168	76	60	1907	875.821	946.286	911.192	944.26	887.518	950.182	656.523	694.822	687.637	741.629	584.106	867.239	706	843.504	364.189	846.488	671.003	571.273	353.026	700.921			138	1	1	TRUE	FALSE	0		0		1	0	-	-	-	-	-	-	0
M194T321	194.102	194.1	194.104	321.177	302.887	330.649	82	71	966685	67608.7	10136.6	48089.6	11032.2	54723.9	7512.06	63867.2	9488.44	77887.3	10825.5	2664.63	1888.38	3282	2448.08	3549.3	2277.32	3012.09	2602.2	1397.66	2970.44			5	21	2987	TRUE	FALSE	2	score{0.9051}adduct{(M+CH3CN+H)+}name{Ribitol}labid{S0174};score{0.8737}adduct{(M+CH3CN+H)+}name{Xylitol}labid{S0322}	0		1	2	Ribitol;Xylitol	HMDB00508;HMDB02917	Organooxygen compounds;Organooxygen compounds	C00474;C00379	488-81-3;87-99-0	-;6912	2
M194T34	194.117	194.116	194.118	33.635	27.345	48.162	88	82	2031656	2.49904e+06	3.70139e+06	2.59133e+06	3.47076e+06	2.64704e+06	4.19814e+06	2.27978e+06	4.46859e+06	2.58509e+06	3.36666e+06	3.37974e+06	2.07496e+06	3.34815e+06	2.55802e+06	3.73969e+06	2.25674e+06	3.57522e+06	2.5368e+06	2.48554e+06	2.48601e+06	[28][M]+		4	68	1630	TRUE	FALSE	0		0		1	0	-	-	-	-	-	-	1
M194T192	194.117	194.116	194.119	192.156	182.025	196.468	74	74	136210	395826	802858	383838	776126	367976	836469	411948	895881	471158	871664	672191	349295	722813	273542	701400	324427	687985	358074	337343	329305	[29][M]+	[M+K]+ 155.153 [M+H]+ 193.109	39	54	281	TRUE	FALSE	0		0		1	0	-	-	-	-	-	-	1
M194T89	194.117	194.116	194.118	88.522	69.433	104.714	73	49	230876	137021	120049	73226.6	205107	83412.8	240355	104733	298311	104391	235955	154586	104145	97259.5	409797	154568	224972	168140	596745	129754	685122			28	48	1630	TRUE	TRUE	0		0		1	0	-	-	-	-	-	-	1
M194T322	194.138	194.133	194.139	322.364	321.009	342.043	65	64	966685	1910.3	2174.53	1716.59	2480.98	1962.08	1942.68	2695.21	2320.24	1811.66	2672.27	2051.66	994.16	2743.9	1878.2	3079.79	1634.27	2461.07	1883.8	1689.84	1900.31			5	11	2987	TRUE	FALSE	0		0		1	0	-	-	-	-	-	-	1
M195T325	194.945	194.943	194.947	325.384	323.605	343.029	86	66	1037	1934.1	2772.16	2480.31	2242.69	2037.93	2312.17	1958.74	2408	1979.68	2177.48	2441.06	1959.52	2394.58	2119.07	2092.07	1770.96	2149	1373.17	1819.17	1733.05			96	0	0	FALSE	FALSE	0		0		1	0	-	-	-	-	-	-	1
M195T247	195.086	195.085	195.087	246.732	239.368	256.072	80	80	72227	246478	270339	307745	254445	298888	257754	289501	251403	237197	251669	235256	218148	279062	220425	234371	198293	230940	268536	283203	229332	[30][M]+	[M+H]+ 194.08	15	50	45	TRUE	FALSE	1	score{0.9866}adduct{(M+H)+}name{D-Pinitol}labid{n00741}	1	score{0.9852}adduct{(M+H)+}name{D-Pinitol}labid{n00741}	1	1	D-Pinitol	HMDB34219	Organooxygen compounds	C03844	10284-63-6	-	6
M195T377	195.086	195.084	195.087	376.577	367.068	400.313	84	72	2040	6887.27	7975.9	9307.62	4042.04	5376.51	7806.91	8854.6	4858.07	8810.05	3347.28	7901.06	4690.17	5164.07	5412.98	4835.54	10760.1	11820.7	3398.09	10966.8	4026.32			34	6	6	FALSE	TRUE	1	score{0.8654}adduct{(M+H)+}name{D-Pinitol}labid{n00741}	0		1	1	D-Pinitol	HMDB34219	Organooxygen compounds	C03844	10284-63-6	-	6
M195T281	195.086	195.085	195.087	281.15	273.064	289.021	48	41	9864	19736.7	17964.3	19679.6	15685.8	15956.6	19196.7	21041.1	20641	22951.2	17808.3	20247.3	12762.1	81088.5	13133.4	16001.4	14678.3	16126	17407.3	15596.1	11447.5			155	33	45	TRUE	TRUE	1	score{0.9866}adduct{(M+H)+}name{D-Pinitol}labid{n00741}	1	score{0.9852}adduct{(M+H)+}name{D-Pinitol}labid{n00741}	1	1	D-Pinitol	HMDB34219	Organooxygen compounds	C03844	10284-63-6	-	6
M195T302	195.086	195.084	195.087	302.154	297.987	321.677	45	43	2308	9233.65	8279.48	8906.44	7614.13	7868.71	9509.06	8820.76	9485.59	9738.07	12977.2	12665.7	8267.65	11179.4	8305.36	11325.4	9725.22	11055.1	10371.2	9948.61	10338.5		[M+H]+ 194.078	23	18	99	TRUE	TRUE	1	score{0.9859}adduct{(M+H)+}name{D-Pinitol}labid{n00741}	1	score{0.9856}adduct{(M+H)+}name{D-Pinitol}labid{n00741}	1	1	D-Pinitol	HMDB34219	Organooxygen compounds	C03844	10284-63-6	-	6
M195T34	195.12	195.118	195.121	33.6205	27.345	48.162	76	74	656045	237156	370773	243288	296717	238466	399691	205615	433955	248841	317551	313417	190980	303584	252096	333747	211774	346086	226854	220026	219734	[28][M+1]+		4	4	95	TRUE	FALSE	0		0		1	0	-	-	-	-	-	-	2
M195T192	195.12	195.118	195.121	192.308	174.601	196.468	64	62	11830	34626.6	72304.3	32480.3	66413.8	35937.5	73472.8	34457.5	75885.6	38666.8	69706.2	56496.1	32733.1	59164.8	27560.6	53520.7	28211.2	55893.1	33324.9	30267.6	30924	[29][M+1]+		39	0	0	FALSE	FALSE	0		0		1	0	-	-	-	-	-	-	2
M196T246	196.09	196.086	196.096	246.283	239.736	253.259	70	68	5832	16896.8	28279.8	21104.6	21498.5	16858.5	19445.9	20953.2	18990.9	18482.7	21335.6	27353.8	24995.3	18271.1	24051.4	26561.3	33494.5	28385.8	38382.1	37137.5	17825.5	[30][M+1]+		15	10	10	FALSE	FALSE	0		0		1	0	-	-	-	-	-	-	0
M196T42	196.096	196.095	196.101	41.607	34.22	52.356	75	71	83202	100319	48474.3	95866.1	40585.9	78750.3	44746.7	70610.6	49310.6	100294	48040.7	96735.2	235996	80719.6	262309	72912.7	304404	82968.1	360158	331977	353916			7	26	264	TRUE	FALSE	0		0		1	0	-	-	-	-	-	-	3
M196T64	196.096	196.095	196.099	64.1955	54.869	69.37	48	45	13522	35323.6	21297.5	37943.4	22529	46216.4	22051.3	28791.4	26054.4	36660.4	19543	29299.7	118002	44563.3	108609	27919.1	138813	49085.9	164693	79349.7	118169		[M+NH4]+ 178.062	77	33	264	TRUE	TRUE	0		0		1	0	-	-	-	-	-	-	3
M197T247	197.09	197.086	197.101	246.513	215.739	252.097	61	58	1843	3323.78	4023.07	1700.73	2117.49	1982.51	3554.4	2960.14	4104.83	5033.98	3376.76	6077.43	5494.9	5782.81	3128.11	4047.31	2897.83	2245.76	1546.46	4394.79	2625.26	[30][M+2]+		15	0	0	FALSE	FALSE	0		0		1	0	-	-	-	-	-	-	0
M197T360	197.089	197.088	197.101	359.677	357.325	372.201	49	47	1028	757.852	552.605	770.697	606.264	927.94	718.376	568.009	861.869	789.938	767.027	984.182	618.191	1045.28	1271.84	892.478	1025.77	1133.37	1138.87	776.738	930.711			144	0	0	FALSE	FALSE	0		0		1	0	-	-	-	-	-	-	0
M197T36	197.132	197.124	197.133	35.701	27.921	65.856	97	69	20190	34984	49576.2	28054.6	63777.4	24984.9	52743	24325	39919.5	27051.6	27347.8	32586.3	29461	45262.9	27878.4	28399.1	48863.9	57073.5	58163.6	23220.3	52603.8			1	2	85	TRUE	TRUE	0		0		1	0	-	-	-	-	-	-	1
M198T302	198.097	198.096	198.098	301.617	291.547	310.113	97	82	5469	22539.6	31159	40035.2	50894.7	37537	32114.8	45028.8	50004.5	45192.6	52158.8	46101.3	30906.7	26165.7	52331.8	41631.4	49858.9	52750.9	57877.7	57065	28428.1	[32][M]+	[M+H]+ 197.091	23	11	30	FALSE	FALSE	3	score{1}adduct{(2M+NH4)+}name{Acetic acid, methoxy-}labid{n00042};score{0.949}adduct{(M+NH4)+}name{D-Mannose}labid{S0138};score{0.8053}adduct{(M+NH4)+}name{.alpha.-D-(+)-Talose}labid{n00634}	1	score{0.8822}adduct{(M+NH4)+}name{D-Mannose}labid{S0138}	1	3	Acetic acid, methoxy-;D-Mannose;.alpha.-D-(+)-Talose	-;HMDB00169;-	-;Organooxygen compounds;-	-;C00159;-	-;3458-28-4;-	-;18950;-	31
M198T254	198.096	198.096	198.097	254.458	243.522	259.8	64	64	3235	19495.9	24108	21358.8	27247.9	19798.7	29552.2	21110.7	31091	19841.6	24353.3	19501.1	33606.7	23409.8	24015.1	21704.1	29632.3	16235.4	27033.9	10568.8	10721.9			70	8	17	TRUE	TRUE	3	score{1}adduct{(2M+NH4)+}name{Acetic acid, methoxy-}labid{n00042};score{0.9555}adduct{(M+NH4)+}name{D-Mannose}labid{S0138};score{0.8563}adduct{(M+NH4)+}name{.alpha.-D-(+)-Talose}labid{n00634}	2	score{0.9116}adduct{(M+NH4)+}name{D-Mannose}labid{S0138};score{0.8387}adduct{(M+NH4)+}name{.alpha.-D-(+)-Talose}labid{n00634}	1	3	Acetic acid, methoxy-;D-Mannose;.alpha.-D-(+)-Talose	-;HMDB00169;-	-;Organooxygen compounds;-	-;C00159;-	-;3458-28-4;-	-;18950;-	31
M198T389	198.096	198.095	198.099	389.179	379.341	394.8	73	73	1709	2384.9	1909.47	1782.79	2020.74	2372.13	2427.27	2323.31	2232.46	1823.73	1620.8	2033.06	2632.89	2096.52	1611.98	2201.71	1292.34	1269.8	1602.36	2843.15	2349.37		[M+NH4]+ 180.062	64	6	19	FALSE	TRUE	2	score{0.9232}adduct{(M+NH4)+}name{D-Mannose}labid{S0138};score{0.803}adduct{(M+NH4)+}name{.alpha.-D-(+)-Talose}labid{n00634}	2	score{0.8836}adduct{(M+NH4)+}name{D-Mannose}labid{S0138};score{0.8021}adduct{(M+NH4)+}name{.alpha.-D-(+)-Talose}labid{n00634}	1	2	D-Mannose;.alpha.-D-(+)-Talose	HMDB00169;-	Organooxygen compounds;-	C00159;-	3458-28-4;-	18950;-	28
M198T111	198.12	198.111	198.121	110.648	104.132	117.968	42	42	1219	10708.3	5887.05	13615.2	5404.98	11323.6	11024.8	7961.18	9711.51	10643.5	9176.25	10332.7	11969.6	14728.1	10709.4	11399.6	11073.1	10923	10349.5	10123.9	9575.4	[31][M+1]+		134	0	0	FALSE	FALSE	0		0		1	0	-	-	-	-	-	-	1
M198T356	198.123	198.122	198.124	356.369	354.395	384.436	61	55	5180	870.01	214.494	285.271	433.747	284.757	258.219	1402.44	474.035	686.608	575.879	577.679	285.383	251.526	349.75	219.816	410.125	327.575	414.416	385.209	468.088		[M+H]+ 197.116	97	13	18	FALSE	FALSE	0		0		1	0	-	-	-	-	-	-	0
M198T35	198.135	198.132	198.138	35.211	30.675	63.877	45	43	2593	6247.8	5648.65	10073.1	9947.91	10432	12615.8	10665	5473.07	10876.8	5010.26	5681.2	7522.79	7112.64	7142.78	7766.99	10205.9	13160.9	9417.84	5789.27	14396.4		[M+H-H20]+ 215.144	1	0	0	FALSE	FALSE	0		0		1	0	-	-	-	-	-	-	0
M199T195	199.059	199.058	199.06	194.512	184.001	213.516	77	75	8139	6532.71	16086.9	6855.01	15357.9	4656.09	15346.9	6486.72	15353.2	8457.66	15860.4	11355.8	6590.74	12812.8	5431.86	13822.4	6940.2	12627.8	7208.44	7739.53	5809.01			18	16	55	TRUE	FALSE	1	score{0.9558}adduct{(M+CH3COO+2H)+}name{3-Hydroxybenzoate}labid{S0388}	0		1	1	3-Hydroxybenzoate	HMDB02466	Benzenoids	C00587	1999-06-09	7420	6
M199T258	199.063	199.054	199.064	258.114	245.362	261.865	48	48	1771	2717.19	6629.64	4308.9	5116.2	2761.23	5108.77	2878.53	4583.02	3575.71	2802.8	2983.27	12350.1	5367.84	7150.93	4379.13	6884.87	3706.39	5865.19	5686.69	5071.26			35	11	44	TRUE	TRUE	1	score{0.9672}adduct{(M+CH3COO+2H)+}name{3-Hydroxybenzoate}labid{S0388}	0		1	1	3-Hydroxybenzoate	HMDB02466	Benzenoids	C00587	1999-06-09	7420	0
M199T324	199.059	199.057	199.061	323.756	312.037	326.035	41	41	1262	674.762	1279.47	668.967	1111.7	381.238	1187.3	800.038	1397.63	613.502	1413.76	589.99	808.498	519.986	527.808	646.341	386.563	522.61	687.11	522.688	833.93			45	0	0	FALSE	FALSE	0		0		1	0	-	-	-	-	-	-	6
M199T300	199.1	199.098	199.102	300.439	293.367	307.587	55	53	806	2357.4	3505.56	1815.97	578.418	3112.4	3785.04	2866.21	2172.96	1762.19	3518.44	2766.04	4307.81	3372.71	1847.3	3805.3	4502.05	2410.69	3611.14	3036.01	2553.7	[32][M+1]+		23	0	0	FALSE	FALSE	0		0		1	0	-	-	-	-	-	-	1
M200T353	200.067	200.066	200.07	353.238	349.062	356.859	79	79	1714	2609.51	1896.24	3251.15	1847.48	3123.82	1995.95	3456.11	1675.8	3313.04	1693.38	2277.81	2140.76	3211.42	1903.74	3149.09	1937.25	2980.08	1631.49	1516.52	1153.96		[M+K]+ 161.104	90	7	4	FALSE	FALSE	0		0		1	0	-	-	-	-	-	-	0
M200T37	200.115	200.111	200.118	36.559	28.881	60.25	51	46	2050	8228.51	4513.81	3111.9	9194.74	7241.6	5987.53	6710.94	6654.65	6494.34	3127.8	6582.87	4151.01	5113.42	5499	13376.2	3417.23	2518.85	8005.78	5915.82	8244.56			1	2	37	FALSE	TRUE	0		0		1	0	-	-	-	-	-	-	6
M201T258_2	201.046	201.043	201.047	257.663	247.582	261.355	59	59	1630	3050.17	5355.13	4607.9	5737.41	4296.09	5077.48	3663.64	5039.83	3551.31	4581.29	2059.12	9699.82	5399.98	11489.7	4603.61	9534.14	3418.6	9392.85	8361.53	7626.62	[34][M+1]+		35	0	0	FALSE	FALSE	0		0		1	0	-	-	-	-	-	-	0
M201T404	201.086	201.085	201.088	403.896	396.95	413.221	74	73	7039	966.739	1257.47	1108.39	1245.25	971.027	1485.08	1245.76	1294.94	832.457	1549.56	2121.31	1523.66	1540.34	1462.79	1095.7	1417.89	1483.22	1378.67	1302.75	1558.56			98	16	8	FALSE	FALSE	3	score{0.9991}adduct{(2M+Na)+}name{L-Alanine}labid{S0087};score{0.999}adduct{(2M+Na)+}name{Sarcosine}labid{S0074};score{0.9605}adduct{(M+H-H2O)+}name{5-L-Glutamyl-L-alanine}labid{S0346}	1	score{0.9593}adduct{(M+H-H2O)+}name{5-L-Glutamyl-L-alanine}labid{S0346}	1	3	L-Alanine;Sarcosine;5-L-Glutamyl-L-alanine	HMDB00161;HMDB00271;HMDB06248	Organic acids and derivatives;Organic acids and derivatives;Organic acids and derivatives	C00041;C00213;C03740	56-41-7;107-97-1;5875-41-2	5950;1088;440103	1
M202T257	202.04	202.039	202.042	257.27	247.577	261.468	43	43	1106	1166.99	3391.96	2027.88	2857.95	2011.35	2663.11	2089.39	2724.45	2651.38	1841.77	1075.04	6276.23	3793.85	5869.61	3233.73	3300.85	2229.57	4777.55	5266.54	4453.92	[34][M+2]+		35	0	0	FALSE	FALSE	0		0		1	0	-	-	-	-	-	-	1
M203T303	203.052	203.051	203.056	303.14	280.178	319.499	85	77	16608	77842.8	128193	102359	88852.1	92329.4	115106	89599.9	92803	70990.8	101637	92898	114951	100809	108022	94755	116322	107126	104448	113079	130328	[35][M]+	[M+K]+ 164.089	23	59	4	TRUE	TRUE	0		0		1	0	-	-	-	-	-	-	28
M203T389	203.052	203.051	203.054	388.978	378.851	393.792	77	77	2129	7745.06	12311.5	5891.33	7047.56	7187	6031.89	8523.65	6537.19	7837.88	7846.36	7547.8	7173.15	6505.3	7332.57	6355.82	7454.72	7316.43	6656.07	6891.38	10521.8		[M+Na]+ 180.062	64	47	10	FALSE	TRUE	0		0		1	0	-	-	-	-	-	-	28
M203T258	203.052	203.052	203.053	257.863	247.577	260.365	82	82	53330	260965	362945	266207	373334	254218	376586	281644	380396	273817	355709	273381	532732	295938	512538	279578	469496	302175	528130	478854	545193	[36][M]+	[M+K]+ 164.089	35	51	3	FALSE	FALSE	0		0		1	0	-	-	-	-	-	-	28
M203T174	203.106	203.105	203.107	174.174	172.159	185.698	83	81	6555	13691.2	23535.2	14806.2	13298.2	14622.5	15491	14685.9	15055.3	15995.4	20087.3	20838.6	11409.1	16289	12386.9	22114.2	18507.4	22544	16651.8	16817.4	12020.1			42	13	83	TRUE	FALSE	0		0		1	0	-	-	-	-	-	-	1
M203T495	203.15	203.148	203.151	495.334	489.879	504.525	71	71	29468	3740.18	3139.86	3965.54	3238.48	3715.48	3891.47	3738.38	2047.25	3149.86	4886.2	8715.74	2339.25	3032.79	3576.58	4662.33	3543.32	5117.53	2724.93	4601.99	2801.95	[37][M]+		116	57	229	FALSE	FALSE	1	score{0.9926}adduct{(M+H)+}name{NG,NG-dimethyl-L-arginine(ADMA)}labid{S0113}	1	score{0.9924}adduct{(M+H)+}name{NG,NG-dimethyl-L-arginine(ADMA)}labid{S0113}	1	1	NG,NG-dimethyl-L-arginine(ADMA)	HMDB01539	Organic acids and derivatives	C03626	30315-93-6	123831	0
M203T533	203.15	203.149	203.15	533.301	509.003	567.591	142	48	5331	1232.6	1067.35	1292.57	1429.02	1243.88	1235.23	1317.94	1246.55	1185.53	1532.49	2487.63	1125.51	2019.89	1104.35	1811.45	2260.8	2203.81	2524.66	1973.19	7706.95			169	47	117	FALSE	TRUE	1	score{0.9944}adduct{(M+H)+}name{NG,NG-dimethyl-L-arginine(ADMA)}labid{S0113}	1	score{0.9938}adduct{(M+H)+}name{NG,NG-dimethyl-L-arginine(ADMA)}labid{S0113}	1	1	NG,NG-dimethyl-L-arginine(ADMA)	HMDB01539	Organic acids and derivatives	C03626	30315-93-6	123831	0
M204T258	204.055	204.055	204.056	257.828	247.43	261.209	81	81	2288	12027.2	15910	14256.6	18144.5	13893.6	17094.3	14669.2	18188.1	14116.5	15569.9	13567.7	25433.9	14944.9	21176.5	12720.7	19157.8	13787.4	23153.8	19603.2	11283.4	[36][M+1]+		35	0	0	FALSE	FALSE	0		0		1	0	-	-	-	-	-	-	1
M204T303	204.055	204.052	204.056	303.448	299.737	308.445	47	47	8031	6778.27	9824.94	6821.26	8166.75	7817.15	7920.42	24732.1	8656.77	6328.54	3473	7887.91	10978.6	7676.24	8280.82	7794.86	10107.7	8965.14	6563.41	6633.92	6694.66	[35][M+1]+		23	0	0	FALSE	FALSE	0		0		1	0	-	-	-	-	-	-	1
M204T429	204.086	204.083	204.087	428.86	426.48	433.549	52	52	1737	1017.45	826.204	1466.42	1644.14	1471.83	1711.95	1240.74	1302.8	786.648	2458.72	1114.04	1165.42	867.447	1701.76	1179.41	1439.23	1421.65	1543.33	1147.76	1186.76			78	4	11	FALSE	FALSE	0		0		1	0	-	-	-	-	-	-	2
M204T309	204.122	204.121	204.123	309.24	306.235	321.524	79	78	8031	26297	3483.75	25098.4	4077.42	25142.4	3388.56	26197.5	3546.47	25749.3	3168.82	2654.26	3056.77	3087.2	3417.77	3167.62	2936.91	3327.73	3108.16	3755.33	3374.21			37	5	16	TRUE	FALSE	1	score{0.9996}adduct{(M+H)+}name{Acetylcarnitine}labid{L0133}	1	score{0.9993}adduct{(M+H)+}name{Acetylcarnitine}labid{L0133}	1	1	Acetylcarnitine	HMDB00201	Lipids and lipid-like molecules	C02571	3040-38-8	1	1
M205T297	205.067	205.065	205.069	296.512	291.067	302.325	68	68	3346	17022.4	4689.53	21463.8	4799.26	20201.9	4693.15	18229.6	4219.14	15906.1	3462.28	3985.51	3067.11	6331.84	3977.31	5160.56	3410.42	4996.46	3270.27	3677.75	3007.03	[35][M+2]+		23	2	19	FALSE	TRUE	0		0		1	0	-	-	-	-	-	-	4
M205T312	205.085	205.084	205.089	311.848	306.06	314.531	51	51	1114	4086.38	2407.39	1684.62	1115.41	1744.75	652.17	2379.8	1848.15	5523.29	2368.75	2757.14	2066.72	2388.77	1960.08	1166.61	2412.61	2469.72	2122.54	1933.66	1937.16			37	7	95	TRUE	TRUE	0		0		1	0	-	-	-	-	-	-	3
M205T42_1	205.085	205.083	205.088	42.451	31.669	68.181	48	43	8885	30016.3	7596.34	1545.89	6015.11	5535.77	1653.24	2728.74	3213.69	30636	4792.76	3559.43	20082.5	5029.09	24556.8	23756.6	4825.31	5169.03	10403.2	4988.31	2739.9		[M+3Na-2H]+ 138.129 [M+H]+ 204.08	7	2	110	TRUE	FALSE	0		0		1	0	-	-	-	-	-	-	1
M205T198	205.085	205.083	205.096	197.817	184.524	209.016	51	49	3046	14509.9	10789.9	12665.5	15030.3	8785.02	15123.2	15291	11708.6	13201.9	15685.6	9070.63	11878.3	14554.1	10343.1	13416.5	11586.3	12665.8	5304.86	11041.9	6684.14		[M+Na]+ 182.097	30	5	95	TRUE	TRUE	0		0		1	0	-	-	-	-	-	-	0
M205T267	205.096	205.094	205.098	267.327	262.547	281.841	54	53	9350	2120.41	2005.45	1529.75	606.764	475.95	1963.9	1661.18	2151.81	1685.88	2162.42	1852.25	742.521	1320.92	2449.93	2052.6	804.928	2011.02	478.85	1116.68	2562.72		[M+H-H20]+ 222.102	48	13	75	TRUE	FALSE	1	score{0.9941}adduct{(M+H)+}name{L-Tryptophan}labid{S0067}	1	score{0.9919}adduct{(M+H)+}name{L-Tryptophan}labid{S0067}	1	1	L-Tryptophan	HMDB00929	Organoheterocyclic compounds	C00078	73-22-3	6305	0
M205T153	205.122	205.121	205.122	153.212	149.598	162.529	72	71	44893	13733.2	18757.3	9567.62	12765.5	9104.84	12654.9	15340.7	14013.8	17305.1	12733.1	12934.8	11264.8	13842.9	13936.8	11017.3	14158.7	13329.7	19333.8	10764.7	11777.9		[M+H-H20]+ 222.127	65	33	601	TRUE	FALSE	0		0		1	0	-	-	-	-	-	-	0
M205T42_2	205.122	205.12	205.123	42.2975	30.007	57.93	64	55	7177	25112	17611.4	25466	10728.7	55268.6	17118.7	39674.8	16450.4	25172.9	33247.9	50571.4	64165	79838.1	37166.2	17799.4	39162.2	19106.1	38056.8	43782.9	29051.1			7	13	104	TRUE	TRUE	0		0		1	0	-	-	-	-	-	-	0
M205T202	205.121	205.12	205.122	202.049	190.874	212.192	52	50	2272	6983.68	1254.33	6975.18	9019.23	7047.26	11327.4	7720.46	14867.6	10883.3	9312.22	9973.67	9856.29	9154.96	5556.18	13595.1	13009.1	6996.69	10684.1	8154.06	6686.6			59	17	601	TRUE	TRUE	0		0		1	0	-	-	-	-	-	-	0
M205T296	205.118	205.115	205.126	296.461	282.265	311.112	66	61	2763	2525.69	4916.65	945.321	1157.5	17762.5	4995.57	642.591	1080.82	2983.92	1137.03	1236.04	3930.19	420.21	465.424	651.829	825.86	1298.62	1622.39	3747.17	3663.02			23	3	20	TRUE	FALSE	1	score{0.9695}adduct{(M+H)+}name{Ser-Val}labid{n00807}	0		1	1	Ser-Val	-	Organic acids and derivatives	-	-	-	1
M206T148	206.045	206.044	206.046	148.224	145.778	151.053	82	82	15427	141948	52371.1	123996	43573.9	111810	58426.5	140511	64750	135213	64396.9	71471.8	76540.5	66195.9	58455.1	61913.1	64509.4	70144.4	72643.2	71924.4	69478.1	[39][M]+	[M+Na]+ 183.056	24	54	115	TRUE	FALSE	0		0		1	0	-	-	-	-	-	-	1
M206T234	206.044	206.043	206.045	234.174	221.408	238.462	64	64	12661	12373.2	22105	12049	17318	11193.7	21778.2	10840.5	19393.4	11961.5	17703.3	11364.6	5379.04	11087.4	4648.99	10593.5	5633.93	9867.28	5429.55	5693.92	5670.48			62	50	109	FALSE	FALSE	1	score{0.9266}adduct{(M+H)+}name{Xanthurenic acid}labid{S0028}	1	score{0.9248}adduct{(M+H)+}name{Xanthurenic acid}labid{S0028}	1	1	Xanthurenic acid	HMDB00881	Organoheterocyclic compounds	C02470	59-00-7	5699	2
M206T352	206.044	206.043	206.045	352.274	347.863	356.177	42	42	1642	3046.45	2956.96	2011.41	3129.05	2753.19	3254.66	2720.58	3728.99	2683.62	3810.33	2524.71	2938.45	1770.69	3577.64	2139.64	3654.98	2259.68	4089.09	3852.44	3831.67			147	13	11	FALSE	FALSE	1	score{0.9404}adduct{(M+H)+}name{Xanthurenic acid}labid{S0028}	1	score{0.9342}adduct{(M+H)+}name{Xanthurenic acid}labid{S0028}	1	1	Xanthurenic acid	HMDB00881	Organoheterocyclic compounds	C02470	59-00-7	5699	2
M206T247	206.07	206.069	206.073	247.3	241.378	261.978	79	71	3759	5367.65	12186.9	12639.6	13906.2	8580.98	7704.83	9135.51	8790.4	8827.65	6678.73	6849.65	9625.28	15529.4	9183.68	8278.47	7744.3	7127.83	8901.98	7647.66	7891.23			15	10	69	TRUE	TRUE	0		0		1	0	-	-	-	-	-	-	0
M206T324	206.08	206.077	206.082	324.159	322.439	327.7	58	58	1122	1708.22	1641.39	905.382	1934.24	1140.23	1742.21	1699.59	2175.2	1365.75	2175.02	1343.04	1192.4	1043.1	1282.93	1448.54	1338.21	1328.12	1409.46	1460.93	1472.14			45	7	25	FALSE	TRUE	0		0		1	0	-	-	-	-	-	-	2
M206T210	206.081	206.071	206.082	210.201	200.924	216.017	50	50	4833	2861.23	3483.63	3474.49	4615.5	2771.19	2434.32	3654.8	4512.59	2975.13	4675.16	3618.26	3058.27	3669.7	2544.35	3565.48	2743.01	3813.42	2899.02	3449.36	1967.72			56	4	71	TRUE	TRUE	0		0		1	0	-	-	-	-	-	-	2
M206T385	206.102	206.097	206.102	385.433	374.743	390.264	80	79	2346	6616.56	8582.28	8322.63	8572.33	7865.55	8334.21	6928.32	8109.18	8210.15	7982.1	9116.05	9177.33	9061.17	8822.9	9578.41	8336.59	8666.91	9831.98	9091.5	8835.33	[40][M]+		165	26	31	FALSE	FALSE	1	score{1}adduct{(M+CH3CN+H)+}name{L-Fucose}labid{S0141}	0		1	1	L-Fucose	HMDB00174	Organooxygen compounds	C01019	2438-80-4	17106	0
M206T177	206.153	206.15	206.156	177.444	164.81	179.565	48	42	2192	1742.49	2696.56	1160.55	4728.62	1440.41	3736.41	3510.51	6694.28	2327.33	1489.78	1614.4	2372	1466	2644.61	915.809	2379.77	2451.82	1961.6	2034.56	2156.72		[M+H-2H2O]+ 241.168	42	0	0	FALSE	FALSE	0		0		1	0	-	-	-	-	-	-	0
M207T375	207.013	207.011	207.016	375.079	369.254	391.614	68	61	15493	961.664	1257.96	825.965	1427.69	1755.23	1404.89	1178.85	1123.33	1181.69	890.388	608.562	1383.81	831.509	730.47	1552.59	1069.49	963.688	1604.22	1957.59	1252.6		[M+K]+ 168.052	34	14	16	TRUE	FALSE	0		0		1	0	-	-	-	-	-	-	0
M207T258	207.052	207.051	207.052	257.95	248.312	261.865	82	82	33089	118919	156145	169755	176515	178093	172029	134822	135704	151997	124404	139894	213834	172045	273547	177107	233506	159983	228654	205647	193269	[41][M]+		35	1	24	TRUE	TRUE	0		0		1	0	-	-	-	-	-	-	2
M207T149	207.048	207.045	207.05	148.517	144.279	154.883	56	56	162085	8490.31	3372.19	7996.87	2490.91	497836	484444	4633.17	3663.54	9978.32	3561.16	520744	3361.6	4049.79	3722.64	500660	526662	1928.02	4627.66	3503.74	4548.8	[39][M+1]+		24	10	284	TRUE	TRUE	1	score{1}adduct{(M+CH3COO+2H)+}name{alpha-ketoglutarate}labid{L0003}	0		1	1	alpha-ketoglutarate	HMDB00208	Organic acids and derivatives	C00026	328-50-7	51	1
M207T180	207.064	207.063	207.067	180.042	172.808	182.564	58	58	7508	10517.1	9630.99	11723.3	10983.9	9871.44	10116.3	13955.1	11218.3	11795.7	9585.29	13487.7	8970.15	10782.5	9523.91	1777.05	11027	11547.5	10642	8399.65	10234		[M+CH3COO+2H]+ 146.036	14	13	259	TRUE	FALSE	1	score{0.8937}adduct{(M+CH3COO+2H)+}name{Coumarin}labid{n00345}	0		1	1	Coumarin	HMDB01218	Phenylpropanoids and polyketides	C05851	91-64-5	323	1
M207T31	207.064	207.062	207.067	30.867	27.003	51.208	65	61	17757	7074.06	10579.1	8907.55	10469.5	6491.68	12762.4	9333.13	9345.07	7303.89	9825.88	7224.53	8151.85	4081.5	9218.72	5975.32	9467.71	9365.2	6455.98	12238.6	9728.75		[M+CH3COO+2H]+ 146.036	3	3	80	TRUE	TRUE	1	score{0.8414}adduct{(M+CH3COO+2H)+}name{Coumarin}labid{n00345}	0		1	1	Coumarin	HMDB01218	Phenylpropanoids and polyketides	C05851	91-64-5	323	1
M207T183	207.101	207.1	207.106	182.742	166.385	212.445	94	82	8873	46619.6	53513.7	56639.3	48186.6	42814.8	59151.4	44411.8	46299.1	46975.7	43609.1	59452.2	42497.3	58768.4	38537.1	51095.4	42393.7	52485.9	41138	45545.8	41542.1		[M+H]+ 206.096	29	27	259	TRUE	FALSE	0		0		1	0	-	-	-	-	-	-	1
M207T313	207.101	207.099	207.103	312.943	309.8	332.988	71	68	2402	1531.37	1629.18	1497.65	1353.82	1484.48	1414.11	1575.73	1495.76	1949.99	1191.41	1744.71	836.937	1467.14	869.086	1438.2	1229.58	1786.41	797.608	883.558	637.296		[M+H]+ 206.096	66	1	49	TRUE	FALSE	0		0		1	0	-	-	-	-	-	-	1
M207T33	207.116	207.115	207.119	33.228	28.815	54.482	50	47	59153	29627.4	25362.6	47451.3	17442.3	16757.3	32852.1	16578.4	51454.6	25180.8	14511.7	51544.9	15974	34124.1	17757.7	21627.9	18107.7	37033.7	47432.7	25492.8	49422.5			3	3	206	TRUE	TRUE	0		0		1	0	-	-	-	-	-	-	0
M207T134	207.137	207.137	207.138	134.196	127.579	140.418	84	82	204967	2.50291e+06	2.07093e+06	1.80434e+06	2.14751e+06	2.77241e+06	2.19622e+06	1.74699e+06	2.05904e+06	1.799e+06	2.13793e+06	1.82721e+06	3.06874e+06	2.03221e+06	2.97897e+06	1.94829e+06	3.06758e+06	1.79175e+06	1.8502e+06	2.90892e+06	1.96042e+06	[42][M]+	[M+H]+ 206.136	13	78	2251	TRUE	FALSE	0		0		1	0	-	-	-	-	-	-	0
M207T170	207.137	207.136	207.138	170.056	156.941	193.774	66	56	37870	41680	36078.9	37952.5	41335.2	41082.5	35135	163991	39258.8	46582.9	48147.8	30956.7	47200.6	44388.2	49206.8	43267.4	41924.7	59056.3	52540.5	53606.5	62665			10	46	897	TRUE	TRUE	0		0		1	0	-	-	-	-	-	-	0
M208T258_2	208.054	208.052	208.06	257.566	246.797	262.325	67	67	6841	5233.2	6844.33	6008.23	6705.81	7115.24	6534.35	5197.62	5934.74	6436.85	5340.41	4950.17	8635.25	6994.69	10248.5	8504.54	10377.7	5523.91	9600.76	8581.39	7006.41	[41][M+1]+		35	0	0	FALSE	FALSE	0		0		1	0	-	-	-	-	-	-	0
M208T323	208.081	208.079	208.082	323.32	321.969	326.74	66	66	37889	919.201	1523.45	1564.32	1550.12	656.258	1720.6	1452.02	1613.21	5862.4	1513.96	1424.82	805.435	1118.46	925.221	1242.41	1617.03	1243.93	1853.95	1280.64	1507.48			45	1	10	FALSE	FALSE	0		0		1	0	-	-	-	-	-	-	4
M208T216	208.096	208.095	208.097	215.984	201.607	221.947	79	78	8313	7818.3	9141.77	5300.25	5857.81	4588.82	6417.8	8846.24	6785.27	8721.27	7062.66	3855.21	3590.98	2681.51	1850.37	3047.87	3076.53	4193.38	3470.52	3779.29	4688.3		[M+H]+ 207.089	83	9	13	FALSE	FALSE	0		0		1	0	-	-	-	-	-	-	0
M208T33	208.096	208.094	208.103	32.799	29.245	55.706	73	57	6835	19762.4	19840.9	22496	18944.7	26111.8	30697.3	23400.7	23909.3	25225.5	21951.9	36262	21280.4	28337.6	38841.2	40169.7	27684.7	28993.9	31829.9	35960.2	34119.3			3	1	29	TRUE	FALSE	1	score{0.9671}adduct{(M+H-H2O)+}name{6-Benzylaminopurine}labid{n00930}	1	score{0.9366}adduct{(M+H-H2O)+}name{6-Benzylaminopurine}labid{n00930}	1	1	6-Benzylaminopurine	HMDB39238	Organoheterocyclic compounds	C11263	1214-39-7	62389	0
M208T183	208.104	208.096	208.107	182.538	180.699	192.001	76	75	2050	7151.66	6698.47	8597.38	7264.97	7298.26	6799.44	6253.74	8228.39	10982.7	10858.6	9003.73	6212.06	7055.3	5401.25	8512.85	7491.31	9173.05	6271.36	7301.21	9579.68		[M+NH4]+ 190.066	29	9	13	FALSE	TRUE	0		0		1	0	-	-	-	-	-	-	1
M208T134	208.141	208.14	208.141	134.154	126.029	143.718	81	78	22281	233308	197735	188619	193947	177806	229830	172448	209037	178158	175093	162877	290163	147770	199073	191095	82259.2	162336	184495	178148	128858	[42][M+1]+		13	0	0	FALSE	FALSE	0		0		1	0	-	-	-	-	-	-	1
M209T258	209.048	209.047	209.049	258.306	253.7	262.325	45	45	5614	3056.42	3910.52	3627.09	3986.76	4244.89	4518.9	3005.45	2430.94	4060.42	3230.16	3021.53	5029.26	3098.77	6425.58	3591.9	5320.79	4325.03	4606.74	5257.02	4008.68	[41][M+2]+		35	0	0	FALSE	FALSE	0		0		1	0	-	-	-	-	-	-	2
M209T165	209.153	209.152	209.153	164.631	157.388	194.813	72	67	26346	88830.2	134332	93358.2	154075	121452	133663	102219	244135	86053.9	147026	110022	141970	87441	127565	110975	115098	103836	132363	135073	108070	[43][M]+	[M+Na]+ 186.168 [M+H-H20]+ 226.159	9	46	171	TRUE	TRUE	0		0		1	0	-	-	-	-	-	-	2
M209T145	209.153	209.152	209.154	144.572	142.176	146.633	52	52	33143	125417	108740	125028	109858	118972	104882	140515	99917.1	138022	109852	120980	124990	157568	124081	113905	121896	148090	111317	114067	130447	[44][M]+		111	35	149	TRUE	FALSE	0		0		1	0	-	-	-	-	-	-	2
M209T118	209.153	209.147	209.154	118.326	110.007	131.185	55	52	7802	23558.3	30851.3	5595.38	42218.2	30245.2	33737.5	23941.8	32083.9	25013.7	30878.2	29603.8	66802.9	19021.4	27038.5	50202.7	20605.5	43214.5	47850.8	51794	30408.4			47	39	133	TRUE	TRUE	0		0		1	0	-	-	-	-	-	-	2
M210T393	210.037	210.035	210.039	393.474	381.907	398.324	42	42	746	1512.23	1221.65	1654.64	568.385	1753.86	1124.02	1522.02	605.36	1185.27	496.661	82.5	1348.67	868.31	935.794	671.088	1187.69	1121.66	933.248	625.962	1171.89			151	0	0	FALSE	FALSE	0		0		1	0	-	-	-	-	-	-	1
M210T680	210.087	210.086	210.088	679.746	669.102	687.353	64	56	1086	5479.92	4322.41	4830.28	4898.42	7132.77	4451.36	7550.54	4049.05	4057.3	4377.4	5666.24	6577.23	6270.81	13186.9	4842.88	5376.07	4730.72	5509.35	4619.31	8290.48			199	0	0	FALSE	FALSE	0		0		1	0	-	-	-	-	-	-	0
M210T651	210.087	210.086	210.088	650.637	618.559	667.745	125	57	1280	3848.92	667.08	7879.72	2980.29	5122.09	5507.84	7751.64	5110.07	10622.9	6671.31	3990.06	3899.62	3286.95	10701.4	5655.4	5278.85	2265.2	5418.51	6921.77	6771.03			143	0	0	FALSE	FALSE	0		0		1	0	-	-	-	-	-	-	0
M210T701	210.087	210.086	210.087	701.107	689.373	719.292	100	63	1356	10716.3	5380.33	5549.2	4237.09	7514.57	7411.53	13547.8	6197.97	11169.7	2876.44	3151.29	5689.16	8281.55	7604.4	11592.3	11836.6	10330.9	4323.29	7217.75	3147.73			195	0	0	FALSE	FALSE	0		0		1	0	-	-	-	-	-	-	0
M210T38	210.112	210.111	210.113	37.5655	29.535	53.648	90	82	1544628	5.57376e+06	7.30765e+06	6.52115e+06	5.34447e+06	5.72386e+06	7.00559e+06	5.54329e+06	7.8832e+06	6.0746e+06	5.91408e+06	5.7677e+06	5.69802e+06	6.62017e+06	7.99568e+06	6.97893e+06	6.76913e+06	5.61014e+06	8.22808e+06	7.63243e+06	6.99466e+06	[45][M]+	[M+CH3CN+Na]+ 146.103 [M+CH3CN+H]+ 168.085	1	75	1222	TRUE	FALSE	0		0		1	0	-	-	-	-	-	-	1
M210T242	210.112	210.111	210.113	242.315	234.129	267.831	116	77	203906	721314	891702	382373	709269	420881	877948	721358	1.71587e+06	734273	1.62711e+06	557094	341359	314908	204772	369370	351618	588922	448941	424218	655743	[46][M]+	[M+H-H20]+ 227.114	31	51	331	FALSE	FALSE	0		0		1	0	-	-	-	-	-	-	1
M210T145	210.156	210.149	210.157	144.621	139.81	153.813	47	46	4947	20346.5	18308.2	17905.3	17166.6	34680.4	14698	32572.8	14128	12308.2	16130.9	34736	16940.9	16204.7	14033.6	17273.5	16445.5	36093.4	17427.7	1563.69	33769.1	[44][M+1]+		111	0	0	FALSE	FALSE	0		0		1	0	-	-	-	-	-	-	2
M210T164	210.156	210.154	210.157	164.168	158.262	170.074	63	63	5295	11427	8439.5	13408	15884.6	13237.3	16795.9	12523	18504.1	12532.5	14900.5	14108.1	20481.2	16713.7	32469.8	12353	12103.2	12722.3	11003	13653	13684.4	[43][M+1]+		9	0	0	FALSE	FALSE	0		0		1	0	-	-	-	-	-	-	2
M211T399	211.056	211.054	211.058	399.194	388.56	406.482	61	61	861	1154.37	1967.68	1903.71	1613.87	1541.11	1418.35	1212.83	1154.6	1715.16	1259.56	707.438	1598.51	1536.33	816.306	961.3	1466.24	741.078	874.224	8491.7	952.548		[M+Na]+ 188.068	67	2	13	TRUE	FALSE	0		0		1	0	-	-	-	-	-	-	0
M211T269	211.075	211.073	211.076	268.851	265.127	286.908	53	41	3039	14432.9	13430.6	9340.63	11768.5	9848.57	14542.7	11075.6	18372.8	13264.8	22945.5	13003.7	8137.23	8791.24	6494.65	7917.92	7659.32	10246.3	6740.5	9614.5	465.639			76	2	22	TRUE	TRUE	0		0		1	0	-	-	-	-	-	-	3
M211T668	211.097	211.096	211.098	668.154	665.176	673.167	51	51	3244	6965.12	17242.4	5128.89	34146.2	17491.9	33898.3	32390.6	27271.3	15985.3	10783.8	13847.2	25929.4	40521.2	18624.8	38457.2	17851.4	16994.6	13354.3	29509	7497.63			172	15	10	FALSE	TRUE	0		0		1	0	-	-	-	-	-	-	3
M211T38	211.115	211.112	211.116	37.51	29.412	54.231	90	80	179201	521047	766859	621995	703582	642942	752130	503994	747420	558363	572902	535458	658084	603201	629735	675151	587814	650728	735179	663332	684510	[45][M+1]+		1	1	112	TRUE	FALSE	0		0		1	0	-	-	-	-	-	-	0
M211T241	211.115	211.114	211.116	241.393	234.661	265.999	91	62	22077	52944.3	63870.4	33775.4	58188.2	37862.6	73620.9	49479.6	85365.3	50157	143881	60941.6	29898.9	26883.1	23783.5	30558.4	27440	50431	33789.7	43809.3	42995.1	[46][M+1]+		31	0	0	FALSE	FALSE	0		0		1	0	-	-	-	-	-	-	0
M211T318	211.115	211.114	211.124	318.016	294.456	321.809	51	49	3962	29690.3	29988.7	22262.4	30120.1	19202.1	21799.5	29273.3	38417	25071.9	68823.1	22770.9	27569.8	10987.8	10330.8	32177.5	29789.9	20798.4	20084.2	19723.6	20066.8			84	1	22	TRUE	TRUE	0		0		1	0	-	-	-	-	-	-	0
M212T220	212.091	212.088	212.095	220.111	213.47	239.9	53	52	15215	1499.55	698.32	4906.17	2204.52	5014.64	535.838	945.178	2906.01	1466.4	2529.01	2445.91	1479.61	1648.8	1159.18	1886.81	1653.37	2185.96	2333.98	2535.81	2598.91			20	0	0	FALSE	FALSE	0		0		1	0	-	-	-	-	-	-	3
M212T247	212.112	212.111	212.113	247.207	239.368	263.139	97	81	29401	108361	124400	164714	126774	125704	118790	118530	124189	110079	112433	142371	101302	128732	95381.7	144317	86520.5	102139	97045.9	100051	96752.4	[47][M]+	[M+NH4]+ 194.08	15	32	134	FALSE	FALSE	1	score{0.9434}adduct{(M+NH4)+}name{D-Pinitol}labid{n00741}	1	score{0.9432}adduct{(M+NH4)+}name{D-Pinitol}labid{n00741}	1	1	D-Pinitol	HMDB34219	Organooxygen compounds	C03844	10284-63-6	-	9
M212T36	212.15	212.14	212.153	35.949	30.305	54.388	61	55	13670	10765	7332.98	5654.82	4921.51	10187.7	10102.7	5849.66	2299.01	5702.72	3114.98	522.75	7685.56	5827.16	14233.6	6447.78	10969	8915.42	11324.8	7519.76	8221.93			1	2	57	TRUE	FALSE	0		0		1	0	-	-	-	-	-	-	0
M213T178	213.075	213.072	213.077	177.927	175.744	180.352	54	54	2482	4141.4	4355.69	4841.11	4258.69	3797.38	724.5	4365.17	3926.36	5323.67	4645.38	3858.55	3426.51	4754.52	2996.61	4420.6	2505.23	3898.31	4862.25	3893.32	2005.15		[M+Na]+ 190.084 [M+H-2H2O]+ 248.09	42	0	0	FALSE	FALSE	0		0		1	0	-	-	-	-	-	-	1
M213T175	213.112	213.108	213.113	174.908	152.301	184.081	60	56	2978	3558.77	16423.4	14166.8	17286	13933.8	16894	3379.59	17597.2	15814.6	3572.18	296.125	668.85	4265.86	2692.65	4649.57	14793.2	15503.1	1452.8	14118.8	7003.4			42	1	39	TRUE	FALSE	0		0		1	0	-	-	-	-	-	-	1
M213T247	213.115	213.11	213.119	246.849	239.918	251.721	71	71	4202	11617.2	12194.6	10199.2	13408	10439.7	13888	14689.3	9600.11	10225.7	9653.71	8550.71	10543.4	13976.3	8029.77	13828.5	8457.17	9251.76	7619.34	7819.47	8216.7	[47][M+1]+		15	5	9	FALSE	TRUE	0		0		1	0	-	-	-	-	-	-	0
M213T38	213.127	213.125	213.128	37.687	30.435	54.86	67	64	7177	84634.6	79150.8	60530.1	73962.1	97799.4	97648.8	73447.2	99975	64138.9	59994.5	89214	52024.8	52568.8	75263.6	98734	66922.6	104515	59683.7	83611.5	56787.1	[45][M+2]+		1	0	0	FALSE	FALSE	0		0		1	0	-	-	-	-	-	-	0
M214T260	214.06	214.059	214.06	260.036	256.215	262.325	51	51	13934	42958.6	26071.8	48877.4	34616.6	53166	34731.1	47644.5	29178.1	47254.5	25861.9	43315.4	30154.3	38413	37844.7	45251.8	36984.6	48036.6	29462	34045.4	32127		[M+H]+ 213.056	103	1	17	FALSE	TRUE	0		0		1	0	-	-	-	-	-	-	0
M214T38	214.13	214.121	214.133	37.6555	29.829	57.653	58	53	2734	9830.35	13499	11650.4	3821.39	11265.4	2563.69	4663.43	9838.35	14323.6	11990.8	7418.29	15142.3	18436	9712.21	12226.8	14308.1	18397.4	12900.2	3766.67	7974.08	[45][M+3]+		1	0	0	FALSE	FALSE	0		0		1	0	-	-	-	-	-	-	1
M215T557	215.015	215.015	215.016	556.813	541.417	578.09	107	41	1242	1635.58	1526.21	2666.35	4753.79	1614.05	9595.16	2803.61	614.196	2358.06	5050.07	3096.04	4007.03	3648.36	2726.53	1392.78	2556.25	2593.98	2625.88	2069.18	3746.18			198	7	1	FALSE	TRUE	0		0		1	0	-	-	-	-	-	-	12
M215T507	215.015	215.015	215.016	506.832	496.599	512.216	55	50	3901	25122.5	13284.3	10813.4	26282.8	300.352	34056	598.122	23133	3010.73	30169.6	8657.49	8036.71	11675.4	6196.14	4867.8	7117.74	11438	3390.99	7302.18	6090.2			71	9	2	TRUE	TRUE	0		0		1	0	-	-	-	-	-	-	12
M215T14	215.07	215.068	215.071	14.157	12.084	15.757	69	69	412	925.47	983.64	861.152	754.725	826.5	726.036	661.756	770.243	919.154	912.145	818.609	1032.84	950.831	831.099	883.969	803.983	754.645	874.833	846.884	1038.83			209	25	35	FALSE	FALSE	0		0		1	0	-	-	-	-	-	-	1
M215T166	215.07	215.067	215.072	165.949	138.956	183.454	57	53	4980	7314.35	2845.38	5165.08	4608.12	3359.2	4528.84	2727.61	15262.2	3358.31	620.044	15167.5	4203.02	2079.14	4258.94	2774.73	5522.92	7080.89	3026.45	4258.76	3963.18		[M+3Na-2H]+ 148.12 [M+Na]+ 192.082 [M+H-H20]+ 232.075	87	1	83	TRUE	TRUE	0		0		1	0	-	-	-	-	-	-	4
M216T319	216.122	216.12	216.124	318.971	317.343	322.071	72	72	5238	2718.15	3326.49	3053.62	2310.7	2460.79	2645.55	2768.17	2889.77	3936.73	3533.8	3611.77	2952.14	2750.25	3122.65	3540.32	3041.18	3632.82	3549.51	4272.56	3781.77			61	14	57	TRUE	FALSE	0		0		1	0	-	-	-	-	-	-	1
M216T38	216.145	216.143	216.148	37.672	28.385	46.614	46	41	2392	7815.11	11743.7	5393.3	8055.81	9109.77	3875.32	6326.18	3895.04	7254.73	3119.65	18583.5	4344.7	7579.35	4734.7	7532.86	4817.45	4475.5	8903.54	14136.1	12163.5		[M+H]+ 215.144	1	0	0	FALSE	FALSE	0		0		1	0	-	-	-	-	-	-	0
M217T181	216.949	216.945	216.952	180.513	172.454	188.825	54	51	2361	5506.18	4079.13	4610.97	3515.23	7913.32	7556.23	4522.84	5011.67	9754.79	3112.39	4186.11	1679.66	4258.2	5890.76	7954.43	7971.23	2952.11	9108.89	4578.21	3256.69			14	0	0	FALSE	FALSE	0		0		1	0	-	-	-	-	-	-	0
M217T247	217.068	217.067	217.068	246.782	239.368	257.281	79	79	86641	638358	703507	932015	804013	742327	649703	1.15714e+06	655558	639781	623074	645337	625202	1.01676e+06	708165	662492	698869	680819	611626	577728	602759	[49][M]+	[M+Na]+ 194.08	15	57	9	TRUE	FALSE	1	score{0.9507}adduct{(M+Na)+}name{D-Pinitol}labid{n00741}	0		1	1	D-Pinitol	HMDB34219	Organooxygen compounds	C03844	10284-63-6	-	6
M217T299	217.068	217.066	217.069	299.22	283.186	319.108	96	61	7046	25377.5	17589.4	23325.6	18068.6	23439.6	41887.7	45647	13723.3	29052.8	29056.7	28424.5	19771	24237.9	20268.4	24820.7	19709.7	26640.9	21214.9	22986.4	22560.8		[M+Na]+ 194.078	23	36	3	TRUE	TRUE	0		0		1	0	-	-	-	-	-	-	6
M217T36	217.085	217.081	217.087	35.587	29.593	69.575	64	56	8303	9145.18	6550	6229	27532.9	7062.81	34397.7	8289.35	6327.36	6789.63	28189.6	5272.85	6265.13	12342.7	7563.07	13410.2	9450.59	12214	10847.5	6114.92	5045.68		[M+H-H20]+ 234.101	1	1	8	FALSE	TRUE	0		0		1	0	-	-	-	-	-	-	1
M217T419	217.081	217.079	217.084	418.856	415.915	431.529	44	44	1717	3601.28	2247.5	2593.85	179.992	2653.05	2360.48	2843.42	2745.22	3182.31	2816.68	2956.49	644.153	2286.73	928.786	2341.51	2395.87	2754.76	2619.06	2400.5	2312.17			129	1	11	FALSE	TRUE	0		0		1	0	-	-	-	-	-	-	0
M217T369	217.129	217.127	217.13	369.128	361.932	390.323	77	76	4881	5482.79	1593.35	2290.04	1607.18	1927.79	1403.89	2182.84	1003.22	2160.04	1537.36	1678.08	2126.52	1635.55	2006.71	1579.43	2248.43	1285.53	2691.51	1725.87	2453.75			33	17	39	TRUE	FALSE	2	score{0.8712}adduct{(M+H)+}name{N-.alpha.-Acetyl-L-arginine}labid{n00872};score{0.8399}adduct{(M+CH3CN+H)+}name{L-Citrulline}labid{S0063}	1	score{0.8225}adduct{(M+H)+}name{N-.alpha.-Acetyl-L-arginine}labid{n00872}	1	2	N-.alpha.-Acetyl-L-arginine;L-Citrulline	HMDB04620;HMDB00904	Organic acids and derivatives;Organic acids and derivatives	-;C00327	155-84-0;372-75-8	67427;9750	0
M217T215	217.156	217.153	217.158	214.668	202.73	216.961	50	50	2793	11120.9	4610.41	2918.54	4530.83	3341.24	4727.31	4228.01	3604.28	5874.56	5437.95	5374.82	5177.13	3998.51	3281.93	3713.22	3577.33	4948.69	4104.75	4211.33	4420.91			83	6	43	FALSE	FALSE	1	score{0.9754}adduct{(M+H)+}name{Val-Val}labid{n00868}	1	score{0.8978}adduct{(M+H)+}name{Val-Val}labid{n00868}	1	1	Val-Val	-	Organic acids and derivatives	-	-	-	1
M218T247	218.071	218.07	218.072	247.24	236.215	250.305	74	74	6151	37232.5	47441.9	48935	47299	59539.4	39426.3	40466.3	44016.1	44526	37137.2	36267.3	36739.7	54057.9	42312.4	45155.6	42075.5	33100.4	36431.7	36732.6	35119.2	[49][M+1]+		15	0	0	FALSE	FALSE	0		0		1	0	-	-	-	-	-	-	1
M218T144	218.117	218.114	218.118	144.345	131.326	148.055	53	42	3005	6159.39	7605.89	5031.52	7086.16	5006.48	13222.4	8624.03	13221.8	4903.25	10119.4	6963.24	8270.91	13488.9	2733.06	7527.5	2439.98	7542.85	3987.23	5873.08	4641.11			111	0	0	FALSE	FALSE	0		0		1	0	-	-	-	-	-	-	2
M218T435	218.149	218.148	218.15	435.419	432.381	444.808	83	82	29158	10665.9	5198.31	8592.99	5643.08	11290.3	7938.56	9739.78	6826.7	10897.7	9892.86	7687.38	6617.84	4877.74	7944.73	5748.83	11903.3	6375.54	8317.08	9418.71	9738.38	[50][M]+	[M+NH4]+ 200.115	43	69	56	FALSE	FALSE	1	score{0.8632}adduct{(M+H)+}name{Ala-Lys}labid{n00879}	1	score{0.8632}adduct{(M+H)+}name{Ala-Lys}labid{n00879}	1	1	Ala-Lys	-	Organic acids and derivatives	-	-	-	0
M218T516	218.149	218.148	218.15	516.073	512.88	530.498	49	41	2017	6983.68	5121.49	9354.69	4387.6	9413	4176.12	6267.54	3750.85	5125.38	4061.09	2522.36	3393.64	6424.37	3985.81	3172.67	3451.34	5441.87	3250.8	5113.15	3430.93			19	28	63	FALSE	TRUE	1	score{0.8651}adduct{(M+H)+}name{Ala-Lys}labid{n00879}	1	score{0.865}adduct{(M+H)+}name{Ala-Lys}labid{n00879}	1	1	Ala-Lys	-	Organic acids and derivatives	-	-	-	0
M218T68	218.21	218.208	218.213	67.8325	60.939	73.696	64	61	1143	4545.34	5520.08	7085.43	4159.4	3578.98	4872.27	4814.45	3400.27	5117.61	5965.95	4350.78	4836.73	4436.87	3282.3	3038.16	2757.93	2944.84	670.022	3000.57	5193.41			63	0	0	FALSE	FALSE	0		0		1	0	-	-	-	-	-	-	1
M219T296	219.017	219.014	219.021	295.685	274.448	307.014	82	77	1233	8025.02	9124.28	4852.78	8408.75	9812.55	9405.91	8652.38	11128.1	9761.75	4851.63	4401.86	5996.53	8884.03	6366.15	4015.89	7371.72	4658.06	6624.42	6141.9	11391.6		[M+3Na-2H]+ 152.069	23	28	14	FALSE	TRUE	0		0		1	0	-	-	-	-	-	-	4
M219T185	219.101	219.1	219.102	184.755	183.445	188.373	79	79	53027	92512.5	72155.2	80473.8	69776.8	79814.7	98436.4	80733.2	74756	95316.9	66319.4	72438.2	56921.9	68875.4	53069.5	71459.3	56538.2	78062	58686	64287.1	61103.6	[52][M]+		29	58	222	TRUE	FALSE	0		0		1	0	-	-	-	-	-	-	0
M219T413	219.097	219.094	219.1	413.38	406.499	434.911	84	73	3415	1516.38	882.138	2291.97	1482.3	1442.93	1936.94	1305.58	1054.3	1547.28	726.647	1260.13	1582.85	1426.77	1280.37	1515.13	1247.8	1012.67	1707.37	1419.32	1029.68			41	5	14	FALSE	FALSE	1	score{0.9418}adduct{(M+H)+}name{Ala-Glu}labid{n00890}	1	score{0.9353}adduct{(M+H)+}name{Ala-Glu}labid{n00890}	1	1	Ala-Glu	-	Organic acids and derivatives	-	-	-	0
M219T138	219.101	219.1	219.102	137.509	120.079	150.938	89	66	10594	149096	117563	162161	115641	162298	44827.5	141290	112958	104277	109533	79402.3	136184	58096.9	50218.6	82421.1	135770	132467	138110	125345	44303.4			60	60	232	TRUE	TRUE	0		0		1	0	-	-	-	-	-	-	0
M219T273	219.133	219.131	219.135	273.071	269.048	275.618	64	63	5120	1492.8	1969.75	1751.3	2514.86	3353.98	2125.5	1830.44	3921.93	1289.64	1942.75	3515.35	1983.66	4010.38	1514.52	3365.95	1612.26	411.6	1487.5	1589.45	2847.59			113	25	133	TRUE	TRUE	0		0		1	0	-	-	-	-	-	-	0
M219T456	219.133	219.132	219.134	455.524	450.24	468.967	61	61	683	1100.49	835.562	1276.16	1048.97	1137.6	104.636	1026.55	1049	741.696	1029.86	1032.65	819.689	1166.42	1065.35	1160.46	1118.96	1082.04	983.508	1044.86	1041.8			156	0	0	FALSE	FALSE	0		0		1	0	-	-	-	-	-	-	0
M219T28	219.174	219.171	219.176	27.655	13.361	57.556	89	82	103066	30311	31068.1	33788.1	20487.5	30899.5	25892.5	23959.2	28126.7	90708.1	28127.4	27122	33442.5	20845.1	42084.5	30314.7	45786.5	32076.7	47012	40268.8	38476	[53][M]+		55	1	134	TRUE	FALSE	0		0		1	0	-	-	-	-	-	-	5
M220T357	220.026	220.026	220.028	356.827	351.612	360.498	53	53	1672	3311.72	3099.36	3650.16	2411.93	3656.69	2657.92	3793.99	2152.52	3403.7	2071.21	3898.97	5653.02	3976.61	6261.3	3387.83	6350.09	4023.94	5840.88	6038.51	5552.37	[51][M+1]+		97	0	0	FALSE	FALSE	0		0		1	0	-	-	-	-	-	-	1
M220T185	220.104	220.099	220.109	184.764	158.28	203.404	83	72	6349	13596.7	13546.6	15158.4	12129.9	10427.4	11665.1	12673.2	15099.5	14983.7	11637.8	12189.6	9137.2	11984.5	9613.73	11562.8	8663.68	12138.5	10322.5	11153.9	10495.3	[52][M+1]+		29	0	0	FALSE	FALSE	0		0		1	0	-	-	-	-	-	-	2
M220T356	220.105	220.104	220.118	356.386	350.72	359.977	86	82	5582	6342.99	3699.16	6018	3549.93	5909.44	3121.38	6556.1	3261.13	329.445	3282.04	2427.03	1921.04	414.63	1686.28	2362.62	1834.11	2845.45	1712.69	1435.6	1528.98		[M+Na]+ 197.116	97	29	30	FALSE	FALSE	0		0		1	0	-	-	-	-	-	-	0
M220T273	220.117	220.116	220.119	272.557	269.462	274.162	68	68	4099	1493.23	1742.93	1196.1	1990.08	1526.15	937.337	985.47	1493.42	1273.2	1254.3	1076.32	1777.7	1480.67	1266.29	529.448	1908.77	940.26	1740.99	1392.01	1342.58		[M+H]+ 219.11	99	17	28	FALSE	FALSE	1	score{0.9311}adduct{(M+H)+}name{Pantothenate}labid{L0174}	1	score{0.9254}adduct{(M+H)+}name{Pantothenate}labid{L0174}	1	1	Pantothenate	HMDB00210	Organic acids and derivatives	C00864	79-83-4	988	3
M220T61	220.119	220.117	220.12	61.082	44.763	67.422	66	51	13822	22640.3	26435	27142.3	8005.28	23853.9	27258.8	22432.9	30569.2	23345.7	24743.6	21080	30970.8	24523.5	29311.9	31779.9	29499.5	22447.8	34755.5	15338.5	27237.8			57	26	88	TRUE	FALSE	1	score{0.9901}adduct{(M+H)+}name{trans-Zeatin}labid{n00895}	1	score{0.9899}adduct{(M+H)+}name{trans-Zeatin}labid{n00895}	1	1	trans-Zeatin	-	Organoheterocyclic compounds	-	-	-	6
M220T168	220.169	220.167	220.17	168.373	159.55	172.733	116	82	61931	75125.2	57567.5	37450	126414	65907.6	60032.7	37882	57385.8	37686.7	53180.4	112076	150374	114982	138192	114099	82263.5	56134.6	145152	76788.9	74790.3	[54][M]+	[M+H]+ 219.157	82	48	188	TRUE	FALSE	0		0		1	0	-	-	-	-	-	-	0
M220T27	220.178	220.177	220.182	27.106	1.083	29.58	83	73	12976	4211.7	3973.39	4001.71	3958.4	4991.32	3905.38	3032.6	4016.08	8943.22	4911.25	3842.9	4030.05	4589.16	5618.65	3573.1	4403.42	5280.7	5821.64	5530.15	6968.59	[53][M+1]+		55	0	0	FALSE	FALSE	0		0		1	0	-	-	-	-	-	-	0
M221T160	221.032	221.031	221.034	159.71	156.599	162.232	75	75	2953	2166.87	1774.35	3067.94	815.216	2432.61	1468.46	745.166	1388.55	1984.02	741.5	1177.59	1194.17	2333.34	1326.05	1397.77	1288.62	2096.87	616.135	1300.13	1092.65			9	1	92	TRUE	FALSE	0		0		1	0	-	-	-	-	-	-	2
M221T421	221.076	221.075	221.081	421.077	419.674	428.79	42	42	1049	939.545	1089.99	1105.94	1028.17	1283.27	1417.54	914.397	1098.62	833.244	1402.17	943.944	846.838	1099.09	908.139	1294.97	1395.16	1370.48	1332.11	890.114	308.22			114	0	0	FALSE	FALSE	0		0		1	0	-	-	-	-	-	-	0
M221T153	221.132	221.131	221.133	152.814	129.511	156.967	56	49	8067	5469	23385.8	20104.8	24688	10979.5	32976	14601.3	25801.1	12885.4	27456.9	22485	10842	28138.9	10648	30189.2	11901.4	19729.6	5898.17	4789.43	10357.9		[M+CH3COO+2H]+ 160.096	65	16	105	TRUE	FALSE	0		0		1	0	-	-	-	-	-	-	1
M221T169	221.172	221.17	221.174	169.355	160.25	173.545	95	70	7275	6905.54	11256.6	7102.17	11560.8	9200.15	16491	9365.92	16137.7	11753.8	10984.7	8131.55	20513	10363	21144.1	17532.2	19954.5	16441.7	12480.4	21825.6	21593.7	[54][M+1]+		82	0	0	FALSE	FALSE	0		0		1	0	-	-	-	-	-	-	0
M222T149	222.019	222.018	222.02	149.22	143.514	171.804	90	76	2685	23122.5	6445.24	20374	10103.3	21088.1	9061.57	24467.5	10633.1	13487.3	12584.2	14666.3	8745.06	16026.2	18391.2	6646.8	20400.2	18824.9	21903.3	18687.7	11662.2		[M+K]+ 183.056	24	2	23	TRUE	FALSE	0		0		1	0	-	-	-	-	-	-	0
M222T33	222.135	222.133	222.14	32.8125	27.572	42.431	66	65	3076	13181	12877.7	13810.4	12208.3	14806.6	16307.5	11157.3	17797.5	8400.95	15431.5	16054.5	9531.65	19344.2	11649.2	19516.8	13963.3	12506.4	16016.1	14116.7	10759.3			3	0	0	FALSE	FALSE	0		0		1	0	-	-	-	-	-	-	1
M223T375	222.987	222.984	222.988	374.742	371.264	392.594	47	46	18012	1037.62	715.79	992.083	1091.28	1022.47	345.481	1188.42	688.871	1160.31	708.782	445.878	1397.24	501.264	1528.65	522.438	1431.41	566.011	331.741	1138.11	1008.59			133	8	10	FALSE	FALSE	0		0		1	0	-	-	-	-	-	-	1
M223T350	222.988	222.986	222.996	350.469	324.54	360.498	70	61	18441	2635.07	2444.56	3165.21	2085.73	3081.72	2089.19	3188.08	1801	2891.75	1941.6	2493.99	3472.86	3184.39	3761.42	2507.82	4128.53	2882.14	3754.78	3772.19	3402.81			79	3	14	FALSE	TRUE	0		0		1	0	-	-	-	-	-	-	1
M223T27	223.063	223.061	223.064	27.417	12.482	31.623	67	54	6151	2445.7	11588.4	2194.5	9154.98	15681.1	2027.95	1737.84	1504.31	2600.46	1415.21	3342.32	16016.1	1421.76	1432.1	10418.7	8612.95	1674.78	9782.79	11629.8	2343.24			55	0	0	FALSE	FALSE	0		0		1	0	-	-	-	-	-	-	2
M223T268	223.107	223.104	223.108	267.761	263.013	277.015	47	46	7645	1966.27	1605	1702.84	1748.06	2435.78	2102.86	1946.48	2228.59	1997.02	1571.35	1824.09	1615.1	2230.36	1825.49	2348.84	2090.42	1996.05	1459.93	2011.99	1678.69		[M+H]+ 222.102	48	5	31	TRUE	FALSE	1	score{0.9116}adduct{(M+NH4)+}name{5-Methoxyindoleacetate}labid{L0315}	0		1	1	5-Methoxyindoleacetate	HMDB04096	Organoheterocyclic compounds	C05660	608-07-1	18986	0
M223T153	223.132	223.131	223.133	153.111	149.598	156.017	77	77	48512	18117	31765.4	17934.3	28021.2	20284.3	18161.1	16967.8	15839.7	23287.6	20105.2	20423	15021.5	13590.4	13812.3	18978.2	14252.3	19700.6	12466.5	15443.9	14391.1		[M+H]+ 222.127	65	43	694	TRUE	FALSE	0		0		1	0	-	-	-	-	-	-	0
M223T33	223.147	223.146	223.15	32.788	27.572	45.653	65	62	6151	25610	41051.2	44784.8	18540.7	24233.9	43095.9	41488.3	31974.3	46335	19720.9	57759.5	51955.4	54997.1	45312.3	52861.2	41786.9	48868.3	48907.9	55993.7	41291.9			3	14	66	TRUE	TRUE	0		0		1	0	-	-	-	-	-	-	0
M224T170	224.091	224.088	224.101	169.907	155.067	200.494	85	81	2911	5041.13	4983.31	4065.54	6283.79	5382.91	5634.06	4325.59	4381.67	2557.38	4401.82	3838.71	4680.68	4998.86	3947.2	5468.86	4634.68	5306.18	4062.33	2908.92	3285.91			82	1	41	TRUE	FALSE	0		0		1	0	-	-	-	-	-	-	3
M224T210	224.127	224.126	224.128	209.994	205.285	219.6	61	58	11476	2057.13	1530.65	967.017	1639.24	1235.49	2087.87	3011.38	2783.91	2383.69	3427.87	3101.47	1570.45	1274.32	1054.86	1671.23	1272.52	2731.83	1726.1	2251.86	2475.54			72	28	104	FALSE	FALSE	1	score{0.8958}adduct{(M+CH3CN+H)+}name{Dacarbazine}labid{n00663}	0		1	1	Dacarbazine	HMDB14989	Organoheterocyclic compounds	-	4342-03-04	-	2
M225T250	225.044	225.041	225.046	249.976	243.251	262.825	66	56	2050	4157.96	7177.31	8207.11	7358.6	5321.99	5397.34	11099.5	6834.89	7803.4	4751.03	5109.78	8311.85	7433.37	6886.77	4114.39	7095.52	7992.43	9705.22	8166.25	5564.67			75	0	0	FALSE	FALSE	0		0		1	0	-	-	-	-	-	-	0
M225T163	225.091	225.089	225.094	163.295	146.329	172.497	45	42	4473	10551.7	22884.3	10293.9	22776.4	16193	9834.18	7236.36	8264.55	9228.11	22691.9	24432.1	20478.9	9088.19	5972.5	7137.61	19506.2	8744.04	20699.9	9616.8	5486.28		[M+K]+ 186.126	9	0	0	FALSE	FALSE	0		0		1	0	-	-	-	-	-	-	0
M225T111	225.148	225.146	225.149	111.217	104.502	116.573	41	41	11403	78060.2	77593.6	103574	70274.2	105774	63955.7	88718.8	34639.8	93882.1	66938.3	18208.5	124329	60694.4	112872	44413.6	124072	40987	111662	72874.8	87690.1		[M+H]+ 224.14	134	34	139	TRUE	FALSE	0		0		1	0	-	-	-	-	-	-	3
M225T35	225.163	225.162	225.164	34.6715	29.985	47.654	58	56	4101	34989.7	13539.4	23678.8	21126.8	27438.9	35663.4	28375.8	38072.5	48749.6	20220.2	28332.6	26291.2	27222.7	49008.1	30059.5	15773.6	38397.5	36264.7	35110.6	41976.4			4	15	79	TRUE	TRUE	0		0		1	0	-	-	-	-	-	-	2
M226T376	226.049	226.047	226.055	375.644	371.264	393.472	52	44	1238	1309.09	857.857	1345.36	1158.82	1610.06	982.852	1420.66	1180.98	1318.6	1068.57	1036.95	1084.07	1081.82	1099.11	1158.43	1422.01	867.667	1146.55	1514.89	1193.19		[M+K]+ 187.084	34	0	0	FALSE	FALSE	0		0		1	0	-	-	-	-	-	-	0
M226T324	226.091	226.09	226.093	323.522	321.969	326.159	70	70	5205	3109.57	3033.83	3089.82	2391.24	2757.85	2553.1	4112.2	2976.01	2911.68	2955.68	3479.99	1926.86	2802.66	2454.85	2667.24	2141.37	2294.13	3030.99	2109.24	2785.93			45	7	39	FALSE	FALSE	0		0		1	0	-	-	-	-	-	-	3
M226T39	226.13	226.126	226.132	38.799	29.593	55.206	57	54	3417	15139.9	12612.7	22302.1	14651.1	15406.2	41546.5	40417.7	35914.1	41727.8	30477.9	36839.2	42025.6	42131.3	17539.8	14579.4	7923.92	29718.4	15657.8	15943.6	25635.9			2	0	0	FALSE	FALSE	0		0		1	0	-	-	-	-	-	-	0
M226T382	226.19	226.189	226.194	382.493	373.241	387.097	70	70	1878	5946.44	2299.99	4758.66	1786.18	4466.39	3417.87	3903.47	1883.27	4016.25	2255.85	11507.7	6476.9	11438.2	5034.08	11306.1	5880.88	10600.5	7092.1	5138.73	4096.24			80	11	13	FALSE	FALSE	0		0		1	0	-	-	-	-	-	-	0
M227T399	227.033	227.032	227.034	399.149	390.88	409.974	65	62	940	2838.2	3107.08	3656.95	2985.93	4657.25	3377.04	2679.25	2773.54	3693.14	2388.6	1994.18	2948.3	2340.55	2628.86	2472.25	2511.56	2360.35	2970.41	1887.76	2277.96		[M+K]+ 188.068	67	0	0	FALSE	FALSE	0		0		1	0	-	-	-	-	-	-	0
M227T323	227.078	227.076	227.081	323.384	322.057	330.729	56	56	1650	2069.81	4171.49	4616.8	3670.92	4575.47	3649.48	3900.16	2834.96	3369.35	2586.86	1943.65	1853.77	3718.16	1106.66	2671.87	1194.84	2822.28	1804.19	894.144	998.131			45	3	7	FALSE	TRUE	0		0		1	0	-	-	-	-	-	-	3
M227T414	227.102	227.1	227.103	414.184	407.756	428.653	76	73	1507	3719.33	3082.25	4647.28	4173.55	3834.42	5040.16	4469.7	3587.6	4208.94	3355.76	4952.89	3219.66	5211.1	3237.1	2977.36	3307.2	2633.9	6506.08	2476.28	4873.26			41	4	8	FALSE	FALSE	1	score{0.931}adduct{(M+H-H2O)+}name{Glu-Pro}labid{n01038}	1	score{0.8778}adduct{(M+H-H2O)+}name{Glu-Pro}labid{n01038}	1	1	Glu-Pro	-	Organic acids and derivatives	-	-	-	2
M227T40	227.106	227.105	227.107	39.614	32.18	54.982	86	73	6835	68760.6	45066.5	72265.2	37542.5	35196.4	83500.2	68015.5	35542.9	32148.6	72570.5	69310.6	60763	33995.1	62953.6	43002	59639.9	71167.4	54944.1	40517.4	27535.4			2	2	101	TRUE	TRUE	1	score{0.9998}adduct{(M+NH4)+}name{N-Benzyloxycarbonylglycine}labid{S0092}	0		1	1	N-Benzyloxycarbonylglycine	-	-	C03710	-	-	5
M227T365	227.113	227.101	227.114	365.021	362.912	386.107	54	53	2951	1479.82	1386.17	698.974	995.925	657.955	1044.75	588.754	916.108	551.456	1433.65	1458.72	908.701	682.643	1244.41	1014.48	1063.63	872.464	1090.91	820.042	958.93			21	9	20	TRUE	FALSE	4	score{0.9998}adduct{(M+H-2H2O)+}name{Pro-Phe}labid{n01155};score{0.9853}adduct{(M+H)+}name{L-Carnosine}labid{S0154};score{0.9621}adduct{(M+H)+}name{His-Ala}labid{n00938};score{0.9189}adduct{(M+H)+}name{Ala-His}labid{n00935}	3	score{0.9758}adduct{(M+H)+}name{L-Carnosine}labid{S0154};score{0.9541}adduct{(M+H)+}name{His-Ala}labid{n00938};score{0.9159}adduct{(M+H)+}name{Ala-His}labid{n00935}	1	4	Pro-Phe;L-Carnosine;His-Ala;Ala-His	HMDB11179;HMDB00033;-;-	Organic acids and derivatives;Organic acids and derivatives;Organic acids and derivatives;Organic acids and derivatives	-;C00386;-;-	-;305-84-0;-;-	5226097;439224;-;-	0
M227T320	227.138	227.136	227.14	319.919	317.18	327.088	67	67	1555	1927.54	2015.6	1476.36	1665	818.991	1746.31	1058.01	2611.03	1269.16	2303.59	3146.84	1596.78	4555.18	2358.54	1996.07	1742	2388.31	1105.9	1821.62	2090.4			5	2	7	FALSE	TRUE	0		0		1	0	-	-	-	-	-	-	1
M227T39	227.142	227.138	227.144	39.467	28.482	52.494	85	73	7177	46136.2	86929.7	25855.2	78756.3	67916.2	87410	54684.3	54242.4	74554	44870.6	49902.3	41204.2	44498.8	67443.7	89242.3	64784.3	80289.6	49451	65887	62076.1		[M+NH4]+ 209.106	2	0	0	FALSE	FALSE	0		0		1	0	-	-	-	-	-	-	0
M228T313	228.133	228.131	228.142	312.763	309.465	323.404	57	57	3630	586.008	1046.52	885.505	276.76	429.317	772.59	620.224	490.167	512.491	1108.83	592.75	576.245	493.908	1023.51	609.756	1087.69	1262.31	629.228	870.245	820.383			66	1	11	FALSE	FALSE	0		0		1	0	-	-	-	-	-	-	1
M228T39	228.145	228.14	228.148	38.656	30.023	64.854	57	52	2784	13940.2	14657.8	5313.34	10859.2	6197.58	14195.7	4639.85	9177.08	10094.6	6022.29	15570	3782.68	11978.2	10227.9	9715.51	4191.15	6149.96	9674.71	10105.3	7053.33			2	0	0	FALSE	FALSE	0		0		1	0	-	-	-	-	-	-	0
M229T198	229.106	229.104	229.107	197.682	191.616	200.79	58	57	3746	8040.92	5409.03	7978.42	6708.82	7730.57	7524.9	8153.32	5464.24	7497.21	9242.34	15428.1	11905.1	15982.4	13419	20925.9	13198	14249.2	14384.8	11717.3	12230.4			30	1	58	TRUE	TRUE	0		0		1	0	-	-	-	-	-	-	5
M229T96	229.122	229.121	229.123	95.556	78.858	110.069	71	64	11107	17377.2	37153.1	48996.5	49568.1	30507.9	30782.2	23429.9	34212.9	32748.2	32459.5	14902.7	19301.8	32696.4	31815.7	58610.8	15957.6	32851.2	21618.5	17713.9	36512.9		[M+H-H20]+ 246.127	112	22	131	TRUE	FALSE	0		0		1	0	-	-	-	-	-	-	1
M229T41	229.121	229.121	229.125	40.837	27.853	54.75	57	55	93016	58118.9	58040.3	61730.8	53450.7	66702	63408.8	53931.5	35063	24033.1	20281.5	60761.8	30664.8	60350.6	12083.9	66795.1	49109.9	61133.8	26274.7	55173.1	46717.3		[M+H]+ 228.117	2	24	417	TRUE	FALSE	0		0		1	0	-	-	-	-	-	-	0
M229T377	229.117	229.111	229.123	377.303	367.302	391.267	47	44	1562	1042.65	528.032	763.712	1321.02	1216.93	1076.98	950.555	984.686	1206.19	561.863	989.703	938.651	1453.37	1505.82	981.48	1137.01	459.982	1687.9	976.345	415.841		[M+CH3CN+H]+ 187.084 [M+Na]+ 206.127	34	0	0	FALSE	FALSE	0		0		1	0	-	-	-	-	-	-	0
M229T304	229.154	229.153	229.155	304.224	300.745	312.72	80	80	94316	148784	182605	138773	166707	144050	182584	158703	187318	153334	192192	160497	162326	140521	148788	150018	171446	159685	179404	183045	184209	[55][M]+	[M+H]+ 228.147	6	54	264	TRUE	FALSE	0		0		1	0	-	-	-	-	-	-	0
M229T320	229.154	229.153	229.155	320.314	314.041	330.269	54	53	22890	22522.5	21202	21836.8	20861.3	17511.9	22871.6	21748.3	22049.6	23228	26409.1	18819.1	20403.2	18525.3	18438.1	18997.2	22128.8	20933.9	24745.5	25132.6	25318.8			5	49	65	TRUE	TRUE	0		0		1	0	-	-	-	-	-	-	0
M229T367	229.154	229.153	229.155	367.397	359.862	371.507	82	82	77641	105912	125191	102754	128438	110208	131593	107492	138490	100246	143698	146950	136454	125821	127277	124288	137916	125025	154493	150294	145526	[56][M]+	[M+H]+ 228.146	69	68	107	TRUE	FALSE	0		0		1	0	-	-	-	-	-	-	0
M230T216	230.078	230.072	230.08	215.976	203.609	222.407	69	66	4419	2358.26	4053.37	4661.41	3430.9	5148.59	3198.15	3504.64	2854.44	3561.76	3126.79	2045.82	1955.18	2255.27	1508.8	1379.05	2193.39	1392.56	1394.2	1967.66	1325.59		[M+Na]+ 207.089	83	5	12	FALSE	FALSE	0		0		1	0	-	-	-	-	-	-	0
M231T385	231.01	231.008	231.012	384.905	375.571	390.061	60	60	593	1881.14	2067.48	1492.09	2019.72	1398.86	1870.93	1484.74	1558.89	1814.6	1449.91	1263.59	1839.33	1322.35	1769.25	1693.72	1652.09	1593.42	1982.42	1839.39	2040.59			165	0	0	FALSE	FALSE	0		0		1	0	-	-	-	-	-	-	1
M231T341	231.025	231.024	231.027	341.491	339.518	345.558	60	60	2443	3131.94	2238.11	3412.56	2547.69	3471.9	2235.95	3266.01	2134.28	3161.57	2087.79	4335.21	4531.05	3916.19	5256.34	3836.71	5855.1	3889.58	5000.03	4333.07	4296.43		[M+H]+ 230.016	25	0	0	FALSE	FALSE	0		0		1	0	-	-	-	-	-	-	0
M231T322	231.047	231.044	231.05	322.201	304.689	325.77	73	72	7387	5601.85	3671.27	3229.24	4504.84	2354.73	3872.6	4346.87	7236.12	4924.65	7409.24	4439.16	1823.4	2351.39	3887.34	3386.81	3858.73	3854	5628.86	3997.5	5723.75			5	6	3	FALSE	FALSE	0		0		1	0	-	-	-	-	-	-	2
M231T427	231.097	231.094	231.099	426.781	420.761	429.932	67	64	1500	2224.51	3930.68	3978.6	1707.31	3760.78	4244.54	3730.96	2304.59	4603.43	2754.4	3342.15	2726.89	3358.33	3626.05	1864.97	2344.1	5222.29	2401.63	1401.16	2334.14			162	10	11	TRUE	TRUE	3	score{0.9973}adduct{(M+H)+}name{Pro-Asp}labid{n00968};score{0.8998}adduct{(M+H)+}name{Asp-Pro}labid{n00967};score{0.8191}adduct{(M+CH3CN+H)+}name{N-Acetyl-L-glutamate}labid{L0012}	0		1	3	Pro-Asp;Asp-Pro;N-Acetyl-L-glutamate	-;HMDB02335;HMDB01138	Organic acids and derivatives;Organic acids and derivatives;Organic acids and derivatives	C20921;-;C00624	-;42155-95-3;1188-37-0	-;170612;185	1
M231T411	231.133	231.13	231.135	410.971	404.449	415.581	56	55	4261	1024.29	3578.35	1483.04	3662.78	2025.51	3642.14	1919.28	4462.37	1563.21	3319.65	1373.67	1187.19	1193.96	897.185	1091.34	1656.85	1700.37	1514.7	462.411	913.932		[M+Na]+ 208.149 [M+H]+ 230.131	81	9	14	FALSE	FALSE	2	score{0.9993}adduct{(2M+H)+}name{L-Proline}labid{S0088};score{0.9993}adduct{(2M+H)+}name{D-Proline}labid{S0043}	0		1	2	L-Proline;D-Proline	HMDB00162;HMDB03411	Organic acids and derivatives;Organic acids and derivatives	C00148;C00763	147-85-3;344-25-2	145742;8988	1
M231T41	231.137	231.131	231.139	41.261	27.853	55.942	59	52	7990	43883.9	16667.5	50177.2	17504.2	74508	48299.8	49916.4	22010.8	61692.1	38654.2	45636	30740.9	23412.8	37082.1	74490.2	73251.1	34349.3	41098.9	28838.4	19110.8			7	4	110	TRUE	FALSE	0		0		1	0	-	-	-	-	-	-	3
M231T368	231.159	231.156	231.161	367.607	360.692	371.928	77	77	896	848.958	1587.93	1240.1	1588.71	1253.53	1723.87	750.853	1597.71	952.827	1315.89	1558.16	1696.33	1255.31	1635.26	1424.34	2185	1218.21	2161.2	960.731	1696.45	[56][M+2]+		69	0	0	FALSE	FALSE	0		0		1	0	-	-	-	-	-	-	0
M231T304	231.159	231.156	231.161	304.428	288.948	314.53	74	72	1709	1539.1	1659.2	1192.89	1943.75	1291.46	1763.32	1372.57	2481.39	1988.8	1746.99	1731.59	1395.62	1516.69	1560.11	1607.68	1996.65	1381.77	2052.76	1575.59	1450.37	[55][M+2]+		6	0	0	FALSE	FALSE	0		0		1	0	-	-	-	-	-	-	0
M231T202	231.17	231.169	231.171	201.652	189.908	206.888	80	80	11727	8267.92	11098.4	7821.31	9226.81	9389.4	17247.9	9257.93	9486.47	9687.75	12570.5	12369.3	13124.3	11324.4	12776.2	13337.3	9965.57	11255.4	15857.6	10393	12085.1	[57][M]+		59	30	43	TRUE	FALSE	3	score{0.9913}adduct{(M+H)+}name{Val-Ile}labid{n00969};score{0.9881}adduct{(M+H-2H2O)+}name{Desipramine}labid{n01170};score{0.9847}adduct{(M+H)+}name{Val-Leu}labid{n00966}	3	score{0.9818}adduct{(M+H)+}name{Val-Ile}labid{n00969};score{0.9753}adduct{(M+H)+}name{Val-Leu}labid{n00966};score{0.9404}adduct{(M+H-2H2O)+}name{Desipramine}labid{n01170}	1	3	Val-Ile;Desipramine;Val-Leu	-;HMDB15282;-	Organic acids and derivatives;Organoheterocyclic compounds;Organic acids and derivatives	-;C06943;-	-;50-47-5;-	-;2995;-	0
M232T323	232.05	232.047	232.058	322.721	316.773	339.408	51	47	5478	652.386	2000.85	1897.96	2435.32	1471.22	1524.63	361.461	1606.73	1614.08	1581.72	1432.81	1298.15	1396.92	431.672	1047.13	507.084	1313.08	1125.4	1296.57	476.84			45	20	11	TRUE	FALSE	0		0		1	0	-	-	-	-	-	-	0
M232T332	232.073	232.071	232.081	331.743	310.707	351.268	48	44	6140	1650.54	2689.13	2620.58	2982.47	1112.09	1882.69	1923.46	1544.22	1715.66	2529.34	1591.66	2117.83	2613.92	1419.87	2238.62	1313.38	2424.46	1894.57	2172.82	1225.57			89	13	5	FALSE	TRUE	0		0		1	0	-	-	-	-	-	-	2
M232T364	232.093	232.093	232.094	363.757	349.062	389.662	74	62	1870	8439.34	11967.7	8074.63	11039.3	10756.4	10853.8	9997.8	9264.64	8156.7	9224.57	6270.6	15121.9	10308.8	5465.25	8155.35	5736.31	7528.8	7099.19	15158.8	6704.57			21	4	1	FALSE	TRUE	0		0		1	0	-	-	-	-	-	-	0
M232T38	232.094	232.092	232.096	37.851	28.022	51.558	85	66	4101	10638.4	6554.07	10535.7	21198.8	11700.1	14678	14774.8	11506.1	13181.7	22523.9	10922.7	8603.29	9098.7	12490.1	8398.21	10402.4	8774.08	16156.5	23113.6	10470.6		[M+Na]+ 209.106	2	0	0	FALSE	FALSE	0		0		1	0	-	-	-	-	-	-	0
M232T298	232.094	232.083	232.095	298.298	291.887	319.693	48	41	2101	15533.1	22146.2	31317.1	17973.8	19161.3	19566.7	20342.7	16876	18367.4	12483.2	16987.8	10374.3	16117.9	11548.5	22779.9	10828.8	19804.9	9344.36	11279.7	9011.4			23	39	6	FALSE	TRUE	0		0		1	0	-	-	-	-	-	-	0
M232T260	232.094	232.093	232.103	260.461	249.192	268.073	69	65	3887	32742.9	40961	34735.2	44680	50886.8	40617.6	40602.6	43491.8	34128.5	30857.7	23579.6	26067	24950	9917.64	25357.7	41727.6	31782.3	25690.9	19982.9	33927.3			103	30	21	FALSE	FALSE	0		0		1	0	-	-	-	-	-	-	0
M233T251	233.033	233.031	233.033	251.299	242.831	262.325	93	72	6983	37795.7	62266.9	36639.6	63614.7	94091.6	81927.1	85771.5	75744.6	86957.9	76802.3	34822.8	61944.9	48940	79966	77441.3	91988.2	86239.1	87854.8	83884.3	35545.4			70	29	17	TRUE	FALSE	0		0		1	0	-	-	-	-	-	-	0
M233T356	233.062	233.061	233.063	356.076	343.716	388.283	130	82	7020	38085.7	35616	44105.3	32358.4	40643.2	32772.1	41448.3	42709.4	31157.8	29957.8	17460	38778.9	39129.4	35543.3	35420.1	36328.2	34498.6	37476.9	34177	39841.6		[M+Na]+ 210.073	97	40	1	FALSE	FALSE	0		0		1	0	-	-	-	-	-	-	1
M233T266	233.062	233.061	233.064	266.284	259.452	268.694	81	81	2423	5599.28	6956.63	5746.37	6871.92	5752.63	6922.26	5354.52	5908.99	5051.47	5853.22	5721.88	7663.22	6779.59	6054.71	7070.62	6744.04	6877.96	6455.5	6327.35	6281.13			48	23	5	FALSE	TRUE	0		0		1	0	-	-	-	-	-	-	1
M233T166	233.08	233.079	233.081	166.283	150.246	172.32	85	82	53513	284811	286140	303076	261108	321534	287784	304930	297151	324780	266662	267514	308861	279055	306684	284039	318474	286450	328959	310827	296043	[58][M]+	[M+Na]+ 210.089 [M+H]+ 232.075	87	72	460	TRUE	FALSE	0		0		1	0	-	-	-	-	-	-	4
M233T386	233.113	233.111	233.123	386.249	377.803	396.168	49	49	2975	321.931	9062.61	11593.1	8572.95	10312.8	8785.1	13282.6	9784.6	11044	777.536	9423.23	9366.42	629.953	880.096	593.697	8825.56	11944.4	9022.87	10162.6	460.517			165	2	6	TRUE	FALSE	1	score{0.9857}adduct{(M+H)+}name{Val-Asp}labid{n00985}	1	score{0.9781}adduct{(M+H)+}name{Val-Asp}labid{n00985}	1	1	Val-Asp	-	Organic acids and derivatives	-	-	-	1
M233T171	233.116	233.111	233.119	171.348	154.822	183.68	63	59	53513	6217.17	11689.8	7845.86	13767.6	6645.81	15608.9	8498.59	7773.82	8666.68	13185.8	235986	6750.49	5132.94	13081.6	6446.08	11016.1	10424.5	9365.78	9084.36	7181.23			10	0	0	FALSE	FALSE	0		0		1	0	-	-	-	-	-	-	4
M233T33	233.132	233.126	233.133	33.396	28.645	53.742	58	54	21675	10091	12202.9	20054.9	8223.38	16125.3	20427.5	5352.93	11233.1	9367.05	15935	6252.89	12186.2	21178.3	14235.4	17005.1	7971.51	12902.9	8684.48	11805.3	13383.8		[M+CH3CN+Na]+ 169.112 [M+CH3CN+H]+ 191.095 [M+H]+ 232.128	3	0	0	FALSE	FALSE	0		0		1	0	-	-	-	-	-	-	0
M233T443	233.143	233.141	233.148	443.399	432.849	450.647	56	52	1505	15133.8	375.661	1229.33	1045.98	9892.39	795.934	13690.5	11447.4	11075.2	9874.67	10913	9118.03	1630.94	8644.93	490.188	10207.3	12183.5	1756.26	1020.22	11252.2			91	0	0	FALSE	FALSE	0		0		1	0	-	-	-	-	-	-	0
M234T249	234.037	234.033	234.046	249.319	232.481	260.158	52	50	1418	4720.53	2175.6	2596.26	7779.08	3288.24	3523.37	2818.52	6851.71	5495.33	6758.23	7528.68	5703.19	2156.25	5037.21	3879.71	6842.36	4270.55	2807.8	7847.65	5403.11			75	0	0	FALSE	FALSE	0		0		1	0	-	-	-	-	-	-	3
M234T355	234.066	234.063	234.068	355.068	349.062	381.567	77	69	1054	2604.84	2371.47	3311.75	3560.72	2859.17	2374.69	2799.39	1926	2437.78	2581.56	2015.96	2880.51	2481.49	525.463	3144.74	2622.43	3161.07	2177.79	2233.72	2341.7			90	1	7	FALSE	FALSE	0		0		1	0	-	-	-	-	-	-	0
M234T262	234.075	234.065	234.076	262.134	255.47	265.203	53	53	1540	2338.76	3282.02	3097.44	4308.7	3760.12	4099.9	3568.3	3125.31	2943.7	2996.95	3076.89	2201.52	4313.31	1886.8	4658.44	2460.61	3800.44	1872.15	1590.91	1380.25			74	0	0	FALSE	FALSE	0		0		1	0	-	-	-	-	-	-	6
M234T167	234.083	234.081	234.085	166.559	160.48	173.114	83	82	6882	34172.7	35376.3	37048.9	34762.3	38017.7	38373.7	39510.1	36562.1	37777.5	31994.2	34682.2	36438.7	37507.3	39628	37291.9	36652.8	32828.6	37204.9	38186.1	33951	[58][M+1]+		87	0	0	FALSE	FALSE	0		0		1	0	-	-	-	-	-	-	0
M234T428	234.096	234.094	234.1	428.005	410.614	431.521	48	41	2971	1655.29	825.607	1264.95	1042.92	1711.14	1116.68	705.799	1232.28	763.273	2295.78	1323.07	662.104	804.815	1358.96	1352.74	737.622	1402.23	1883.21	1825.74	1512.65		[M+CH3COO+2H]+ 173.073	78	1	9	FALSE	TRUE	0		0		1	0	-	-	-	-	-	-	0
M234T55	234.134	234.132	234.136	54.6725	40.175	67.203	120	78	610379	76879.5	85972.3	29722.9	52311.6	62234.3	105547	76491.3	42461.5	44827.5	55930.6	81578	92014.3	79467.9	80098.5	36771.9	53581.4	79927.6	73811.5	109444	72624.7			8	51	329	TRUE	FALSE	0		0		1	0	-	-	-	-	-	-	0
M234T121	234.134	234.121	234.135	121.142	114.177	140.691	70	59	65447	12512.3	24055.9	19201.3	10974.5	25025.2	23098	29647.4	10304.3	22954.5	12412.9	22462.6	31321.1	12932	29757.3	24715.3	9190.03	43656.3	27276.4	16719.2	17322.3			47	43	339	TRUE	TRUE	0		0		1	0	-	-	-	-	-	-	0
M235T357	234.997	234.995	234.998	357.019	351.222	370.743	86	82	7550	9710.74	10809.8	10469.6	9202.2	10789.2	9758.82	11321.6	9338.25	10574.6	8814.41	12116.5	23080	14171	24971.3	13488.3	25559.6	13505.5	22882.6	23873	22565.3	[61][M]+	[M+K]+ 196.031	97	43	2	FALSE	FALSE	0		0		1	0	-	-	-	-	-	-	1
M235T148	235.048	235.046	235.05	148.261	145.484	154.435	52	50	1934	12360.4	14688.2	11389.4	15577	12429.7	14837.6	12916.6	14952.9	12164.2	14971.8	16891.6	11554.3	17509.1	12892.9	16192.8	13100.1	18011.2	12685.9	12782.5	12824.1			24	11	61	TRUE	TRUE	0		0		1	0	-	-	-	-	-	-	0
M235T417	235.091	235.089	235.093	416.56	408.044	435.581	100	71	3494	1535.77	2041	1549.9	1718.78	1818.07	2012.85	1931.73	990.532	3057.92	1302.69	826.647	742.817	2343.97	3108.37	984.264	1799.1	1779.67	2894.49	1852.64	1596.78			22	6	19	TRUE	FALSE	1	score{0.9028}adduct{(M+H)+}name{Ser-Glu}labid{n00993}	1	score{0.881}adduct{(M+H)+}name{Ser-Glu}labid{n00993}	1	1	Ser-Glu	-	Organic acids and derivatives	-	-	-	0
M235T167	235.086	235.083	235.096	167.119	150.733	177.15	43	43	2322	4595.29	3924.03	4054.73	2908.32	8546.33	10535.5	5190.75	2054.55	2887.57	3868.21	3754.58	4884.88	4371.08	7858.31	3985.83	5517.63	2948.24	4334.35	2944.07	4065.88			82	0	0	FALSE	FALSE	0		0		1	0	-	-	-	-	-	-	1
M235T38	235.111	235.108	235.113	37.738	29.685	57.95	71	62	57896	34985.8	38924.7	67024.5	60283.4	63176.7	65970.9	41871.8	52620.2	21347.3	48844.9	51814.7	14296.8	69014.2	25058.5	69662.9	36843	25153.9	47156.4	42925.8	37935.5		[M+H]+ 234.101	1	1	52	TRUE	FALSE	1	score{0.9677}adduct{(M+H-H2O)+}name{Tyr-Ala}labid{n01085}	0		1	1	Tyr-Ala	-	Organic acids and derivatives	C03068	-	-	1
M235T32	235.147	235.137	235.148	32.286	29.349	45.254	81	72	57896	27315.5	34450.1	25283.7	30702.8	45433.4	40159.1	40999.7	32608.1	26560	31333.9	25554.6	42607.6	34266.6	32375.5	59231.6	43588.8	29132.4	25113.8	42671.3	24303.5		[M+H]+ 234.137	3	0	0	FALSE	FALSE	0		0		1	0	-	-	-	-	-	-	0
M236T357	236	235.997	236.001	356.743	351.222	360.155	51	51	655	634.654	693.978	947.15	639.92	695.826	734.786	976.574	678.119	690.65	707.926	921.021	1384.39	1257.25	1600.44	737.282	1598.23	926.243	1616.26	1564.04	1559.92	[61][M+1]+		97	1	2	TRUE	TRUE	0		0		1	0	-	-	-	-	-	-	0
M236T327	236.008	236.006	236.018	327.375	325.829	339.597	79	75	1375	1333.53	1249.73	1031.12	1126.94	1137.68	1403.02	1144.97	1491.88	1334.58	1429.94	1087.06	1251.73	1051	1282.76	1012.93	1183.9	1010.08	1424.86	1248.95	1354.93			96	1	2	TRUE	FALSE	0		0		1	0	-	-	-	-	-	-	1
M236T356	236.079	236.078	236.079	356.252	351.222	376.336	83	82	8833	10360.2	7094.63	10093.9	6897.08	10526.3	7024.34	11118.6	7218.24	9668.07	7086.69	4012.01	2477.2	3675.42	2746.26	3891.33	2724.29	4306.77	2724.21	2590.76	2695.75		[M+K]+ 197.116	97	34	7	FALSE	FALSE	0		0		1	0	-	-	-	-	-	-	0
M236T32	236.127	236.124	236.138	32.403	27.345	51.008	50	48	4131	9733.61	6842.69	10089.2	7050.03	11357.8	6501.01	9961.16	12365.7	4291.21	10120.5	6759.82	5452.12	11667.2	5728.83	9451.73	3428.41	4458.67	12252.5	10172.1	10040.5			3	0	0	FALSE	FALSE	0		0		1	0	-	-	-	-	-	-	0
M237T331	236.914	236.913	236.915	330.93	329.854	337.588	82	82	7054	10035.1	16796.9	14199.5	15028.3	12665	14718.7	11126.1	13782.4	11352.4	11020.8	12365.5	16827.6	16360.6	15823.1	14480.3	15946.9	13938.4	14448.4	14008.1	12751.5	[60][M+2]+		89	1	6	TRUE	FALSE	0		0		1	0	-	-	-	-	-	-	0
M237T346	236.955	236.953	236.956	345.995	343.863	350.068	66	66	2456	2080.55	2684.6	2397.36	2265.38	2178.55	2225.47	2540.38	3312.95	2309.52	2421.86	2997.66	2401.91	2649.83	2915.5	2816.72	2942.9	2203.02	2566.36	2495.3	2786.5		[M+CH3COO+2H]+ 175.927 [M+Na]+ 213.965	54	2	4	TRUE	TRUE	0		0		1	0	-	-	-	-	-	-	0
M237T326	237.003	237.001	237.005	326.116	324.475	335.069	66	66	2672	828.416	1199.91	1363.93	1093.8	996.218	901.947	731.426	858.965	851.502	780.516	803.781	2253.38	1526.65	1065.3	881.935	1120.68	937.055	1175.08	800.954	843.403			96	3	4	TRUE	FALSE	0		0		1	0	-	-	-	-	-	-	2
M237T358	237.034	237.033	237.045	357.701	351.612	363.572	81	80	13767	72962.1	44599.6	96015.5	38233.5	81087.4	40760.2	73868.8	35932.8	64438.7	32700	64097	102572	81426	86461.1	71582.1	92171.7	72140.8	81435	86089.5	78577.1	[62][M]+	[M+Na]+ 214.045	97	50	11	FALSE	FALSE	0		0		1	0	-	-	-	-	-	-	0
M237T134	237.127	237.115	237.127	134.428	107.443	146.964	49	44	5194	141246	86646.3	34751.5	101531	96296.6	113276	41627.9	117484	53697	189284	144487	9906.34	39751	49633	69498.9	30579.8	123616	32434.9	19911.8	53690.2			13	14	198	TRUE	TRUE	0		0		1	0	-	-	-	-	-	-	0
M238T337	238.023	238.022	238.024	337.291	334.746	340.342	63	63	1602	1381.15	2386.79	995.751	3115.63	1378.17	2583.96	1055.8	3008.08	1218.43	2440.4	1562.36	1719.9	1085.3	2206.56	1921.04	1658.6	1683.54	1904.36	2078.86	1556.02			186	6	3	FALSE	FALSE	0		0		1	0	-	-	-	-	-	-	0
M238T357	238.037	238.036	238.039	356.973	351.222	366.78	58	58	956	4482.07	3308.17	5417.76	2043.54	5085.15	2783.14	3959.62	773.25	4028.84	2649.01	4370.79	6295.87	5537.61	6343.44	4616.11	5851.26	5449.73	4627.72	5445.97	4603.58	[62][M+1]+		97	0	0	FALSE	FALSE	0		0		1	0	-	-	-	-	-	-	1
M238T367	238.091	238.089	238.094	366.692	359.461	370.858	47	47	683	678.048	776.452	421.024	767.528	881.7	818.9	485.929	697.307	802.327	962.039	641.119	475.134	646.186	760.032	676.985	880.579	640.523	785.69	732.842	352.203		[M+H]+ 237.084	69	1	38	FALSE	TRUE	0		0		1	0	-	-	-	-	-	-	3
M238T189	238.107	238.106	238.108	188.736	186.647	191.538	62	62	5298	13713.7	10553.7	12474.8	12505.5	14724.6	12162.3	15890	13057.3	15223.7	12496	10749.4	17809	10133.9	14210.2	12053.7	14786	10558.4	17396.4	16980.4	15849.5			40	8	24	FALSE	FALSE	2	score{0.9209}adduct{(2M+NH4)+}name{Resorcinol}labid{n00124};score{0.9208}adduct{(2M+NH4)+}name{1,4-Dihydroxybenzene}labid{S0324}	0		1	2	Resorcinol;1,4-Dihydroxybenzene	-;HMDB02434	-;Benzenoids	C01751;C00530	-;123-31-9	-;785	0
M238T35	238.13	238.128	238.136	35.219	29.095	49.731	75	70	10252	44547.4	38460.7	45213.4	78863.5	58212	59947.8	48384.3	84902.2	52210.9	46493.8	65938.7	25801.4	77220.9	20430.1	79197.7	29098.3	58997.3	31840	39480.5	38701.9		[M+Na]+ 215.144	1	0	0	FALSE	FALSE	0		0		1	0	-	-	-	-	-	-	0
M239T447	239.138	239.137	239.14	446.644	442.231	454.64	62	61	1610	2269.27	3333.62	2277.53	2583.77	3330.71	3181.24	2346.28	3115.55	2813.45	2083.27	1802.23	3364.64	3629.2	2110.01	3341.69	2523.26	2884.59	2308.49	2126.31	2059.8			142	8	17	FALSE	FALSE	0		0		1	0	-	-	-	-	-	-	0
M240T147	240.101	240.1	240.109	147.426	135.306	163.621	58	45	13670	62895.1	74865.6	63823.4	68517.3	59588.5	68000.1	65623.6	65235.9	53765.6	62510.3	96038.4	79582.8	101389	64716.2	86034.5	49179.1	73095.4	73040	51818.3	51991.2			24	30	111	TRUE	FALSE	0		0		1	0	-	-	-	-	-	-	0
M240T45	240.102	240.099	240.113	44.638	31.174	70.196	72	57	5810	6944.2	11031.9	8834.1	2597.11	10354.7	5188.89	6580.17	3964.74	4443.93	18419.7	11174.6	10187.2	3261.89	10926	6914.41	10567.1	8999.33	7583.91	8878.46	7877.63		[M+H]+ 239.1	12	27	111	TRUE	TRUE	0		0		1	0	-	-	-	-	-	-	1
M241T285	240.986	240.985	240.987	284.639	270.333	294.241	118	81	2854	28696.3	27829.2	41750.7	31873.5	28734.8	28302.5	40059.3	18643.7	24739.9	17965.7	36715.3	42120.2	38777.5	24794	23488.1	10640.7	38738.1	17809.3	29466.2	11531.2			126	38	12	TRUE	TRUE	0		0		1	0	-	-	-	-	-	-	0
M241T233	240.986	240.985	240.987	232.821	222.951	243.61	51	45	2404	9353.75	13538.5	13239.6	11822.4	18692.9	10015.8	8778.42	7820.77	13500.6	7570.89	6897.03	13673.9	14524.3	21396.3	11837.5	11451.6	9780.97	17659.1	8422.46	5267.44			62	26	49	TRUE	TRUE	1	score{1}adduct{(M-H+2K)+}name{L-Fucose}labid{S0141}	0		1	1	L-Fucose	HMDB00174	Organooxygen compounds	C01019	2438-80-4	17106	0
M241T261	241.083	241.081	241.086	260.757	255.131	278.34	69	68	3233	1275.87	1570.01	1219.89	1291.55	1209.43	1269.62	1145.14	691.645	1477.46	1450.09	1623.31	1380.88	1815	1318.85	1439.99	1570.39	1883.12	1595.72	1368.08	1268.53			103	0	0	FALSE	FALSE	0		0		1	0	-	-	-	-	-	-	1
M241T454	241.081	241.079	241.082	454.096	448.571	465.307	57	57	1536	573.366	720.503	749.386	877.382	526.03	518.87	567.474	953.699	522.07	449.873	833.994	481.033	586.926	762.488	639.18	594.5	681.114	647.89	735.782	657.411		[M+H-2H2O]+ 276.096	156	4	7	FALSE	FALSE	3	score{0.9544}adduct{(M+H-2H2O)+}name{gamma-L-Glutamyl-L-glutamic acid}labid{L0352};score{0.8935}adduct{(M+Na)+}name{5-L-Glutamyl-L-alanine}labid{S0346};score{0.8076}adduct{(M+Na)+}name{Ala-Glu}labid{n00890}	0		1	3	gamma-L-Glutamyl-L-glutamic acid;5-L-Glutamyl-L-alanine;Ala-Glu	HMDB11737;HMDB06248;-	Organic acids and derivatives;Organic acids and derivatives;Organic acids and derivatives	C05282;C03740;-	1116-22-9;5875-41-2;-	92865;440103;-	0
M241T418	241.081	241.074	241.083	418.039	401.625	430.271	77	58	2063	813.006	1129	1209.24	1225.99	645.737	1298.35	266.805	855.967	606.845	1299.63	1379.54	1352.26	1181.44	674.25	763.278	202.859	1265.12	647.533	1137.45	1404.27			22	5	5	TRUE	FALSE	0		0		1	0	-	-	-	-	-	-	1
M241T39_1	241.121	241.119	241.123	38.9775	29.593	52.483	90	77	9227	48970	137779	64375.9	140085	143588	149075	77496.5	80572.4	115095	106222	49216.9	56911.6	157865	34903.1	148910	62814.3	129947	99720	93326.8	87881.6		[M+H]+ 240.116	2	3	153	TRUE	TRUE	0		0		1	0	-	-	-	-	-	-	1
M241T157	241.121	241.118	241.122	156.505	139.313	172.91	79	66	4546	32645.4	38194	47828.6	45725.6	32958.7	37318.6	32489.8	74187.7	28606.8	31940.2	57643.1	30548.7	56131	30268.6	46999.3	37775.7	38118.4	24693.7	26632.8	25758.2			46	3	245	TRUE	TRUE	0		0		1	0	-	-	-	-	-	-	3
M241T71	241.121	241.12	241.125	71.091	54.754	96.71	60	42	5143	28873.7	36164.2	36860.6	42157.6	32767.2	40949.1	21198.4	32204.8	32590.2	36942.9	44493.1	39362.6	39834.4	85919.6	39739.4	51175.6	24898.6	33026.3	35766.5	27004.3			124	3	105	TRUE	FALSE	0		0		1	0	-	-	-	-	-	-	3
M241T372	241.154	241.153	241.155	372.18	364.142	376.956	82	82	12379	24590.3	35685.6	28306.9	35758.8	26916.3	35736.1	33934.2	36803.7	25566.9	36041.6	26162	30654.3	29051.7	34086.2	29099.5	31683.3	28578.7	33906.6	31330.7	31116.8	[63][M]+	[M+H]+ 240.145	131	68	38	TRUE	FALSE	0		0		1	0	-	-	-	-	-	-	1
M241T321	241.154	241.153	241.155	320.757	313.739	330.554	81	74	11438	10681.4	11987.7	8141.99	13738.8	9676.63	12619.4	10226.6	14398.8	11519.2	15806.1	12687.6	10502	9911.53	11271.5	10049	11628.4	11452	13478.4	12482.8	13463.2		[M+H]+ 240.138	5	71	125	TRUE	FALSE	0		0		1	0	-	-	-	-	-	-	0
M241T346	241.154	241.153	241.155	346.216	340.224	353.014	64	57	2082	7881.67	12679.5	6996.94	4051.99	7279.37	10459.3	4138.06	3393.41	4042.75	9554.41	4397.77	9412.14	7574.28	12478.8	10405.8	15184.2	10196.1	15813.6	14160.4	14025.1			54	28	42	TRUE	TRUE	0		0		1	0	-	-	-	-	-	-	1
M241T307	241.154	241.153	241.155	307.399	304.315	312.365	73	73	24548	37677.1	50924.6	33927.4	46672.6	34854.4	50293.4	34564.6	51551.1	35882.9	51422.6	37921.2	45615.9	38535.8	41723.6	38859	44658.4	37740.1	44431.9	46430.9	47239.6			104	68	61	TRUE	FALSE	0		0		1	0	-	-	-	-	-	-	1
M241T39_2	241.158	241.155	241.159	39.247	29.593	52.505	67	59	6151	40135.2	56007	60890.9	23542.2	44953.3	29585.3	39558	46614.4	44309.2	30246.7	45285.8	51683.8	37092.5	28791.6	65801.2	44484.2	64574.9	45205.6	63289.2	50420.1		[M+H]+ 240.152	2	5	131	TRUE	TRUE	0		0		1	0	-	-	-	-	-	-	0
M241T77	241.157	241.154	241.158	77.237	58.169	101.316	74	48	4091	31738.7	27067.8	46948.1	72865.5	48395.3	33510.4	74136.5	37479.2	52556.7	21991.7	69642.7	42231.7	35238.6	23760.8	27596.2	80505.5	45560	74395.5	51475.2	79662.5			58	14	18	TRUE	FALSE	0		0		1	0	-	-	-	-	-	-	6
M241T37	241.194	241.19	241.196	37.2295	28.42	56.742	66	64	4443	12254	37272.5	21593.4	11063.4	44255.9	13700.4	3962.28	15611.3	13235.3	11315.3	5013.41	8177.45	13109.1	11047.3	6573.45	13095.3	17704.2	16212.1	6495.8	16958.5			1	0	0	FALSE	FALSE	0		0		1	0	-	-	-	-	-	-	1
M242T271	242.099	242.087	242.101	270.957	254.138	272.531	42	42	1734	444.219	778.844	3009.53	752.484	615.634	1317.79	3414.92	858.591	3292.79	778.916	559.496	1246.96	1068.21	618.944	1171.83	1630.45	1426.69	1930	475.055	968.261		[M+Na]+ 219.11	99	1	6	FALSE	FALSE	0		0		1	0	-	-	-	-	-	-	3
M242T426	242.101	242.1	242.102	425.603	423.005	439.579	82	81	2904	7144.46	11569.2	6974.33	8936.87	7912.17	6226.08	8806.68	7688.37	6595.96	8301.06	7833.47	8830.85	7409.94	7049.71	8074.7	8344.14	10164.1	8910.06	7146.73	8632.06			17	42	11	FALSE	FALSE	0		0		1	0	-	-	-	-	-	-	7
M243T354	242.966	242.964	242.967	353.622	349.062	380.328	103	78	3105	2725.03	4253.99	4273.92	3991.93	5920.15	5291.26	4228.11	4760.29	2992.32	4359.83	6936.98	4761.76	6249.82	4071.59	12356	6429.81	12672.8	6124.64	9529.07	5470.59			90	7	4	FALSE	FALSE	0		0		1	0	-	-	-	-	-	-	0
M243T332	242.966	242.965	242.967	332.303	326.19	340.171	54	50	1604	8383.01	2410.26	2313.25	8243.16	8538.07	7767.45	3660.61	7186.54	7447.71	7284.36	8792.9	3712.01	10758.1	3630.87	9003.86	6678.4	10015.1	6209.83	6873.36	3687.77			89	4	3	FALSE	FALSE	0		0		1	0	-	-	-	-	-	-	0
M243T184	242.984	242.98	242.985	183.761	177.301	212.781	46	43	1709	3710.11	6762.13	7149.2	5480.85	6482.06	4441.33	4623.56	3275.97	772.199	3449.14	3501.68	5514.99	3563.02	10715.5	5490.83	3780.22	3424.37	3927.31	364.105	5038.62			29	0	0	FALSE	FALSE	0		0		1	0	-	-	-	-	-	-	0
M243T286	242.983	242.981	242.986	285.731	272.238	303.003	49	46	999	3131.92	5159.31	5069.09	4699.19	4203.8	4436.39	2209.43	3969.69	3239.23	3946.44	4036.81	5023.58	4789.19	6067.96	3578.29	3969.37	3122.4	1560.53	1797.93	3829.47			126	0	0	FALSE	FALSE	0		0		1	0	-	-	-	-	-	-	0
M243T367	243.046	243.044	243.05	367.424	356.49	382.199	72	67	1342	2717.77	2776.91	2599.25	2002.04	1944.58	2269.2	4203.17	2098.14	2528.02	1687.83	2363.98	2589.37	2131	1609.88	2199.96	1786.79	2150.88	2437.07	1915.82	2475.45			69	0	0	FALSE	FALSE	0		0		1	0	-	-	-	-	-	-	2
M243T42_1	243.1	243.095	243.103	41.7365	30.791	74.399	64	52	6835	14788.9	42279.5	7457.86	34646.3	8978.46	12621.4	7733.37	15446.8	19269.9	13693.3	44918.3	19991	1523.7	12972.4	14519.8	36356.9	24141.7	7139.05	6103.83	5099.48			7	10	95	TRUE	TRUE	1	score{0.9932}adduct{(M+H)+}name{Thymidine}labid{S0030}	1	score{0.8466}adduct{(M+H)+}name{Thymidine}labid{S0030}	1	1	Thymidine	HMDB00273	Nucleosides, nucleotides, and analogues	C00214	50-89-5	5789	1
M243T426	243.104	243.101	243.107	425.953	422.254	442.879	55	53	800	1589.82	1833.04	1206.44	736.672	1269.9	1269.88	649.729	897.993	1313.44	2375.74	1141.2	1392.2	1372.1	1881.35	1042.78	685.855	1198.27	1579.6	1306.25	1608.8			17	0	0	FALSE	FALSE	0		0		1	0	-	-	-	-	-	-	0
M243T360	243.133	243.132	243.134	359.695	356.875	361.732	42	42	2435	428.183	558.754	498.52	439.366	607.051	501.835	474.884	517.683	366.08	781.088	589.067	643.577	695.72	671.864	552.547	820.632	456.648	576.717	509.426	616.825			144	7	11	TRUE	FALSE	1	score{0.8873}adduct{(M+H-H2O)+}name{Ile-Glu}labid{n01140}	1	score{0.8009}adduct{(M+H-H2O)+}name{Ile-Glu}labid{n01140}	1	1	Ile-Glu	-	Organic acids and derivatives	-	-	-	1
M243T296	243.133	243.131	243.136	295.945	290.097	302.81	46	46	3076	1221.52	1191.79	964.881	959.876	1067.35	1258.68	1032.39	1166.31	1542.43	1635.23	1239.07	896.033	916.051	1088.54	680.471	1344.9	1002.51	745.803	1237.87	1314.46			23	4	16	TRUE	FALSE	1	score{0.9709}adduct{(M+H-H2O)+}name{Ile-Glu}labid{n01140}	0		1	1	Ile-Glu	-	Organic acids and derivatives	-	-	-	1
M243T41	243.137	243.133	243.138	41.298	29.593	58.002	87	75	6835	43342.2	89449.7	50061.5	18957.2	62102.1	92683	68110.4	42702.2	33813.8	67466	31895.8	30247.6	32101.2	26646.3	36963.9	87635.9	71258	28742.7	67992.5	24272		[M+H]+ 242.131	7	0	0	FALSE	FALSE	0		0		1	0	-	-	-	-	-	-	0
M243T159	243.137	243.136	243.146	158.599	143.421	183.027	57	45	3605	15931	17442.9	15123.3	20094.2	14429.6	18664.5	17664.1	15721.6	14817.9	25363.1	21854.9	15345.6	18805.2	14571.1	20523	15257.9	23634.5	13429.2	11454.1	15697.5			46	7	95	TRUE	TRUE	1	score{0.9671}adduct{(M+NH4)+}name{6-Benzylaminopurine}labid{n00930}	0		1	1	6-Benzylaminopurine	HMDB39238	Organoheterocyclic compounds	C11263	1214-39-7	62389	1
M243T372	243.168	243.159	243.172	372.142	370.013	390.036	47	46	1182	1025.86	1453.14	923.924	1581.4	1281.85	1232.7	555.34	1517.12	935.789	619.989	477.978	725.8	1279.23	1061.28	1154.99	1316.52	1185.44	1375.28	747.025	1083.45	[63][M+2]+		131	0	0	FALSE	FALSE	0		0		1	0	-	-	-	-	-	-	0
M243T42_2	243.173	243.17	243.176	42.094	33.799	50.748	49	46	3076	30147.5	21741.6	15157.6	7266.72	40822.4	22424.3	17469	24646.1	11695.2	18774.6	14234.6	19629.3	25080.2	31066.2	27738.5	24087.6	21925	21259.7	26962.2	11846.5			7	0	0	FALSE	FALSE	0		0		1	0	-	-	-	-	-	-	10
M243T145	243.173	243.172	243.175	145.415	105.082	152.389	71	45	3417	32082.1	44864.9	49449.8	33162.4	41485.5	47185.6	33096.1	34133.5	27177.9	50766.9	35473.1	27270	44769.1	23652	29488.9	27114.1	36274	25164.1	24501.9	23817.7			24	4	87	TRUE	TRUE	0		0		1	0	-	-	-	-	-	-	10
M244T223	244.027	244.026	244.028	222.807	210.159	228.896	79	62	3389	17541.3	14151.4	11364.6	24108	13362.7	27191.4	9144.81	24791.9	13230.3	14826.5	6577.65	7771.78	7035.93	4566.38	14849.1	9600.41	11759.5	4497.81	4107.24	8318.78		[M+Na]+ 221.037 [M+H]+ 243.019	32	1	5	FALSE	FALSE	0		0		1	0	-	-	-	-	-	-	0
M244T253	244.078	244.072	244.08	253.155	241.788	269.279	84	71	3195	10711.6	9211.22	11218.4	9347.06	11564.3	10313.3	12205	8907.82	10322	10586.7	6793.48	13046.4	7922.79	16403.8	7120.08	14756.4	9868.92	12288.5	12866.9	13193.7		[M+Na]+ 221.089	70	15	10	FALSE	FALSE	1	score{0.9856}adduct{(M+H-H2O)+}name{Flumequine}labid{n01143}	0		1	1	Flumequine	HMDB41895	Organoheterocyclic compounds	-	42835-25-6	3374	4
M244T240	244.092	244.09	244.093	240.066	226.368	244.782	48	48	7096	4343.71	5340.11	4278.9	6840.06	3219.84	6423.37	4078.09	6742.88	5184.64	7679.12	6674.64	6185.2	4371.86	3289	3979.57	4133.54	4211.68	8014.73	6695.82	5052.01			88	43	16	FALSE	FALSE	1	score{0.9999}adduct{(M+H)+}name{Cytidine}labid{L0013}	1	score{0.9996}adduct{(M+H)+}name{Cytidine}labid{L0013}	1	1	Cytidine	HMDB00089	Nucleosides, nucleotides, and analogues	C00475	65-46-3	6175	1
M244T42	244.14	244.135	244.143	41.744	30.905	62.065	45	43	1709	10057.8	9153.51	4970.59	7283.36	6630.95	6108.66	10467.4	859.124	9334.14	13439.1	4471.05	2597.86	5679.16	6702.25	5704.53	8844.9	7923.95	9395.5	2446.82	4998.89			7	0	0	FALSE	FALSE	0		0		1	0	-	-	-	-	-	-	0
M244T468	244.165	244.164	244.166	467.709	456.62	478.582	72	70	29575	4164.02	7114.37	4583.36	3123.55	4240.99	2953.99	6560.09	3761.63	8375.5	5660.55	5607.86	3768.01	7296.96	4494.78	6039.93	13552.7	5979.32	5213.09	4455.67	4884.07			117	39	53	TRUE	FALSE	1	score{0.8589}adduct{(M+H)+}name{Lys-Pro}labid{n01029}	1	score{0.8588}adduct{(M+H)+}name{Lys-Pro}labid{n01029}	1	1	Lys-Pro	-	Organic acids and derivatives	-	-	-	1
M245T414	245.049	245.045	245.051	414.184	410.673	417.004	43	43	9431	4465.36	530.312	4356.61	4544.85	3909.54	4208.33	3785.21	3454.89	748.584	5032.47	5036.91	4462.38	1587.89	623.833	1299.08	141.053	840.788	737.229	4004.27	4483.19		[M+Na]+ 222.062	41	1	18	FALSE	TRUE	0		0		1	0	-	-	-	-	-	-	0
M245T262	245.059	245.05	245.063	261.924	252.726	278.622	65	62	3104	2719.14	2571.7	2708.57	3009.69	2462.04	1830.02	400.715	1658.8	1490.39	2699.56	2283.81	1303.65	1842.57	3206.98	2445.06	2506.15	2767.03	1453.24	1942.98	1933.13			74	10	103	TRUE	TRUE	1	score{0.8321}adduct{(M+Na)+}name{Flavone}labid{S0084}	0		1	1	Flavone	HMDB03075	Phenylpropanoids and polyketides	C10043	525-82-6	10680	1
M245T458	245.076	245.075	245.078	458.2	453.035	463.421	41	41	1148	773.821	697.726	795.169	740.029	684.344	803.412	793.675	652.861	641.96	823.461	1045.4	483.485	630.284	932.434	763.999	852.938	749.505	833.073	778.685	853.47			93	0	0	FALSE	FALSE	0		0		1	0	-	-	-	-	-	-	4
M245T427	245.076	245.073	245.079	427.277	403.021	442.638	58	52	822	1917.8	1006.96	941.446	1387.48	772.394	1422.39	1155.45	1130.21	2390.34	1411.5	873.18	1408.64	1512.24	1127.8	1207.75	1161.59	850.924	811.272	1320.65	708.364			78	0	0	FALSE	FALSE	0		0		1	0	-	-	-	-	-	-	4
M245T326	245.091	245.089	245.093	325.949	323.889	334.484	65	65	2203	3150.1	2476.23	2255.17	3253.04	2755.84	2843.72	3049.43	3279.28	2978.23	3678.79	6101.28	3506.48	3837.33	3818.65	4647.04	3516.24	5268.5	4210.31	3686.81	4461.17			96	6	24	FALSE	FALSE	1	score{0.9662}adduct{(M+CH3CN+H)+}name{Indole-3-pyruvic acid}labid{S0357}	0		1	1	Indole-3-pyruvic acid	HMDB60484	Organoheterocyclic compounds	C00331	35656-49-6	-	1
M245T227	245.095	245.094	245.104	227.389	208.743	246.494	59	53	5830	7001.03	3829.79	3762.59	6426.44	4652.73	5645.81	5197.67	6739.66	5419.36	7233.1	5004.65	4464.02	1643.97	1763.26	2127.75	2117.21	3765.94	2766.22	4785.58	4950.11			51	9	25	TRUE	FALSE	0		0		1	0	-	-	-	-	-	-	1
M245T41	245.116	245.109	245.119	41.329	32.689	54.908	45	45	2734	9748.48	15616.4	6704.08	13348.8	25666.1	28620.8	15136.1	10622.7	7387.26	8264.59	19256.4	11920.7	9928.01	7033.85	8054.99	22028.2	28451	13347.9	12386.9	9353.71		[M+H]+ 244.11	7	4	80	TRUE	TRUE	0		0		1	0	-	-	-	-	-	-	1
M246T417	246.155	246.154	246.156	417.344	415.691	420.311	82	82	133041	34290.7	44025.5	40953	43192.4	37064.2	41823.6	35759.1	40122.6	31080.2	40492.4	48538.5	45970.7	50016.3	47127.4	44910.6	48953.6	43140.8	44365.3	45853.5	49251	[64][M]+		22	72	372	TRUE	FALSE	1	score{0.9744}adduct{(M+H)+}name{Arg-Ala}labid{n01046}	1	score{0.9743}adduct{(M+H)+}name{Arg-Ala}labid{n01046}	1	1	Arg-Ala	-	Organic acids and derivatives	C05340	-	-	0
M246T439	246.155	246.154	246.156	439.169	432.426	471.269	75	59	24822	13012.3	11313.7	11785.5	12641.5	10539.8	12059.7	12147.8	12986.3	6147.37	11826.6	16913.8	11218.9	13940.5	16339.8	13953.9	19430.2	16508.6	13892.6	17349.2	19530.1			53	47	38	TRUE	FALSE	1	score{0.9435}adduct{(M+H)+}name{Arg-Ala}labid{n01046}	1	score{0.9295}adduct{(M+H)+}name{Arg-Ala}labid{n01046}	1	1	Arg-Ala	-	Organic acids and derivatives	C05340	-	-	0
M247T324	247.02	247.019	247.022	324.196	322.929	327.7	72	72	14352	7542.84	7965.52	6743.12	8612.86	7008.52	8166.81	8691.82	8838.7	7214.58	8695.22	8156.77	7925.99	7186.17	6253.45	9064.96	6951.55	7916.65	6999.11	6076.36	8084.01	[67][M]+	[M+H]+ 246.013	45	29	3	TRUE	FALSE	0		0		1	0	-	-	-	-	-	-	1
M247T438	247.041	247.04	247.043	437.89	421.209	450.255	55	43	2967	1369.07	1150.85	2270.61	704.888	2547.19	1321.72	2488.33	1287.76	1817.65	1036.8	902.522	707.939	1183.8	1569.87	1126.46	695.351	1295.06	1535.13	1575.59	715.237			53	8	4	TRUE	FALSE	0		0		1	0	-	-	-	-	-	-	0
M247T197	247.117	247.111	247.118	197.272	190.005	200.273	45	45	2795	4077.47	2322.53	4560.35	3468.44	4489.63	3574.42	5506.27	1989.11	3163.79	3631.99	4936.53	7207.41	7535.47	4869.2	9084.87	6861.47	7735.06	4943.7	6094.37	6736.24			122	1	34	TRUE	FALSE	1	score{0.9387}adduct{(M+NH4)+}name{Ergothioneine}labid{n00959}	0		1	1	Ergothioneine	HMDB03045	Organic acids and derivatives	C05570	497-30-3	5351619	0
M247T327	247.132	247.13	247.133	326.948	324.859	335.069	76	76	1064	1053.29	1299.97	1651.72	1194.58	825.076	1645.51	1013.19	1818.32	916.475	1364.98	1499.64	1060.59	1253.55	1355.32	1121.52	1503.85	1659.44	1168.69	1411.38	2389.3		[M+H-H20]+ 264.137	96	5	23	TRUE	FALSE	0		0		1	0	-	-	-	-	-	-	8
M247T379	247.128	247.125	247.131	378.837	356.875	383.216	92	69	3202	1129.27	1282.3	1221.22	1104.36	1398.83	1004.75	2380.21	1197.38	850.719	1243.08	1648.84	1242.79	1774.03	1620.22	1157.46	1101.98	2465.27	1003.83	1051.6	1377.88			94	5	25	TRUE	FALSE	2	score{0.9944}adduct{(M+H)+}name{Val-Glu}labid{n01055};score{0.9443}adduct{(M+H)+}name{Ile-Asp}labid{n01057}	1	score{0.9802}adduct{(M+H)+}name{Val-Glu}labid{n01055}	1	2	Val-Glu;Ile-Asp	-;-	Organic acids and derivatives;Organic acids and derivatives	-;-	-;-	-;-	1
M247T98	247.132	247.131	247.133	97.772	89.199	118.378	87	78	25145	64562.3	69551.5	63425.5	73046.3	67506.6	48850	71163.6	42683	69750.9	59157.2	51817.1	69740.4	26206.1	53199.5	23594.9	33545.5	71177.5	54150.7	62692.3	52472.3		[M+H]+ 246.127	112	59	340	TRUE	FALSE	0		0		1	0	-	-	-	-	-	-	1
M247T317	247.165	247.164	247.168	317.007	311.735	323.517	58	58	836	4637.02	5904.57	4121.38	5819.59	4264.94	4936.18	5059.02	3785	4315.33	7748.72	4738.9	1643.21	3302.01	3852.26	2398.39	4721.84	4902.41	4388.88	4257.22	2797.76		[M+H]+ 246.164	84	9	116	FALSE	TRUE	0		0		1	0	-	-	-	-	-	-	1
M248T324	248.023	248.021	248.025	324.16	322.439	327.7	56	56	1523	725.994	675.582	613.957	781.71	502.731	939.201	740.887	784.649	683.182	705.467	597.923	444.991	440.543	623.052	691.703	725.662	619.667	705.053	661.748	750.232	[67][M+1]+		45	0	0	FALSE	FALSE	0		0		1	0	-	-	-	-	-	-	0
M248T344	248.067	248.066	248.072	343.889	334.834	353.117	69	64	1707	7495.06	8144.13	7317.26	7384.66	8214.55	6947.27	8196.17	10408.2	5466.92	10231.7	4829.97	4287.48	6425.72	4021.39	4755.16	6116.23	6809.67	4490.41	5831.18	6049.78			137	2	1	FALSE	FALSE	0		0		1	0	-	-	-	-	-	-	0
M248T249	248.082	248.079	248.092	249.258	234.023	255.875	66	65	3759	2131.04	1805.41	2258.8	2782.22	2949.66	2258.88	3762.86	2495.57	928.527	2041.67	2524.71	2124.24	3548.5	2303.3	2401.14	1400.39	2119.57	3811.31	1602.41	2182.21		[M+Na]+ 225.086	75	0	0	FALSE	FALSE	0		0		1	0	-	-	-	-	-	-	1
M248T414	248.112	248.107	248.113	414.112	409.084	428.523	94	80	1244	2879.37	3571.77	5216.57	5312.15	890.652	6112.54	1677.43	2826.05	2269.24	3176.96	2322.32	928.858	3695.03	2162.44	1223.82	1156.03	2627.12	1447.8	1144.38	922.17		[M+H-H20]+ 265.118	41	5	58	FALSE	FALSE	0		0		1	0	-	-	-	-	-	-	0
M249T324	249.019	249.017	249.023	324.063	322.439	327.7	50	50	1448	652.046	704.843	1040.92	954.574	1320.33	1042.72	896.097	419.64	1214.5	864.24	780.183	954.422	707.642	709.494	1206.75	797.577	751.457	590.712	746.266	811.396	[67][M+2]+		45	3	2	FALSE	FALSE	0		0		1	0	-	-	-	-	-	-	1
M249T347	249.036	249.035	249.037	346.73	332.178	352.925	83	82	9074	11079.7	11020	11224	10634.3	11417.2	12166	13466.3	12723.3	11966.2	11612.8	12552.4	11394.6	13774.9	12487.5	13967.4	11972	11717	12665	11898.2	12264.8	[69][M]+	[M+H]+ 248.029	54	26	2	FALSE	FALSE	0		0		1	0	-	-	-	-	-	-	4
M249T174	249.075	249.073	249.081	174.132	167.56	179.317	68	66	7359	9963.6	18441.9	10828.6	16972.2	12060.3	13965.7	10671.1	15906.3	12671.3	16281.5	9989.85	12915.5	15165	12537.5	14038.4	7952.68	13112.3	14505.5	10352.3	12095.6			42	6	103	TRUE	FALSE	0		0		1	0	-	-	-	-	-	-	0
M249T405	249.107	249.106	249.118	405.325	398.2	419.149	63	61	3207	1786.34	513.172	1557.62	1375.95	1418.48	971.694	1150.05	1868.66	1689.92	938.66	1211.52	898.338	1261.4	2079.15	814.563	1093.97	1226.12	909.348	384.747	1625.81			50	4	12	FALSE	FALSE	3	score{0.9656}adduct{(M+H)+}name{Thr-Glu}labid{n01068};score{0.9122}adduct{(M+CH3COO+2H)+}name{N-Acetylglutamine}labid{S0265};score{0.9112}adduct{(M+CH3COO+2H)+}name{alpha-N-Acetyl-L-glutamine}labid{S0066}	1	score{0.9635}adduct{(M+H)+}name{Thr-Glu}labid{n01068}	1	3	Thr-Glu;N-Acetylglutamine;alpha-N-Acetyl-L-glutamine	-;HMDB06029;HMDB06029	Organic acids and derivatives;Organic acids and derivatives;Organic acids and derivatives	-;-;-	-;2490-97-3;2490-97-3	-;25561;25561	1
M250T232	250.024	250.023	250.025	231.924	219.006	234.624	45	45	977	692.846	515.459	783.543	651.667	926.769	582.451	618.591	515.688	650.038	631.012	809.6	636.463	785.845	1065.48	942.011	496.579	774.204	832.644	643.188	546.761			52	0	0	FALSE	FALSE	0		0		1	0	-	-	-	-	-	-	0
M250T347	250.04	250.037	250.044	347.353	343.053	361.517	55	55	632	1077.58	900.709	968.028	1030.7	953.142	1271.98	1077.93	1414.48	1003.53	910.901	1226.79	976.211	1196.35	1052.51	1287.89	908.322	1034.12	1061.93	1284.93	1212.53	[69][M+1]+		54	0	0	FALSE	FALSE	0		0		1	0	-	-	-	-	-	-	0
M250T342	250.094	250.092	250.095	341.626	339.507	343.57	41	41	641	659.032	1416.52	1135.23	967.7	852.641	1397.58	712.068	1036.87	912.052	1289.52	829.133	800.527	820.945	549.575	943.662	697.122	1075.49	430.431	734.28	873.989			25	0	0	FALSE	FALSE	0		0		1	0	-	-	-	-	-	-	1
M250T427	250.092	250.09	250.094	427.086	423.758	431.145	43	43	3338	1717.05	1072.92	1851.07	1473.03	1253.17	1449.43	926.372	1469.72	1312.53	1436.13	2249.36	488.147	1709.64	1581.1	1613.9	1032.29	867.832	1439.59	1977.68	1867.92			162	7	19	FALSE	TRUE	1	score{0.9983}adduct{(M+H-H2O)+}name{Adenosine}labid{L0016}	0		1	1	Adenosine	HMDB00050	Nucleosides, nucleotides, and analogues	C00212	58-61-7	60961	1
M250T31	250.106	250.104	250.111	30.79	28.385	46.614	43	41	2734	6229.35	4580.38	4490.46	5715.26	8145.06	9369.31	8015.34	5537.13	4847.62	6495.25	5367.11	8005.62	6893.27	5324.77	5923.53	4116.4	7907.39	5358.49	2982.11	4065.97			3	1	29	FALSE	TRUE	0		0		1	0	-	-	-	-	-	-	1
M250T180	250.143	250.139	250.145	179.503	173.243	196.122	68	65	20695	66805.9	39553.1	78032.2	35549.3	81055.5	38623	69507.4	42425.5	82314.6	36753.4	18109.3	16544.8	18990	16121.6	15618.8	16442.6	21362.4	17941.1	14870.3	17978.6			14	10	37	TRUE	FALSE	0		0		1	0	-	-	-	-	-	-	0
M251T357	250.971	250.97	250.972	356.509	351.222	359.977	82	82	15072	11289.9	14444.5	14081.9	18392.1	10875.2	18028.8	15610.2	14897.2	12079.6	13670.7	18016.8	30550.2	19259.6	34705.8	19246.5	36447.9	23044.7	34046.8	31912.3	33078.2	[70][M]+		97	11	3	FALSE	FALSE	0		0		1	0	-	-	-	-	-	-	1
M251T339	251.03	251.028	251.035	338.759	325.334	351.608	90	71	10602	7174.73	5672.56	859.602	1688.35	999.259	1166.02	2095.05	2721.98	926.07	1667.81	1657.4	204.85	3270.36	1773.27	1900.62	1836.94	1467.13	1963.2	1790.91	2410.29			85	1	3	FALSE	FALSE	0		0		1	0	-	-	-	-	-	-	3
M251T202	251.043	251.042	251.055	202	187.689	212.445	69	67	2309	1927.99	1483.47	4570.1	1636.06	4145.74	2569.47	3015.88	2514.47	2499.64	2153.61	2683.38	5972.87	2216.38	2091.69	3251.27	5006.23	2396.56	4000.11	4470.36	4031.79			59	1	13	FALSE	TRUE	0		0		1	0	-	-	-	-	-	-	0
M251T258	251.077	251.067	251.078	258.105	239.918	262.179	93	70	2879	4008.48	6321.09	8294.97	7039.06	6188.01	8499.61	6951.69	7834.69	4742.34	4522.98	7578.37	8499.27	7039.18	8539.47	7439.47	6085.47	5637.95	5407.02	7112.49	4896.36			35	0	0	FALSE	FALSE	0		0		1	0	-	-	-	-	-	-	2
M251T204	251.09	251.081	251.093	204.407	160.975	210.778	65	52	2025	2700.59	6884.76	3187.11	5340.35	2941.86	1531.4	1386.63	7186.56	2866.22	2500.39	1072.01	7569.49	3862.83	6454.68	3977.76	7415.73	3354.97	1593.13	2264.24	8348.96			188	1	50	TRUE	FALSE	0		0		1	0	-	-	-	-	-	-	0
M251T40	251.106	251.103	251.113	39.855	30.995	58.907	70	57	6835	31891.6	19534.1	38864	8162.97	14696	17958.9	71176.3	13937.1	37087.8	35680.6	36984.5	13969.7	41634.7	16123.4	20454.3	30888.1	13700.7	12000.4	40501	31167.3		[M+Na]+ 228.117	2	3	136	TRUE	TRUE	0		0		1	0	-	-	-	-	-	-	0
M251T31	251.179	251.178	251.181	31.309	26.915	52.826	93	66	28707	118108	95579.5	85682.7	79470.5	84971.6	103631	104577	89973	129346	93428.8	73017.7	117750	81993.1	79426	75964.2	107513	78406.5	78844.4	86402.3	80974	[71][M]+		3	7	92	TRUE	TRUE	0		0		1	0	-	-	-	-	-	-	0
M251T176	251.179	251.176	251.18	175.532	163.261	179.065	45	45	3816	17853	20266.2	12254.4	14938.3	16302.9	15079.3	14755.5	22417.5	7789.39	17270.6	17348.4	20696.1	32003.9	13659.9	15623.1	18685.8	22517.9	16601.3	14755.4	16604.8			42	5	92	TRUE	TRUE	0		0		1	0	-	-	-	-	-	-	0
M251T184	251.2	251.196	251.205	183.675	176.116	196.333	43	42	2489	2674.55	2259.55	3676.98	15293.7	4467.99	3113.17	3261.48	17219.1	13824.1	2413.64	16840.5	14908.5	16407	12789.4	13785.8	622.072	17143.3	15072.4	13097	2862.11			29	0	0	FALSE	FALSE	0		0		1	0	-	-	-	-	-	-	3
M252T324	252.085	252.084	252.088	324.186	319.639	327.7	63	63	962	1267.93	1400.87	796.8	1882.34	895.638	1302	1171.16	1461.72	1045.81	1276.45	1019.99	980.151	1018.5	877.597	568.69	1185.07	1073.61	1297.46	1502.69	1209.21			45	0	0	FALSE	FALSE	0		0		1	0	-	-	-	-	-	-	3
M252T30	252.122	252.121	252.124	30.4655	14.822	32.653	82	81	737556	2.13948e+06	2.15853e+06	2.25228e+06	2.34508e+06	2.20088e+06	2.47637e+06	2.18235e+06	2.21264e+06	2.09323e+06	2.55069e+06	1.99296e+06	2.33091e+06	1.9343e+06	2.38124e+06	1.93683e+06	2.49915e+06	2.17365e+06	2.56419e+06	2.56151e+06	2.40377e+06	[72][M]+	[M+CH3COO+2H]+ 191.095	3	55	670	TRUE	FALSE	0		0		1	0	-	-	-	-	-	-	0
M252T180	252.122	252.121	252.124	179.779	174.019	183.189	78	78	486467	2.57371e+06	2.45232e+06	2.80346e+06	2.50636e+06	2.76648e+06	2.51064e+06	2.69133e+06	2.56382e+06	2.5997e+06	2.54987e+06	2.27095e+06	2.13388e+06	2.56155e+06	1.99111e+06	2.30742e+06	2.14875e+06	2.41668e+06	2.12541e+06	2.07273e+06	2.00718e+06	[73][M]+	[M+H]+ 251.115	14	68	1069	TRUE	FALSE	0		0		1	0	-	-	-	-	-	-	0
M252T54	252.122	252.121	252.124	53.6255	43.34	67.315	46	41	145177	661748	834588	456104	555408	708638	781468	815591	1.10336e+06	536137	683703	882851	614332	1.01181e+06	600103	1.02198e+06	832932	937949	856328	788793	792547			8	53	443	TRUE	TRUE	0		0		1	0	-	-	-	-	-	-	0
M252T457	252.143	252.138	252.145	457.294	441.27	468.967	62	61	652	904.346	1399.19	1236.23	1731.24	1185.41	1274.92	1235.72	1965.84	989.828	1132.57	775.568	941.756	871.656	1163.36	998.245	1193.43	1053.28	1335.09	1071.89	854.181			163	8	13	FALSE	FALSE	0		0		1	0	-	-	-	-	-	-	0
M252T32	252.182	252.174	252.185	31.723	27.345	66.391	71	60	4521	21067.7	14760.4	21842.7	25464.2	23665.2	22081.4	14739.1	24707.2	13185.7	21886.9	18099.2	14481.6	12703.6	9357.63	19270.8	11974.8	21905.5	10143.7	16759.3	22523.4	[71][M+1]+		3	0	0	FALSE	FALSE	0		0		1	0	-	-	-	-	-	-	0
M253T356_1	252.97	252.966	252.973	356.377	350.812	359.74	67	67	3542	26389.9	1676.68	1132.56	1741.16	1459.01	1731.72	1777.99	1884.24	916.255	1609.13	2078.83	3063.37	2698.22	4009.3	1740.4	3550.26	3004.94	3436.06	2632.23	3015.51	[70][M+2]+		97	4	2	FALSE	FALSE	0		0		1	0	-	-	-	-	-	-	0
M253T341	253.007	252.999	253.009	341.338	329.271	346.116	51	50	2168	6645.66	5469.11	6242.01	5378.3	6644.57	5351.78	6195.4	5273.53	5970.62	5844.27	8015.38	8098.88	7106.26	8938.6	7015.4	9222.53	7595.23	8619.51	9301.21	9196.8		[M+Na]+ 230.016	25	25	5	TRUE	TRUE	0		0		1	0	-	-	-	-	-	-	0
M253T73	253.122	253.119	253.124	72.5665	63.236	85.849	62	53	17465	114927	66741.1	92806.3	262027	103732	87286.7	86248.2	99411	64657.9	75139.4	113484	200265	106235	128974	147746	155451	59481.1	145197	104884	159260		[M+K]+ 214.156	58	2	143	TRUE	TRUE	0		0		1	0	-	-	-	-	-	-	1
M253T152	253.122	253.111	253.125	152.184	140.813	166.42	71	55	6756	40686.1	54101.7	41810.7	41199.9	42414.1	95588.8	42867.1	105827	22508.7	106113	79712.4	52260	66717.2	82769.5	39000	50460.1	112813	53554.9	52035.6	83552.6		[M+H]+ 252.116	65	5	143	TRUE	FALSE	0		0		1	0	-	-	-	-	-	-	3
M253T248	253.117	253.112	253.122	248.066	228.514	255.59	52	52	9419	4297.34	3729.94	4623.93	6694.46	3932.86	6458.78	3203.83	8215.48	1725.39	6336.25	4636.32	2660.62	3554.42	2950.57	4258.83	3334.14	4947.24	3593.37	4339.11	3907.73			15	5	34	FALSE	FALSE	2	score{0.9772}adduct{(M+H)+}name{Phe-Ser}labid{n01091};score{0.8543}adduct{(M+H)+}name{Ser-Phe}labid{n01094}	2	score{0.9562}adduct{(M+H)+}name{Phe-Ser}labid{n01091};score{0.8527}adduct{(M+H)+}name{Ser-Phe}labid{n01094}	1	2	Phe-Ser;Ser-Phe	-;-	Organic acids and derivatives;Organic acids and derivatives	C03068;C03068	-;-	-;-	0
M253T180	253.126	253.119	253.127	180.014	169.971	185.985	80	80	56638	259281	283432	292760	268080	271211	274248	281560	269500	280876	271273	250828	240957	277674	221488	257181	245697	259668	221594	228663	213700	[73][M+1]+		14	8	149	TRUE	TRUE	0		0		1	0	-	-	-	-	-	-	0
M253T31	253.125	253.12	253.127	30.805	26.065	45.649	92	79	138817	278828	273008	227200	277449	280298	316160	279513	268751	249870	353284	241448	303067	246826	283347	241340	296201	269854	289409	313374	301619	[72][M+1]+		3	0	0	FALSE	FALSE	0		0		1	0	-	-	-	-	-	-	0
M253T172	253.194	253.189	253.196	171.637	166.384	189.398	63	54	5537	36048	33757.8	31929.8	36526.8	24896	21472	24668.7	34686.8	16086.7	31117.3	17777.4	16112.9	20368	34938.7	30670.1	17615.7	24308.2	14224.1	48572	28150.1		[M+H-2H2O]+ 288.211	10	17	134	TRUE	TRUE	0		0		1	0	-	-	-	-	-	-	3
M254T355	254.011	254.008	254.013	355.315	338.555	363.521	63	60	1128	1606.8	2081.88	2625.79	1686.86	1957.83	1258.83	3333.8	1248.45	1829.34	1320.23	2023.9	4103.75	3875.14	3148.43	2541.71	3047.7	2844.41	3006.62	2922.84	3325.85			90	1	9	TRUE	TRUE	0		0		1	0	-	-	-	-	-	-	0
M254T342	254.032	254.031	254.034	341.994	339.403	346.048	53	53	1878	3598.94	3062.92	4408.65	2712.79	5232.81	2332.02	3293.37	2244.7	4274.98	2471.52	4516.5	5040.41	3868.23	5838.64	4317.17	5239.65	4172.77	4551.87	7505.78	4199.81			25	0	0	FALSE	FALSE	0		0		1	0	-	-	-	-	-	-	0
M254T357	254.032	254.029	254.034	357.171	351.222	373.897	60	56	1128	1910.88	2485.23	2769.5	2233.96	1387.15	1876.65	1353.6	2023.01	2762.89	1527.62	2116.22	2382.6	1971.03	2575.3	1782.56	2362.84	2256.92	2703.47	1890.53	2599.99		[M+Na]+ 231.043 [M+H]+ 253.025	97	0	0	FALSE	FALSE	0		0		1	0	-	-	-	-	-	-	0
M254T31	254.127	254.122	254.128	31.3915	26.495	57.379	88	66	8885	64919.8	30683.8	29461	34406	27746.8	31059	31810.8	32834.2	30837.8	33875.8	30418.7	41599.3	34166	39023	34010.7	39110.8	30151.4	36480.5	39162.3	39459.2	[72][M+2]+		3	0	0	FALSE	FALSE	0		0		1	0	-	-	-	-	-	-	0
M254T180	254.128	254.117	254.129	179.864	164.786	182.303	66	65	6326	33160.5	33504.1	34279.9	31267.4	33206.8	32028	32747.8	34404.9	37892	32945.2	29107.5	30469.3	37407.3	25401.2	33107.4	31992.9	32400.6	28275.4	26614.6	26178.6	[73][M+2]+		14	9	266	TRUE	FALSE	0		0		1	0	-	-	-	-	-	-	0
M254T35	254.197	254.193	254.2	35.0255	30.555	50.753	52	50	6151	9526.8	12735.8	6437.42	9847.44	12421.9	27034.7	19414.5	10433.7	6117.97	12885.8	10348.8	9579.72	11382.8	14040.5	11756.6	16111.4	11284.8	15257.8	17239.4	14730.5		[M+H-2H2O]+ 289.206	1	0	0	FALSE	FALSE	0		0		1	0	-	-	-	-	-	-	0
M255T302	254.993	254.99	254.995	301.836	292.721	305.825	75	68	1799	6038.16	6416.82	3851.53	4358.64	3130.56	6092.53	4228.32	8618.21	3057.16	9502.88	5192.92	7435.51	3199.31	4860.46	3218.16	9534.09	6359.38	12194.1	10724.3	8041.46			23	0	0	FALSE	FALSE	0		0		1	0	-	-	-	-	-	-	0
M255T356	255.006	254.997	255.008	355.563	341.184	367.555	63	57	2943	1875.91	3013.44	2213.99	1517.6	2260.92	1619.72	1824.7	1937.27	2048.64	1903.81	2442.6	3840.09	2552.43	4198.11	2208.9	3429.08	2898.99	3645.89	2929.19	2586.31			110	0	0	FALSE	FALSE	0		0		1	0	-	-	-	-	-	-	3
M255T357	255.044	255.043	255.045	356.875	350.812	361.377	81	81	3077	12301.3	15543.1	18705.2	13673.4	15573.6	13556.6	14015.6	12084.6	12819.3	11651.9	10436.5	14437.7	14661.1	12174.8	14650.3	12596	15531.6	11610.1	11975.6	10670.4		[M+2Na-H]+ 210.073	97	16	10	FALSE	FALSE	0		0		1	0	-	-	-	-	-	-	1
M255T372	255.097	255.095	255.098	372.416	363.321	396.932	82	67	2178	2520.78	8720.16	3906.15	9258.02	8770.66	6791.96	7793.94	3604.98	3577.05	12680	4971.45	2121.24	7258.55	3983.38	8046.71	5265.53	3705.25	1579.52	5066.67	4542.6			131	24	22	FALSE	FALSE	0		0		1	0	-	-	-	-	-	-	0
M255T321	255.106	255.105	255.112	320.955	305.04	329.889	82	78	4447	5651.57	5746.44	5681.95	4472.27	4792.79	3780.65	5436.59	4926.61	7003.25	5121.61	5688.75	4380.33	7491.19	6056.02	8571.57	5829.99	8398.94	3492.57	5228.22	6378.49		[M+H]+ 254.099	5	17	6	TRUE	FALSE	0		0		1	0	-	-	-	-	-	-	1
M255T426	255.106	255.103	255.108	426.418	425.148	428.79	58	58	3903	3115.09	2572.48	3845.64	1944.93	3776.16	2109.3	3305.55	2418.61	3523.72	2675.6	2531.26	4075.7	2907.07	4094.14	1359.4	3513.03	1712.91	4167.41	3839.18	1870.21			162	18	15	FALSE	TRUE	0		0		1	0	-	-	-	-	-	-	1
M255T40_1	255.137	255.131	255.138	40.0915	29.792	52.472	88	80	20385	105847	265475	74752.1	86418.5	91277.7	308848	106141	161022	232619	133831	306184	163585	146870	67049.9	161336	186209	165506	110367	184949	170885		[M+H-2H2O]+ 290.155	2	15	198	TRUE	TRUE	0		0		1	0	-	-	-	-	-	-	0
M255T133	255.137	255.136	255.138	132.724	115.813	149.212	69	58	8069	30760.6	100527	94984.9	131567	38262.5	37996.8	19988.4	31963.4	24489.3	58439.1	29538.2	79630	121583	23509.5	55021.5	81715.3	62654.1	38085.7	3430.68	40294.2		[M+Na]+ 232.14	13	43	230	TRUE	TRUE	0		0		1	0	-	-	-	-	-	-	0
M255T170	255.137	255.135	255.138	169.503	149.808	187.925	75	66	35531	29705.3	27158.8	19188.1	28453.8	26582.7	25222	17675.4	28808.2	25011.5	29465.6	39886.8	19961.4	13327.9	16534.2	27674.2	16680.1	27962.7	20135.1	8045.13	16791.2			82	33	342	TRUE	FALSE	0		0		1	0	-	-	-	-	-	-	7
M255T40_2	255.173	255.172	255.174	40.315	27.775	53.468	75	67	6151	45433.4	72696.7	25606.2	18722.9	49908.9	61294.4	45771.3	76740.7	68458	30505.4	33126.3	90890.5	29019.4	42936.7	91794.8	64686.7	38920.4	62762.9	58918.7	60453.9		[M+K]+ 216.212 [M+H]+ 254.165	2	10	171	TRUE	TRUE	0		0		1	0	-	-	-	-	-	-	0
M255T199	255.173	255.173	255.175	198.589	188.835	218.991	50	45	3526	12387.4	23050.6	21908.7	16347.3	14415.3	18641.6	22519.8	25849	12456.6	19599.5	28752.9	18534.1	25112.4	16779.1	18894.1	13929.9	32314.9	20091.2	21170.7	25636.2			30	2	72	TRUE	FALSE	0		0		1	0	-	-	-	-	-	-	0
M255T148	255.173	255.173	255.175	148.002	132.685	160.908	58	46	5326	17318.9	23000.9	21463.2	29581.6	17418.2	23753.2	23206.6	22598	22448.5	34481.6	20347.8	23495.4	38324.8	21298.9	33754.8	22774.9	29291.6	12891.6	22951.8	22980.7		[M+H-2H2O]+ 290.187	24	22	143	TRUE	TRUE	0		0		1	0	-	-	-	-	-	-	0
M255T172	255.21	255.208	255.211	171.87	160.231	179.691	59	57	3759	21320	20655.9	48452.8	36003.3	27392.4	23583.5	20159.5	23524.5	16453.8	32831.9	22416.1	25607.7	19848.7	18712.3	21810.3	24965.8	12943.2	23456.7	13817.3	16403.2			10	27	106	TRUE	TRUE	0		0		1	0	-	-	-	-	-	-	0
M256T518	256.029	256.028	256.03	518.239	495.669	539.251	231	75	5468	4630.67	6815.29	6463.2	19631.4	2785.4	5129.51	4633.51	8167.14	2528.71	3787.32	5102.28	5822.2	6596.35	21952.6	3910.29	33930.9	6945.08	1331.9	3731.11	11951.1			168	72	34	TRUE	TRUE	0		0		1	0	-	-	-	-	-	-	1
M256T555	256.029	256.028	256.03	554.945	539.657	574.534	154	72	1750	1435.05	3699.54	4888.89	3150.69	2572.06	4094.98	3497.55	3277.74	1117	2057.67	2175.89	2066.57	2748.77	2815.23	2147.05	2014.3	7166.04	2956.5	3636.63	2035.4			36	68	34	TRUE	TRUE	0		0		1	0	-	-	-	-	-	-	1
M256T590	256.029	256.028	256.03	589.964	575.141	599.414	101	65	3453	1261.12	1568.56	3721.14	17152.4	1869.55	2414.6	4893.5	2298.64	1874.46	2318.81	9405.67	5481.04	2938.66	5049.19	4899.16	1302.66	1248.49	6918.2	3868.03	168.02			44	13	49	TRUE	TRUE	0		0		1	0	-	-	-	-	-	-	1
M256T484	256.029	256.028	256.031	483.993	472.643	495.218	80	67	14706	14470	21262.9	26523.8	19752.9	14975.1	49432.1	40319.7	36073.8	41146.7	20249.8	13658.1	6270.46	12436.1	4578.57	20418.5	5815.75	14852.8	3246.77	4963.07	2633.5	[74][M]+	[M+CH3CN+H]+ 213.999	105	65	49	TRUE	FALSE	0		0		1	0	-	-	-	-	-	-	1
M256T345	256.068	256.063	256.069	345.462	341.443	356.177	80	66	1476	1184.7	1560.46	1131.98	794.622	1560.99	1168.24	1336.51	1195.98	1121.21	1053.74	1414.36	1830.43	1868.15	1932.37	1458.91	1768.94	1470.32	1343.02	1993.38	1667.51			54	0	0	FALSE	FALSE	0		0		1	0	-	-	-	-	-	-	1
M256T390	256.117	256.114	256.126	389.771	372.252	413.656	47	45	1743	2676.78	2377.61	3096.95	2389.5	1135.99	2879.58	846.99	3062.5	1495.6	3993.96	1806.26	2547.3	1525.81	3050.42	2865.4	402.547	3263.05	819.056	2776.64	2748.39			106	6	28	TRUE	FALSE	0		0		1	0	-	-	-	-	-	-	0
M257T341	256.981	256.979	256.986	340.523	325.46	353.735	71	64	1201	4288.07	3142.91	3023.12	4068.33	2431.51	2678.92	2294.83	4973.65	2631.61	3953.39	2219.56	2384.33	2323.15	917.142	2434.94	3322.82	3246.59	3169.8	2587.1	1870.79			25	5	5	TRUE	FALSE	0		0		1	0	-	-	-	-	-	-	0
M257T443	257.112	257.109	257.116	442.953	425.447	450.329	59	55	2194	2595.97	1531.77	1208.39	1506.23	1590.76	1874.49	1767.8	1201.36	1356.69	304.128	1205.33	1104.06	1426.89	1706.56	1651.76	1596.61	1108.78	1567.04	1493.21	1488.34			141	10	12	TRUE	FALSE	0		0		1	0	-	-	-	-	-	-	0
M257T162	257.116	257.112	257.117	162.312	151.902	175.207	58	51	5113	15223.4	13529	13993.6	28125.6	25424.8	13189.3	12859.9	12964.5	28173.4	13160.9	14088.5	25900.1	15929.6	12920.4	11077	21107.4	14037.9	11592.1	23432.3	11784.8			9	8	190	TRUE	TRUE	0		0		1	0	-	-	-	-	-	-	2
M257T199	257.137	257.134	257.139	199.285	193.655	203.433	47	47	3723	5217.9	6468.29	4214.63	6452.65	2459.54	5202.72	4899.39	3385.55	4928.57	8225.58	7563.05	8677.12	7563.2	8652.93	5035.36	6884.95	6430.11	7682.83	6109.65	6443.09		[M+CH3COO+2H]+ 196.11 [M+K]+ 218.166	30	0	0	FALSE	FALSE	0		0		1	0	-	-	-	-	-	-	5
M257T146	257.153	257.151	257.153	146.388	130.749	160.674	77	61	8202	20902	31412.8	2128.35	44692.9	37354.3	44887.8	18166.2	41087.9	23542.4	26219.7	45781.1	21821.7	37944.8	13365.3	31016.7	23260.5	38961.8	12149.5	32647.7	11284.7			24	16	163	TRUE	FALSE	0		0		1	0	-	-	-	-	-	-	7
M257T42	257.152	257.151	257.154	41.584	28.713	71.193	105	74	8584	41231.5	54283.2	69610.6	17533.4	23715	28382.8	45874.5	51331.8	28844.9	32020.5	56191.4	15220.9	34829.8	36212.5	67171	53119.6	57206.5	50974.3	51498.4	24204.9		[M+H]+ 256.145	7	7	164	TRUE	TRUE	0		0		1	0	-	-	-	-	-	-	1
M257T176	257.153	257.15	257.155	175.536	162.932	184.64	61	46	9548	5986.65	14821	23069.6	19404.8	15854.6	25455.6	17797.4	12377.7	18112.9	17290.4	5390	10273.7	12793.5	8168.17	12573.1	10037.4	16569.1	10761.5	1952.28	26874.5			42	10	186	TRUE	FALSE	0		0		1	0	-	-	-	-	-	-	7
M257T37	257.189	257.187	257.191	36.5245	29.581	52.611	94	81	8202	72238.7	61032	100359	26216.9	100144	51011.8	69229.5	60447.6	80882.3	34931.8	61473.9	74527.8	64382.5	80768.3	67694.2	80703.6	64976.7	38969.1	77969.8	72608.1		[M+CH3CN+H]+ 215.144	1	1	146	TRUE	TRUE	0		0		1	0	-	-	-	-	-	-	0
M258T435	257.932	257.93	257.933	434.764	432.093	439.78	73	73	529	784.068	901.981	1143.9	1083.86	1034.46	801.135	1027.05	725.431	1146.96	902.302	436.653	826	821.258	855.337	806.14	923.5	764.821	746.224	1053.13	869.318			206	0	0	FALSE	FALSE	0		0		1	0	-	-	-	-	-	-	0
M258T420	258.107	258.106	258.119	419.516	415.691	445.42	97	77	5659	2154.77	2006.46	1998.84	1410.2	3607.18	1645.36	1870.75	2977.26	1755.98	1849.83	2080.98	1715.95	1899.8	1692.14	1828.89	1522.47	1109.14	1623.82	1632.91	2156.36		[M+H-H20]+ 275.112	129	18	44	TRUE	FALSE	0		0		1	0	-	-	-	-	-	-	0
M258T166	258.114	258.106	258.121	166.41	151.411	184.431	44	41	1491	2199.05	2874.39	2605.77	3100.64	2797.72	2321.21	2174.98	3040.57	1735.27	2110.97	1998.09	3894.17	2535.77	2114.76	2176.32	1712.17	2277.5	1921.32	1803.82	2198.65			87	0	0	FALSE	FALSE	0		0		1	0	-	-	-	-	-	-	3
M258T454	258.144	258.143	258.145	453.898	440.165	458.282	85	56	2670	2070.57	4583.42	2128.99	2918.4	1826.15	2292.64	1938.47	1841.28	1565.76	2727.34	2881.05	1895.65	2401.55	2243.44	2690.33	2710.67	2757.84	2769.38	2555.99	1994		[M+H-H20]+ 275.154	156	30	19	FALSE	FALSE	1	score{0.8711}adduct{(M+H-H2O)+}name{Glu-Lys}labid{n01221}	1	score{0.8556}adduct{(M+H-H2O)+}name{Glu-Lys}labid{n01221}	1	1	Glu-Lys	-	Organic acids and derivatives	-	-	-	2
M258T41	258.155	258.147	258.158	41.149	29.412	67.428	46	43	2392	8131.48	16021.4	18840.3	5015.19	6898.65	3786.38	17860.1	5039.38	8440.77	3764.56	8104.97	6962.82	4665.37	21734.8	17438.6	21795.5	19147.1	4131.9	9808.25	4190.02			7	0	0	FALSE	FALSE	0		0		1	0	-	-	-	-	-	-	0
M258T527	258.18	258.178	258.181	527.482	510.749	554.118	81	79	2927	1690.31	1813.79	2011.81	1867.52	1881.48	1831.08	1820.48	1417.25	1346.57	1721.59	2612.73	1119.48	2090.51	1801.05	2245	1336.56	1682.61	1637.61	1454.35	2397.34			158	23	96	TRUE	FALSE	1	score{0.9712}adduct{(M+CH3CN+H)+}name{Val-Val}labid{n00868}	0		1	1	Val-Val	-	Organic acids and derivatives	-	-	-	0
M259T454	259.091	259.088	259.093	453.772	448.78	465.307	72	72	5035	1308.34	3507.02	1949.15	1939.07	418.27	1692.1	1641.35	1337.46	1175.27	1931.61	2174.56	1175.13	2364.04	2203.98	2175.43	424.923	2033.51	2523.81	1784.52	2287.89		[M+H-H20]+ 276.096	156	25	23	TRUE	FALSE	2	score{0.994}adduct{(2M+H)+}name{L-Pyroglutamic acid}labid{S0010};score{0.9813}adduct{(M+H-H2O)+}name{gamma-L-Glutamyl-L-glutamic acid}labid{L0352}	2	score{0.9701}adduct{(M+H-H2O)+}name{gamma-L-Glutamyl-L-glutamic acid}labid{L0352};score{0.9257}adduct{(2M+H)+}name{L-Pyroglutamic acid}labid{S0010}	1	2	L-Pyroglutamic acid;gamma-L-Glutamyl-L-glutamic acid	HMDB00267;HMDB11737	Organic acids and derivatives;Organic acids and derivatives	C01879;C05282	98-79-3;1116-22-9	7405;92865	0
M259T428	259.091	259.089	259.094	428.211	416.059	432	99	76	1683	1918.01	2146.44	2130.25	1343.34	2187.07	1619.22	1444.77	1714.8	821.477	2712.78	2804.23	1978.73	1486.7	1917.81	1382.12	1060.49	1689.66	2303.09	2961.75	1494.93			78	26	34	TRUE	FALSE	1	score{0.9819}adduct{(2M+H)+}name{L-Pyroglutamic acid}labid{S0010}	0		1	1	L-Pyroglutamic acid	HMDB00267	Organic acids and derivatives	C01879	98-79-3	7405	1
M259T173	259.168	259.163	259.171	173.072	157.76	178.567	64	57	2814	11641.7	14019.3	13542.9	22021.6	12380.9	14985.8	22439.5	15140.3	15159.9	15669.8	13206.3	11185.5	13935	13788.9	9927.98	12173.4	13856.1	11104.7	10561.3	10411.7			10	5	102	TRUE	FALSE	0		0		1	0	-	-	-	-	-	-	4
M259T186	259.168	259.167	259.169	185.677	181.418	210.411	46	43	2836	12571.6	15050.4	11671.7	14059.2	12110	12104.1	11733.2	16086.5	14107.1	13472.9	12645.3	14171.9	12981.1	10916.2	12664.9	15469.8	14064	11296.2	6141.37	27032.8		[M+H]+ 258.162	29	5	96	TRUE	TRUE	0		0		1	0	-	-	-	-	-	-	0
M259T42	259.168	259.166	259.169	41.688	27.111	56.65	47	45	4443	8023.75	8679.88	16446	12981.4	28545.2	10621.6	13105.5	3821.46	13916.3	12770.1	5721.96	14567.5	5249.54	10251.3	7513.06	4452.56	12893.5	5940.52	13635.5	13794.4		[M+Na]+ 236.179	7	1	11	FALSE	FALSE	0		0		1	0	-	-	-	-	-	-	4
M260T389	260.043	260.041	260.045	389.312	379.341	394.103	69	69	690	1820.07	1807.98	2219.35	2087.46	2338.2	2125.88	1781.59	1814.08	2449.72	1790.03	1927.65	2512.11	1737.98	2317.2	2159.02	1976.35	2076.2	2183.99	1830.05	1427.45			64	1	15	TRUE	FALSE	0		0		1	0	-	-	-	-	-	-	0
M260T367	260.073	260.071	260.076	366.604	364.644	370.858	64	64	1051	766.014	430.618	708.414	614.924	730.949	466.355	975.869	799.449	646.208	855.412	468.139	754.573	787.712	531.79	622.115	504.979	553.627	516.86	880.51	1148.1		[M+Na]+ 237.084	69	3	12	TRUE	FALSE	0		0		1	0	-	-	-	-	-	-	3
M261T257	261.027	261.025	261.029	257.329	246.115	261.355	71	69	1599	5854.5	5407	4153.13	4921.63	6329.81	5523.53	4645.81	5914.45	7798.82	4660.08	6592.74	7198.46	5902.39	5689.8	7647.15	7094.32	5173.77	9375.91	8402.27	7905.62			35	0	0	FALSE	FALSE	0		0		1	0	-	-	-	-	-	-	1
M261T414	261.027	261.025	261.028	413.644	394.948	421.64	58	57	1075	1009.5	1635.49	1150.48	1255.21	2069.7	1392.71	919.537	1718.83	1563.7	1546.85	1351.69	1809.7	1777.4	1872.3	813.181	1977.87	1284.67	561.738	1438.26	1358.1		[M+K]+ 222.062	41	0	0	FALSE	FALSE	0		0		1	0	-	-	-	-	-	-	0
M261T366	261.057	261.055	261.059	365.789	357.752	380.537	91	82	1356	8982.64	4652.75	10293	5711.23	10746.5	4848.54	9142.94	5799.58	8000.08	5192.23	5013.11	6955.76	4467.87	7107.52	5726.15	6712.68	7672.5	5628.16	5086.07	6495.01			196	0	0	FALSE	FALSE	0		0		1	0	-	-	-	-	-	-	2
M261T144	261.111	261.109	261.112	144.199	139.175	156.464	44	44	2250	11276.7	26706	17861.9	19837.4	14218.9	19334.7	8723.52	21385.4	13047.5	24671.8	12903.5	11414.7	12431.7	8127.74	7881.04	14934.9	8702.04	12021.2	7212.21	12270.5			111	3	6	FALSE	TRUE	0		0		1	0	-	-	-	-	-	-	2
M261T320	261.114	261.111	261.118	319.853	300.726	328.464	77	67	1191	2730.75	1443.45	1189.55	1423.35	1696.26	1391.5	2038.24	1678.65	2039.68	3888.08	2313.32	2224.65	2602.77	3495.31	1928.7	2448.93	5009.03	2374.24	3041.45	4458.9		[M+Na]+ 238.125	61	0	0	FALSE	FALSE	0		0		1	0	-	-	-	-	-	-	0
M261T31	261.163	261.162	261.166	30.668	26.065	42.864	73	71	88077	166796	228792	169764	216486	174170	299410	161027	255945	180867	230419	157413	150070	147345	150460	170640	140594	163583	149370	173638	153537	[80][M]+		3	8	315	TRUE	FALSE	0		0		1	0	-	-	-	-	-	-	13
M261T372	261.199	261.196	261.2	372.336	370.389	389.753	52	51	2307	1113.25	1136.41	672.627	1015.93	1254.61	1817.78	1128.4	1917.85	571.16	1214.41	890.195	1085.43	1438.5	1322.76	1248.02	941.979	1278.54	1153.15	1527.12	800.972	[79][M+1]+		131	0	0	FALSE	FALSE	0		0		1	0	-	-	-	-	-	-	0
M261T207	261.195	261.194	261.197	207.12	194.75	212.967	41	41	5486	1417.81	2286	1319.3	1905.09	1399.38	2175.07	1890.52	2033.39	1565.61	2077.99	1789.82	1741.88	1580.74	1280.58	1584.81	1635.72	2014.31	1691.62	1750.66	1392.24			107	12	22	TRUE	FALSE	0		0		1	0	-	-	-	-	-	-	1
M261T172	261.22	261.216	261.223	172.129	151.053	176.13	49	47	1367	2477.8	562.185	1295.27	3602.08	7008.17	2631.59	2666.49	3049.98	3015.9	913.275	7003.33	3087.54	7010.74	1641.46	2460.39	1633.17	2371.12	5558.62	5459.26	5550.87			10	10	31	TRUE	TRUE	0		0		1	0	-	-	-	-	-	-	1
M262T427	262.102	262.099	262.104	427.05	418.522	448.295	64	57	1884	3001.29	7786.88	3034.43	9279.59	2465.32	8344.53	2351.19	657.619	2804.1	1248.99	7140.06	7121.88	5524.61	8933.63	5834.67	1099.67	5517.23	10058.3	1084.56	923.283			162	4	155	TRUE	FALSE	0		0		1	0	-	-	-	-	-	-	2
M262T437	262.15	262.149	262.151	436.956	434.281	446.848	73	73	11128	6274.09	4345.66	6059.46	5115.39	6202.8	5354.45	5802.14	5000.34	5962.27	3731.17	6198.38	4832.6	5948.2	6251.89	5475.31	6375.89	5379.63	6633.36	7033.32	6583.6	[81][M]+		43	35	60	TRUE	FALSE	1	score{0.985}adduct{(M+H)+}name{Arg-Ser}labid{n01147}	1	score{0.9722}adduct{(M+H)+}name{Arg-Ser}labid{n01147}	1	1	Arg-Ser	-	Organic acids and derivatives	-	-	-	0
M262T423	262.15	262.149	262.151	423.009	420.761	425.693	63	63	15335	5547.96	6478.41	5194.4	7486.7	5307.95	5657.29	6202.27	5627.93	5403.7	13518	6304.31	4746.04	5600.26	4663.66	6260.48	6301.68	15608.1	7629.83	6826.25	6919.35	[82][M]+		114	36	92	TRUE	FALSE	1	score{0.9619}adduct{(M+H)+}name{Ser-Arg}labid{n01146}	1	score{0.9444}adduct{(M+H)+}name{Ser-Arg}labid{n01146}	1	1	Ser-Arg	-	Organic acids and derivatives	-	-	-	0
M262T239	262.179	262.174	262.181	238.79	226.368	242.905	45	45	11600	698.436	1189.98	1369.23	1769.26	286.9	1221.27	1793.84	587.775	1326.98	1269.31	1225.76	561.843	433.607	247.388	560.129	425.245	1036.88	395.226	738.112	397.76			88	18	22	FALSE	FALSE	0		0		1	0	-	-	-	-	-	-	0
M263T336	263.018	263.017	263.02	336.029	326.154	341.421	68	49	2769	937.789	750.444	530.293	759.089	957.132	42.7455	822.344	749.457	1161.1	958.053	585.929	611.805	714.496	597.21	688.719	615.744	642.682	516.291	533.844	464.998			139	5	2	FALSE	FALSE	0		0		1	0	-	-	-	-	-	-	0
M263T389	263.06	263.058	263.062	389.105	379.84	395.318	76	76	1345	1446.19	3260.41	2839	2323.48	2031.77	2341.63	1791.6	1855.15	2443.19	1442.5	2020.25	2998.05	1898.04	1964.07	2278.76	1877.77	148.915	1586.72	2663.49	1544.83		[M+Na]+ 240.073	64	3	14	FALSE	TRUE	0		0		1	0	-	-	-	-	-	-	0
M263T261	263.06	263.059	263.063	261.33	241.183	278.113	98	80	4568	68236.5	118830	30979.5	55805.1	46956.3	29781.3	45206.8	55400.8	45302.4	51881.9	42985	88714.1	35828.8	55922.6	49558.5	56013.6	42741.4	34564.9	52468.9	86103.7		[M+Na]+ 240.073	74	57	37	FALSE	FALSE	0		0		1	0	-	-	-	-	-	-	0
M263T297	263.06	263.058	263.067	296.904	288.77	317.12	93	68	3851	14198.3	21980.6	18847	19686.9	15473.3	20153.9	11823.9	16519.1	14373.3	14673.8	14906.3	15840.3	17636.5	16612.3	15860	16307	14486.2	15633.5	5327.14	16500.5		[M+Na]+ 240.077	23	43	37	FALSE	TRUE	0		0		1	0	-	-	-	-	-	-	1
M263T164	263.091	263.088	263.097	163.556	158.477	186.285	64	62	6202	14689.3	21599.2	8196.52	14856.5	10289.3	16787.8	9749.8	12997.7	12190.1	16430.6	8821.83	13783.7	9965.48	12010.5	13111.1	12216.9	11001.3	9509.37	9725.82	11470		[M+2K-H]+ 186.168 [M+K]+ 224.134 [M+H-2H2O]+ 298.112	9	2	111	TRUE	FALSE	0		0		1	0	-	-	-	-	-	-	0
M263T421	263.123	263.12	263.125	420.76	417.771	429.937	63	56	977	1008.62	907.786	431.774	1498.49	688.745	607.147	1206.43	1215.7	919.512	1012.43	902.695	542.93	669.633	940.48	1042.33	1264.06	907.899	900.601	450.553	1066.47			114	1	11	TRUE	FALSE	0		0		1	0	-	-	-	-	-	-	0
M263T274	263.126	263.124	263.129	274.156	272.61	276.601	63	63	2305	1373.33	1565.57	2473.47	2278.53	1765.45	16362.7	1791.72	16633	1635.13	1712.06	1210.89	956.726	1995.83	1511.93	1761.2	1962.78	1739.52	1264.85	1019.87	16764.4			27	1	2	TRUE	TRUE	0		0		1	0	-	-	-	-	-	-	0
M263T372	263.135	263.132	263.137	372.127	351.222	377.066	90	82	2648	5312.57	10916.4	4570.85	5721.39	3699.9	9553.7	6224.4	6768.62	3760.48	4566.63	2914.12	4702.6	4593.93	4221.96	8143.68	4411.08	4759.28	4353.77	4718.3	7101.36		[M+Na]+ 240.145	131	3	2	TRUE	FALSE	0		0		1	0	-	-	-	-	-	-	0
M263T38	263.142	263.141	263.143	38.261	30.351	50.575	71	65	12986	59706.7	97002.5	62479.5	79018.1	82846.6	62663.7	56979.5	21014.9	48183.1	46371.1	74907.8	35724.8	102421	60895.1	91450.2	94401.4	76848.2	69289.3	16442.5	58393.3		[M+Na]+ 240.152	2	4	78	TRUE	TRUE	0		0		1	0	-	-	-	-	-	-	0
M263T241	263.138	263.136	263.139	240.606	227.528	244.845	52	52	16302	2330.13	5354.76	4694.47	5215.71	1253.84	1268.51	4108.76	4885.39	1338.28	4468.32	4484.35	6106.97	3112.31	3987.46	3873.61	4262.2	3134.97	7465.12	6041.48	3895.16			31	24	47	TRUE	FALSE	1	score{0.9829}adduct{(M+H)+}name{Phe-Pro}labid{n01151}	1	score{0.9827}adduct{(M+H)+}name{Phe-Pro}labid{n01151}	1	1	Phe-Pro	HMDB11177	Organic acids and derivatives	-	-	44369313	0
M263T437	263.153	263.15	263.155	437.45	434.215	446.188	47	47	1483	918.969	995.803	592.62	941.183	1211.84	909.861	1497.12	918.086	1121.23	962.354	662.251	791.33	914.325	687.443	608.151	195.067	703.817	1088.99	1034.61	1117.73	[81][M+1]+		43	5	3	TRUE	TRUE	0		0		1	0	-	-	-	-	-	-	0
M263T423	263.153	263.151	263.155	423.467	421.704	426.383	41	41	1703	1476.22	637.107	696.192	1840.13	559.116	837.174	1552.15	569.166	1475.98	1688.87	1790.26	1436.39	1446.89	1621.23	1644.95	710.541	1304.72	1888.31	1662.57	724.008	[82][M+1]+		114	3	17	TRUE	FALSE	0		0		1	0	-	-	-	-	-	-	0
M264T429	264.106	264.103	264.108	428.841	426.538	432.31	42	42	1105	627.693	860.385	768.426	887.531	725.047	1030.34	734.762	978.352	886.17	843.534	1248.68	892.635	455.031	674.171	845.405	1018.8	1081.3	1290.25	606.26	1104.99		[M+H]+ 263.1	78	0	0	FALSE	FALSE	0		0		1	0	-	-	-	-	-	-	0
M264T144	264.122	264.12	264.126	143.881	124.305	147.5	57	47	16285	77155.6	168286	78518	160085	101965	143511	111453	144005	106221	126060	102684	94486.2	126078	72836.3	99104.7	59300.2	83859.5	79910.7	59705.4	76253.7			111	51	57	TRUE	FALSE	0		0		1	0	-	-	-	-	-	-	3
M264T177	264.158	264.155	264.163	177.403	158.841	180.292	47	47	2738	2927.49	2418.64	2804.48	1852.84	2747.85	1857.24	3550.14	2347.04	3394.13	2877.34	2815.51	3118.6	4078.19	4135.8	2920.16	3373.52	2341.37	4643.63	3961.58	3986.47		[M+Na]+ 241.168	42	3	27	FALSE	FALSE	0		0		1	0	-	-	-	-	-	-	0
M264T31	264.182	264.178	264.183	31.171	25.645	32.622	63	63	8544	19967.6	31219.7	22724.6	26890.8	24845.6	32906.3	19948.6	34923.5	20575.5	29386.6	19022.6	19631.4	27176.3	20171.9	25720.8	24148.1	23282.5	18148.3	19827.9	17386.8	[80][M+3]+		3	0	0	FALSE	FALSE	0		0		1	0	-	-	-	-	-	-	0
M265T350	265.111	265.11	265.112	349.529	346.263	366.899	84	82	2155	2196.31	3909.68	2518.52	3497.43	2516.86	3467.79	2041.15	2570.58	2235.68	2620.38	3276.78	5934.16	3606.57	5368.1	3477.04	4818.32	3590.38	5648.16	5296.58	4919.16			79	31	7	FALSE	FALSE	1	score{0.9984}adduct{(M+H)+}name{Thiamine}labid{S0085}	1	score{0.9979}adduct{(M+H)+}name{Thiamine}labid{S0085}	1	1	Thiamine	HMDB00235	Organoheterocyclic compounds	C00378	59-43-8	1130	2
M265T431	265.116	265.112	265.119	430.696	428.492	434.328	52	52	744	1403.08	1451.4	1142.98	877.14	1125.07	1329.17	1199.24	1510.08	1089.3	1196.48	2230.69	1294.71	1449.2	1602.72	1204.79	1600.39	878.231	1358.85	1550.9	1053.03			187	19	8	TRUE	FALSE	1	score{0.9733}adduct{(M+H)+}name{Thiamine}labid{S0085}	0		1	1	Thiamine	HMDB00235	Organoheterocyclic compounds	C00378	59-43-8	1130	0
M265T327	265.142	265.14	265.145	327.27	324.369	345.163	100	82	2513	2078.29	2440.94	1893.29	2131.7	1812.16	2729.5	2184.9	2721.95	2182.57	2519.86	3525.47	2323.53	3307.46	2632.35	3324.05	2449.14	3257.06	2748.76	2515.28	2632.95	[84][M]+	[M+H]+ 264.137	96	19	54	FALSE	FALSE	0		0		1	0	-	-	-	-	-	-	8
M265T121	265.158	265.157	265.159	120.684	106.976	130.948	53	45	13429	110492	31404.2	17121.1	178630	129804	96931.2	146041	107829	106363	96020.9	77770.4	76255.9	38435.9	30895.3	61039	24208.3	81882.5	82954.1	80839.1	73423.9		[M+H-2H2O]+ 300.173	47	33	146	TRUE	TRUE	1	score{0.8677}adduct{(2M+H)+}name{Hydroxyisocaproic acid}labid{S0103}	0		1	1	Hydroxyisocaproic acid	HMDB00746	Lipids and lipid-like molecules	-	13748-90-8	83697	0
M265T198	265.157	265.152	265.158	197.904	191.216	214.752	47	46	6323	12963.4	4605.91	26082	15772.6	13977.4	19361.6	11733.2	15836.2	12589.1	21772.8	17369.4	18415.4	16334.3	31368.9	15229	34096.6	16841.4	35383.9	18612.5	19517		[M+H-2H2O]+ 300.173	30	13	88	TRUE	FALSE	0		0		1	0	-	-	-	-	-	-	0
M265T68	265.158	265.152	265.159	67.853	53.287	98.753	64	46	18002	84688.9	93279.4	47721.8	116366	169296	48184.8	60446.2	44342.9	81697.9	59314	85872.1	114675	55765.7	32196.6	137458	94263.1	41345.2	62256.9	80420.2	3779.58		[M+H-H20]+ 282.164	63	26	144	TRUE	FALSE	0		0		1	0	-	-	-	-	-	-	1
M265T200	265.194	265.193	265.195	200.499	185.561	213.787	73	66	6323	54451.7	46633.8	22717.3	38279.1	21944.4	36492.5	25247.1	33258.6	27887.5	67862.3	39789.6	28756.7	30576.3	38109.9	36682.9	46367	31881.6	24916.5	26158.4	55614			164	25	88	TRUE	FALSE	0		0		1	0	-	-	-	-	-	-	1
M265T89	265.194	265.193	265.195	88.764	76.616	94.114	66	62	33878	456830	997708	550043	431836	485822	567386	453793	912437	530311	666541	349307	494668	449425	298299	620800	274051	361251	234052	286401	250144		[M+H-H20]+ 282.2	28	56	163	TRUE	FALSE	0		0		1	0	-	-	-	-	-	-	0
M265T171	265.194	265.189	265.195	170.632	163.901	173.686	47	46	4913	44013.4	50135.7	43703	53744.6	46040.1	49495.1	40855.4	36536.3	48505.5	37556.7	46683.1	41472.7	51010.4	50781.9	35815.3	45144.6	46854.3	27174.8	27437.5	36508.3			10	48	163	TRUE	TRUE	0		0		1	0	-	-	-	-	-	-	1
M266T184	266.035	266.032	266.039	183.823	173.426	201.073	50	45	2737	2259.75	10181.1	10953.6	2765.23	7128.22	2475.33	1682.25	3038.12	3781.82	2735.02	2743.88	13668.2	10167.1	7450.54	5655.88	3460.38	2740.52	4973.7	2999.86	3327.81			29	8	11	TRUE	TRUE	0		0		1	0	-	-	-	-	-	-	0
M266T241	266.074	266.069	266.075	240.999	226.573	245.232	82	82	59186	31455.7	65302.7	57052.9	67907.9	57018.5	55488.1	42049.8	49906.8	37837.4	41741.6	33112.5	52692.9	52835.5	68488.4	50221.8	48687.4	39692	42507.3	36121.6	36503.1	[85][M]+	[M+K]+ 227.114	31	70	266	TRUE	FALSE	0		0		1	0	-	-	-	-	-	-	1
M266T261	266.074	266.073	266.075	261.426	252.128	269.37	68	59	7949	3601.82	18371.5	20533.7	24135.1	16733.7	3764	16025.7	18546.2	16258.9	20919.8	10690.1	18808.1	18377.6	26242.6	14681.3	19159.4	18952.4	14079.2	15580.8	3575.94			74	34	72	TRUE	TRUE	0		0		1	0	-	-	-	-	-	-	1
M266T156	266.124	266.122	266.126	155.732	147.079	166.806	80	73	6102	17989.7	42740.6	13142.4	48381.8	13550.1	32418.2	28682.6	29782.2	21439.5	32347.4	37200.7	31777.5	40320.9	30184.3	40871.8	33177.2	36747.6	43433.8	58624.9	39089.2		[M+Na]+ 243.142 [M+H-2H2O]+ 301.134	46	15	70	TRUE	FALSE	0		0		1	0	-	-	-	-	-	-	1
M266T412	266.123	266.119	266.126	412.447	408.198	431.24	64	60	1336	1165.44	1571.69	1714.95	1530.65	1365.62	593.03	1499.2	1190.57	1743.97	2011.6	1810.88	1423.48	1078.41	846.621	1728.67	1580.93	901.198	920.505	1818.07	740.37		[M+H]+ 265.118	41	2	12	TRUE	FALSE	0		0		1	0	-	-	-	-	-	-	0
M266T35	266.125	266.124	266.138	34.766	32.194	46.202	69	66	8103	14561.6	20403.4	10271.5	13501	15185.6	16387.4	10255.1	13660.7	13184.9	12495.5	13645.4	12334.8	10667.9	10917.7	15082.4	13729.1	15267.2	9631.26	15424.8	11499.1			1	0	0	FALSE	FALSE	0		0		1	0	-	-	-	-	-	-	0
M266T327	266.146	266.143	266.149	326.836	324.112	344.881	50	49	592	486.156	661.387	329.603	348.148	445.153	633.787	833.963	671.614	702.658	445.084	891.425	434.307	648.861	550.741	1536.22	331.854	590.105	455.949	518.636	767.932	[84][M+1]+		96	1	41	TRUE	TRUE	0		0		1	0	-	-	-	-	-	-	0
M266T450	266.159	266.158	266.16	449.89	440.651	469.457	113	82	406358	23333	99693.3	107598	110447	109516	104491	121852	93937.6	114433	102275	24590	111631	131946	135919	22462	135673	136413	16333.8	132203	140209	[86][M]+		16	77	992	TRUE	FALSE	0		0		1	0	-	-	-	-	-	-	0
M266T413	266.159	266.156	266.16	413.325	410.152	425.803	52	51	34857	15598.1	13928.6	14537.9	14645.5	14964.7	15527.8	13161.1	15648.7	16377.1	14883.6	17510.5	13409.4	11322.1	25330.5	11120.5	16381.5	13646.5	16506.2	15398.8	14128.9			41	47	158	TRUE	FALSE	0		0		1	0	-	-	-	-	-	-	0
M266T42	266.161	266.158	266.163	42.455	31.16	54.968	80	74	29708	34895.4	49647	56228.5	56076.3	57407.6	21163.9	18960.4	31454.9	23000.3	31353.1	31442.5	60886.8	28156.9	20656.7	32378.6	20964.8	35802.8	45402.2	43485.9	48081.2		[M+H]+ 265.15	7	3	182	TRUE	FALSE	0		0		1	0	-	-	-	-	-	-	0
M267T326_1	267.013	267.011	267.015	325.895	324.369	334.484	61	61	3545	695.446	776.702	690.642	547.102	757.08	662.886	1457.62	537.5	619.488	668.005	464.214	1918.12	383.773	494.44	2551.15	565.34	522.683	428.567	1607.81	444.714		[M+CH3COO+2H]+ 205.982 [M+Na]+ 244.023 [M+H]+ 266.005	96	6	1	TRUE	FALSE	0		0		1	0	-	-	-	-	-	-	1
M267T241	267.077	267.076	267.089	240.711	215.739	261.295	77	74	3968	4838.12	5060.5	7102.09	10796.1	5636.23	7746.91	4715.26	2830.41	5384.39	5340.17	1819.39	6948.36	5315.65	5663.65	4758.07	5203.08	3355.77	3520.26	5168.44	2607.87	[85][M+1]+		31	0	0	FALSE	FALSE	0		0		1	0	-	-	-	-	-	-	1
M267T41	267.1	267.094	267.103	41.236	29.349	72.722	63	58	14012	551.31	8778.41	4835.61	77212.1	18779.5	4330.14	5864.29	11870.6	8321.96	84359	6947.42	4873.11	4045.8	73327.1	10042.4	78299.2	7827.95	6440.92	5805.47	4805.1		[M+Na]+ 244.11	7	0	0	FALSE	FALSE	0		0		1	0	-	-	-	-	-	-	1
M267T326_2	267.109	267.108	267.111	325.894	324.118	332.452	62	62	1789	3358.78	4244.42	3729.9	4553.7	3736.99	4622.42	2750.64	3956.62	8574.41	3663.87	3432.86	4785.82	3651.66	3821.54	3688.23	3617.55	4108.76	3803.64	3453.77	7679.83			96	33	4	FALSE	TRUE	0		0		1	0	-	-	-	-	-	-	0
M267T339	267.109	267.108	267.11	338.77	334.259	353.039	63	58	1371	4364.53	6885.16	5519.41	6300.84	5828.74	5787.78	4583.82	6338.45	5310.44	5790.04	4467.84	5073.06	4616.44	4826.7	4821.54	4223.43	4076.59	4785.77	4941.42	4398.57			85	48	7	FALSE	TRUE	0		0		1	0	-	-	-	-	-	-	0
M267T367	267.109	267.108	267.11	367.152	359.862	371.678	82	82	8829	9977.76	15082.5	13486.6	14921.2	13867.4	15350.6	13973.3	16203.9	13795.3	16490.4	11622.1	12825.5	13817.9	13719.9	10869.8	12728.3	11243.5	13667.7	13099.7	16334.7	[87][M]+	[M+K]+ 228.146	69	48	6	FALSE	FALSE	0		0		1	0	-	-	-	-	-	-	0
M267T36	267.138	267.136	267.143	35.7675	30.694	52.198	86	79	20986	80097.6	105419	101631	82622.5	71352	109982	86847.5	123863	94468.9	76191.6	54292.3	54779.1	79336.8	72228.1	122324	77114.3	76966.6	87867.6	71177.9	69825.3		[M+H-H20]+ 284.143	1	7	233	TRUE	FALSE	1	score{0.9671}adduct{(M+CH3CN+H)+}name{6-Benzylaminopurine}labid{n00930}	0		1	1	6-Benzylaminopurine	HMDB39238	Organoheterocyclic compounds	C11263	1214-39-7	62389	1
M267T33	267.174	267.172	267.175	32.5655	28.482	47.244	100	75	99089	552822	328064	800813	294186	840047	541909	737173	294062	587653	336381	502320	726618	460584	846416	432064	800593	790216	866455	843372	841611			3	10	308	TRUE	FALSE	0		0		1	0	-	-	-	-	-	-	2
M267T173	267.173	267.168	267.175	172.982	153.085	187.558	82	65	11529	15185.1	37512.6	23854.4	21692.4	53956.8	28500	32239	43718.6	72576.8	25630.9	39232.1	23219.5	26686.3	28196.1	55468.9	30090.5	32798.1	26490.1	42101.5	43888.4		[M+3Na-2H]+ 200.217 [M+CH3COO+2H]+ 206.149 [M+H-2H2O]+ 302.187	10	13	188	TRUE	FALSE	0		0		1	0	-	-	-	-	-	-	1
M267T57	267.174	267.173	267.175	57.374	48.8	71.805	54	42	32672	220015	174521	261060	182553	195416	187767	239809	126349	218146	141354	256936	187787	259098	259173	278928	208736	243661	218011	95266	245767			8	25	289	TRUE	TRUE	0		0		1	0	-	-	-	-	-	-	2
M267T189	267.21	267.208	267.211	188.94	180.822	206.888	44	41	5558	27056.7	43474.6	32524.3	33212.4	26993.4	32504.9	27070	39020.8	22721.7	39752.7	9597.93	31335.7	23941.6	27520.8	35763.5	20841.4	36820.3	35621	25906.4	35636.4		[M+CH3COO+2H]+ 206.179 [M+H-2H2O]+ 302.223	40	30	114	TRUE	TRUE	0		0		1	0	-	-	-	-	-	-	14
M268T98	268.081	268.08	268.083	98.4385	88.878	114.714	72	64	13685	137288	172753	190815	109148	135598	150225	111636	133254	87578.7	70759.2	214965	297005	393384	222412	297946	89968.2	294916	264240	192282	252708			112	64	67	TRUE	FALSE	0		0		1	0	-	-	-	-	-	-	2
M268T294	268.081	268.079	268.084	294.43	284.93	305.234	48	47	2576	3712.8	1977.46	4111.86	1375.82	1700	4185.84	4864.64	5943.98	5230.08	5175.75	4204.6	7676.1	4173.41	4003.85	7928.52	6645.02	6446.09	4934.85	4721.15	6606.7			95	9	33	TRUE	TRUE	0		0		1	0	-	-	-	-	-	-	2
M268T172	268.103	268.102	268.105	171.866	168.87	188.125	79	78	548766	1.59158e+06	2.15432e+06	1.88849e+06	2.05511e+06	1.76981e+06	1.87396e+06	1.55583e+06	1.80336e+06	1.76157e+06	1.74732e+06	1.33702e+06	1.04335e+06	1.48722e+06	899846	1.52795e+06	968347	1.53196e+06	979796	960753	950795	[88][M]+	[M+Na]+ 245.12	10	72	1053	TRUE	FALSE	2	score{0.9997}adduct{(M+H)+}name{Adenosine}labid{L0016};score{0.9742}adduct{M+}name{Tyr-Ser}labid{n01186}	2	score{0.9989}adduct{(M+H)+}name{Adenosine}labid{L0016};score{0.9726}adduct{M+}name{Tyr-Ser}labid{n01186}	1	2	Adenosine;Tyr-Ser	HMDB00050;-	Nucleosides, nucleotides, and analogues;Organic acids and derivatives	C00212;C19461	58-61-7;-	60961;-	3
M268T368	268.113	268.11	268.115	367.54	360.282	371.678	81	81	1174	1470.47	2305.39	2209.44	1875.18	1725.71	2922.17	2326.83	1972.91	2518.48	1963.18	1576.84	346.725	1829.7	1857.38	1794.2	2125.33	1418.7	2590.43	2589.75	3323.94	[87][M+1]+		69	1	16	TRUE	TRUE	0		0		1	0	-	-	-	-	-	-	1
M268T35	268.141	268.139	268.145	35.316	30.7	51.453	69	66	5126	20477.1	17131.9	9494.44	17392.8	17247.3	26066.3	20633.4	26769.5	27984.5	22540.6	11483.8	18610.4	23365.5	21040.7	16289.1	15569.6	16279.8	19469	19242.5	24358.6		[M+K]+ 229.18 [M+H-H20]+ 285.146	1	0	0	FALSE	FALSE	0		0		1	0	-	-	-	-	-	-	0
M268T451	268.164	268.163	268.165	450.61	444.845	470.397	92	81	6902	1740.54	1870.57	2789.49	2630.39	2086.33	1810.75	1466.56	1163.82	2952.37	1462.01	1680.16	1619.82	1943.91	1895.64	1690.82	1742.7	1843.27	1468.08	1682.79	1609.88	[86][M+2]+		16	23	71	TRUE	FALSE	0		0		1	0	-	-	-	-	-	-	0
M269T342	268.982	268.978	268.982	341.565	324.186	346.208	89	82	251164	459663	323884	449177	361794	420691	367799	432426	370366	506310	390453	574294	602585	481377	669710	508096	675030	586692	675675	705949	724154	[89][M]+	[M+K]+ 230.016	25	13	18	TRUE	FALSE	0		0		1	0	-	-	-	-	-	-	11
M269T324	269.002	269.001	269.01	323.989	322.439	328.18	65	65	1729	2023.48	2226.46	1952.29	2237.51	2129.51	1906.84	2036.34	2053.39	2042.28	1810.29	1818.03	1600.76	2173.11	2294.76	3501.67	1978.94	2149.16	2863.53	1893.06	1595.9		[M+Na]+ 246.013	45	1	8	TRUE	TRUE	0		0		1	0	-	-	-	-	-	-	0
M269T368	269.109	269.104	269.111	367.58	356.987	381.933	104	80	1207	1080.17	1634.89	920.595	1465.14	1142.71	1312.8	1492.49	1610.75	685.559	959.388	962.607	2170.18	1471.87	1630.42	1292.43	1531.62	1163.58	1454.35	1300.64	1458.27	[87][M+2]+		69	3	8	TRUE	FALSE	1	score{0.9896}adduct{(M+H-H2O)+}name{His-Met}labid{n01298}	0		1	1	His-Met	-	Organic acids and derivatives	-	-	-	1
M269T172	269.106	269.106	269.116	171.874	168.87	187.361	74	70	54908	136167	166079	152906	153249	141504	153982	121887	159190	146530	149043	112195	85992.8	126797	77110.8	129262	78901.8	136852	74492.8	75211.2	74545	[88][M+1]+		10	0	0	FALSE	FALSE	0		0		1	0	-	-	-	-	-	-	3
M269T124	269.153	269.152	269.154	124.121	105.322	137.633	57	41	10140	37641.9	48272.2	32116.5	99798.3	15994.7	37414.1	28597	39686.6	31182	107323	23406.6	26350.6	14938.8	30358.7	18644.1	16637.6	37177.4	16543.2	36012.4	18373		[M+H]+ 268.145	47	10	178	TRUE	TRUE	0		0		1	0	-	-	-	-	-	-	0
M269T317	269.16	269.152	269.161	317.05	299.725	326.409	90	74	10236	4610.15	4358.53	3330.56	5442.38	4380.19	4291.55	3962.06	6556.04	4500.62	6895.47	354.816	2974.38	4185.72	5341.76	4108.92	5294.72	5174.02	5104.27	5754.28	5001.53		[M+Na]+ 246.164	84	23	32	TRUE	FALSE	2	score{0.9969}adduct{(M+H)+}name{His-Ile}labid{n01181};score{0.9829}adduct{(M+H)+}name{His-Leu}labid{n01182}	2	score{0.9964}adduct{(M+H)+}name{His-Ile}labid{n01181};score{0.9824}adduct{(M+H)+}name{His-Leu}labid{n01182}	1	2	His-Ile;His-Leu	-;-	Organic acids and derivatives;Organic acids and derivatives	C05010;C05010	-;-	-;-	1
M269T135	269.189	269.188	269.19	134.941	115.837	149.511	88	62	24906	68251.7	30646.6	51330.3	60789.7	36192.1	120299	47479.4	35043.5	74869.7	37690.3	51553.5	4054.51	29592.7	34578.6	32646.3	32978.6	26776.3	37284	27022.2	158616			13	26	177	TRUE	TRUE	0		0		1	0	-	-	-	-	-	-	0
M269T34	269.189	269.188	269.192	33.6295	27.345	49.281	82	73	16062	77393.4	107123	92772.9	49106	82492.4	104942	75627.2	93795.2	88339.5	82260.8	80106.8	93789.6	117187	103020	85798.6	94018.3	98785	114196	93172.5	91380.1			4	11	177	TRUE	TRUE	0		0		1	0	-	-	-	-	-	-	0
M270T193	270.027	270.025	270.031	192.664	189.79	200.082	51	51	1228	1856.07	2845.65	2807.93	2320.41	1455.38	2039.98	1129.57	1689.94	1949.67	1399.78	2192.79	1751.28	2491.82	3048.06	2335.52	2495.94	1431.21	2316.89	2256.16	1336.48		[M-2H+3K]+ 155.153 [M+2K-H]+ 193.109	39	0	0	FALSE	FALSE	0		0		1	0	-	-	-	-	-	-	0
M270T172	270.108	270.105	270.112	172.032	168.87	174.376	65	65	6493	19221.8	22130.5	18596.8	21694.8	18793.9	18222.5	20961.8	16350.7	18509.7	22897.1	12993.8	12142	17163.1	10453.5	15102.7	10449.5	15006.2	10211.5	11571.4	9349.47	[88][M+2]+		10	14	367	TRUE	FALSE	0		0		1	0	-	-	-	-	-	-	0
M270T39	270.156	270.146	270.159	38.783	30.483	63.241	73	63	3759	16423.3	13832.5	37144.5	10031.6	34741.9	26018.1	20715.7	23763.9	33024.5	31500.7	33674.6	18124.8	42895.1	20731.3	39459.7	17567.9	37506.6	23053.7	13027.5	16660.6		[M+CH3CN+H]+ 228.117	2	0	0	FALSE	FALSE	0		0		1	0	-	-	-	-	-	-	0
M270T34	270.192	270.19	270.194	33.598	27.423	43.12	72	70	3759	23597.9	23228.4	17796.4	22088.2	25518.1	24341.7	8324.63	21373.9	21250.2	17074	24670.5	20977.9	27954.5	12649.6	21296.9	21829.7	25021	21528.9	24450.4	22957.9			4	0	0	FALSE	FALSE	0		0		1	0	-	-	-	-	-	-	0
M271T342	270.98	270.978	270.982	341.96	338.993	346.991	81	81	23294	44956.5	35664	46702.7	37420.9	44645.9	35083.7	43283	34856.2	47977.8	37140.3	55367.5	63682.6	49427	69845.9	51219.9	76092.7	58507.7	67101.1	68159.1	67686.4	[89][M+2]+		25	20	5	TRUE	FALSE	0		0		1	0	-	-	-	-	-	-	1
M271T247	271.005	271.003	271.009	246.733	241.378	250.103	48	48	2213	5226.27	2677.62	3210.98	1793.57	3908.87	4092.02	4501.18	4608.37	6232.16	4261.42	6035.56	2019.35	2464.01	1738.19	2421	3824.71	2794.14	3941.41	3148.08	5392.73		[M+2K-H]+ 194.08	15	1	6	FALSE	TRUE	0		0		1	0	-	-	-	-	-	-	7
M271T355	271.018	271.016	271.019	354.803	343.939	368.495	93	82	4272	11459.1	14734.5	13521.1	13241.2	11987.1	17219	12742.2	12562.1	11221.6	15094.4	11830	19480.6	18593	14840.8	15723.9	14990.3	14801.2	13561.5	17920.1	16856.1	[90][M]+	[M+H]+ 270.011	90	30	7	TRUE	FALSE	0		0		1	0	-	-	-	-	-	-	0
M271T69	271.096	271.094	271.097	68.647	60.491	91.815	83	71	11797	25235.2	48952.1	14549.8	117764	57946.3	50092.8	51836.5	22025.3	39760	96060.5	35198.4	29431.1	80714.2	62928.9	77392.4	29524.5	30384.3	31000.7	16791.7	61059.4			77	31	133	TRUE	FALSE	0		0		1	0	-	-	-	-	-	-	5
M271T126	271.096	271.095	271.097	125.68	107.683	138.832	82	63	9073	21375.2	74958.2	19852.8	75131.6	44016.6	73838	47931.1	69437.2	93551.3	75585.7	67383.2	53831.1	130464	41160.1	64510.6	28159.7	63957	17921.6	86935.3	50195.8		[M+K]+ 232.14	13	49	133	TRUE	TRUE	0		0		1	0	-	-	-	-	-	-	0
M271T190	271.096	271.094	271.097	189.69	181.506	202.93	53	47	6853	10639.6	16469.6	8940.54	9129.36	10940.4	11407.8	10607.1	17352.9	12065.7	9376.43	11608.8	9633.07	11242.5	11254.8	15400.4	13209.3	12532	12475.5	11284.2	10047.4			40	16	169	TRUE	FALSE	0		0		1	0	-	-	-	-	-	-	5
M271T172	271.096	271.094	271.096	172.102	156.487	175.833	52	47	4901	27753.1	33650.2	12086.7	34491.1	9846.93	33722	23911.1	13008.1	25300.8	37524.7	10818.5	7388.05	35155.6	28589	10604	19578.9	35258.2	9948.71	8774.98	9845.9	[88][M+3]+		10	23	236	TRUE	TRUE	0		0		1	0	-	-	-	-	-	-	5
M271T429_2	271.102	271.097	271.105	429.019	414.163	436.962	52	51	1453	1527.78	1330.21	1181.63	1580.69	1276.43	986.324	921.947	1457.87	721.813	1273.05	1553.36	1161.89	1124.21	1806.68	1194.4	2234.45	2037.11	1463.28	2449.27	2105.14			78	2	11	TRUE	FALSE	1	score{0.9956}adduct{(M+H)+}name{His-Asp}labid{n01198}	1	score{0.987}adduct{(M+H)+}name{His-Asp}labid{n01198}	1	1	His-Asp	-	Organic acids and derivatives	-	-	-	1
M271T41_1	271.132	271.13	271.133	41.2835	29.99	50.697	72	67	15037	97307.2	95327.7	73947.4	70748.7	120318	104698	66362.1	93906.3	105602	97931.5	106692	270149	93503.4	49891.6	76593.7	86744.3	124905	81986	69019.8	72339.6		[M+H-H20]+ 288.139	7	26	215	TRUE	FALSE	0		0		1	0	-	-	-	-	-	-	0
M271T63	271.132	271.131	271.133	63.173	52.035	84.562	89	59	11797	32446.5	103107	42262.1	128099	94533.8	89646.3	44961.9	68832.7	83135.4	46054.9	51936.5	103606	270011	153462	60742.3	59240.9	107678	71533.9	88278.4	101835		[M+H-H20]+ 288.136	57	43	198	TRUE	FALSE	0		0		1	0	-	-	-	-	-	-	0
M271T151	271.132	271.13	271.133	150.763	137.9	158.516	54	53	6639	45727.3	53313.8	34574.1	66086.3	35285.2	174760	41370.8	58389.1	11451.7	75263.4	75673.9	64358.5	68111.6	59842	69545.4	51937.3	59739.5	41916.3	59713.9	41265.3			65	31	251	TRUE	TRUE	0		0		1	0	-	-	-	-	-	-	8
M271T175	271.168	271.166	271.17	174.594	158.26	192.266	81	64	5278	38704.6	31149.6	8286.43	38849.9	10851.6	17379	10779	35259.1	25395.7	37590.5	35154.4	16206.5	17970.7	19116	10930.7	4609.16	34167	10666.8	14294.3	18317.6			42	5	146	TRUE	TRUE	0		0		1	0	-	-	-	-	-	-	1
M271T124	271.168	271.167	271.169	123.673	101.191	137.128	68	47	4024	18262.8	19928.6	12422.7	47713.7	13706.5	47329.4	21175.1	27170.7	21051.2	44131.1	20458.8	23625.7	24052.5	1421.86	13812.1	14855.2	17587.2	16960.2	13081.6	84197.4			47	12	141	TRUE	TRUE	0		0		1	0	-	-	-	-	-	-	1
M271T171	271.205	271.202	271.206	171.092	165.736	176.264	69	67	5810	44323.5	52435.1	42176.6	49709.8	44928.1	74105.2	41869.1	49340.3	44711.3	50774.9	81425.3	45834.7	40491.2	36338.3	57138.7	33356.9	38939.5	34920.6	32313.7	33829.5		[M+H-H20]+ 288.211	10	32	206	TRUE	FALSE	0		0		1	0	-	-	-	-	-	-	3
M271T134	271.205	271.203	271.206	134.096	119.15	152.301	49	41	5810	34097	59901.3	39501.6	41820.9	22655	85481.1	40083.4	30530.9	36115	82804.1	17449.3	36929	43137.2	58509.2	16472.2	37100.9	39283.3	22742.1	57525.7	12579.3			13	43	206	TRUE	TRUE	0		0		1	0	-	-	-	-	-	-	0
M272T342	271.983	271.981	271.984	341.507	338.993	348.478	66	66	1996	3693.29	2984.78	3344.2	3338	3659.45	2907.4	3491.17	2649.83	3040.14	3085.49	3934.17	4263.85	3612.99	5184.29	3814.51	5132.15	4098.47	5161.42	5735.5	5332.77	[89][M+3]+		25	0	0	FALSE	FALSE	0		0		1	0	-	-	-	-	-	-	0
M272T343	272.043	272.042	272.045	342.674	338.993	357.037	57	57	774	2418.23	1674.67	2628.13	1740.7	3323.61	1094.06	2304.14	929.6	2703.13	3369.9	2621.89	3384.33	2778.27	3606.06	2827.74	3413.98	2034.01	3032.28	3116.44	2969.24		[M+CH3CN+H]+ 230.016	25	0	0	FALSE	FALSE	0		0		1	0	-	-	-	-	-	-	0
M272T212	272.112	272.11	272.114	212	188.856	218.517	79	79	2838	4301.09	4496.12	3766.37	4139.28	3712.81	5431.17	5121	5297.21	6496.26	5027.9	4858.88	4655.43	5899.61	4340.54	6181.28	4726.05	6875.64	4391.9	4324.85	4368.97			56	8	14	TRUE	FALSE	0		0		1	0	-	-	-	-	-	-	0
M272T321	272.133	272.131	272.136	320.95	311.504	330.174	70	69	1478	1411.83	2053.68	2390.48	1922.6	1949.8	1482.76	2416.01	1863.52	2698.1	1992.08	2408.36	2061.83	2712.39	2736.5	3214.73	2608.78	1328.22	1173.02	2449.93	2820.97		[M+NH4]+ 254.099	5	1	18	FALSE	FALSE	0		0		1	0	-	-	-	-	-	-	1
M272T409	272.171	272.169	272.172	408.577	401.919	417.539	41	41	23203	3272.79	2063.04	3248.25	4945.92	4072.03	2829.66	3853.77	2185.97	2780.37	2370.62	3833.09	1692.37	2413.94	3871.61	2886.94	3838.62	3699.97	4489.81	3794.05	4275.33		[M+CH3CN+Na]+ 208.149 [M+CH3CN+H]+ 230.131 [M+H-H20]+ 289.176	81	23	56	FALSE	FALSE	1	score{0.8732}adduct{(M+H)+}name{Pro-Arg}labid{n01207}	1	score{0.8691}adduct{(M+H)+}name{Pro-Arg}labid{n01207}	1	1	Pro-Arg	-	Organic acids and derivatives	-	-	-	1
M273T341	272.978	272.976	272.981	341.203	338.943	344.548	59	59	1326	1941.71	1449.08	2183.94	1955.91	2422.26	1497.21	1774.54	962.369	1473.09	1691.89	2495.54	3069.39	2066.34	3340.43	2110.71	1807.92	2654.39	3084.87	2749	3286.72	[89][M+4]+		25	0	0	FALSE	FALSE	0		0		1	0	-	-	-	-	-	-	1
M273T248	273.09	273.085	273.093	247.536	241.091	259.997	60	51	2739	3526.24	4601.39	813.8	1654.93	754.923	4980.89	4290.47	3585.19	3977.52	3971.94	3653.6	2700.31	3438.59	2224.56	4442.45	3185.07	4093.45	1850.62	2196.68	2221.25		[M+Na]+ 250.105 [M+H]+ 272.087	15	0	0	FALSE	FALSE	0		0		1	0	-	-	-	-	-	-	1
M273T190	273.111	273.11	273.112	190.034	182.339	205.748	70	56	4107	19080.9	10269	9990.47	10208.2	9060.79	11716.1	8302.21	11209.7	11544.9	11850.8	11225.4	6876.01	17454.1	13724.2	12422.2	9727.66	11807.5	18713.7	11650.8	11599.1			40	4	125	TRUE	FALSE	1	score{0.8762}adduct{(2M+H)+}name{Acetic acid, phenyl ester}labid{n00282}	0		1	1	Acetic acid, phenyl ester	HMDB40733	Benzenoids	C00548	122-79-2	31229	3
M273T44	273.111	273.109	273.113	44.3385	37.93	52.512	44	43	40066	12912.4	63741.2	58591.6	3963.33	70667.5	81117.5	55646.1	4246.24	12543.7	65911.2	13422.8	13214.9	89514	32723.9	87532.3	42220.4	122338	11353.5	8463.82	46007.9		[M+H]+ 272.107	12	10	219	TRUE	FALSE	0		0		1	0	-	-	-	-	-	-	2
M273T65	273.111	273.11	273.114	65.419	54.621	94.812	65	53	12296	10686.4	25071.6	26276.4	85921.8	43160.9	64588.8	71994.5	3330.16	64748.7	78480.8	23903.7	17040.1	29022.9	12669.6	12386	56514.8	123543	14485.7	11973.6	26329.5			77	17	111	TRUE	TRUE	0		0		1	0	-	-	-	-	-	-	3
M273T57	273.148	273.146	273.148	57.178	50.835	72.103	46	42	39930	109983	125788	175883	183183	110743	121398	171027	194101	96864.9	122225	299103	29717.7	130188	126058	319397	54662.2	210868	72676	76672.6	59286		[M+H]+ 272.144 [M+H-2H2O]+ 308.162	8	27	258	TRUE	FALSE	0		0		1	0	-	-	-	-	-	-	0
M273T450	273.174	273.171	273.175	450.027	434.339	462.464	51	45	3900	2259.75	823.432	897.928	1036.24	1270.01	1040.15	1757.28	876.288	1011.21	842.146	1756.11	849.111	1197.44	2172.12	1276.35	1402.66	1343.5	1928.69	1498.44	1233.99	[91][M+1]+		16	0	0	FALSE	FALSE	0		0		1	0	-	-	-	-	-	-	0
M273T41	273.184	273.181	273.186	41.352	34.705	52.076	58	57	9047	14418.2	23719.3	13130	17950.6	17639.2	8305.43	6546.4	13104.9	5245.86	10175.4	12500.4	13401.1	7181.72	20857.3	7018.63	17670	9492.48	23842.9	17786.8	17579.1			7	1	142	TRUE	TRUE	0		0		1	0	-	-	-	-	-	-	3
M273T152	273.184	273.183	273.185	152.099	132.652	164.622	72	56	7550	14693.8	16254.6	15425	19360.6	14304.8	42958.1	16735.2	18293.2	15601.5	25887.5	11894.7	20408.3	39429.5	15051.4	27315.6	13827.2	24129.9	20868	14591.3	28726.3			65	4	137	TRUE	TRUE	0		0		1	0	-	-	-	-	-	-	3
M273T68	273.184	273.183	273.185	68.4205	54.46	84.479	50	41	11473	16225.8	8160.59	9724.77	11791.2	9970.15	10576.9	9615.72	9829.99	16364.5	14840.9	12361.7	10447.4	15827.6	9494.32	7955.59	12531.1	5020.06	9818.44	8222.62	12532.5		[M+H-2H2O]+ 308.198	77	1	122	TRUE	TRUE	0		0		1	0	-	-	-	-	-	-	0
M274T252_2	274.088	274.082	274.091	252.35	243.114	260.694	59	57	10302	1089.89	82393	3804.23	3150.79	103112	592.5	1504.12	2110.82	2550.31	4806.07	2078.65	4242.29	76019.5	3610.17	90941.4	105887	2179.18	3006.12	6995.28	102920		[M+H]+ 273.088	70	25	17	FALSE	TRUE	0		0		1	0	-	-	-	-	-	-	0
M274T231	274.088	274.081	274.089	230.972	215.389	235.132	45	45	2554	2148.79	2933.93	4285.94	3743.89	4044.5	2421.57	2641.08	1653.11	2535.59	2094.26	1921.5	3061.93	3800.43	4103.6	3435.02	3295.94	2282.29	4212.6	2683.7	1552.48			52	31	17	FALSE	TRUE	0		0		1	0	-	-	-	-	-	-	1
M274T327	274.104	274.102	274.106	327.462	325.339	344.835	100	82	12261	8207.92	13037.5	7198.38	13383.4	7811.15	13743.3	9094.76	15416.6	8464.13	15980.6	11094.8	8953.05	9671.54	10733	9777.66	9745.45	11167.6	10340.9	10575.8	11100.5	[94][M]+		96	64	17	FALSE	FALSE	0		0		1	0	-	-	-	-	-	-	0
M274T181	274.104	274.1	274.11	180.638	178.318	193.16	52	51	3932	8109.81	14510.8	13571.2	12146.7	13702.2	10666.7	11459.7	10467.1	10952.1	8878.44	5765.24	14373.1	13789	12217.8	9597.96	11483.2	8293.17	12863.3	9682.93	9069.37		[M+Na]+ 251.115	14	2	53	TRUE	FALSE	0		0		1	0	-	-	-	-	-	-	0
M274T428	274.138	274.136	274.14	427.677	415.475	432.018	93	79	1278	3182.11	2206.49	3833.6	2438.76	4701.8	4872.72	4351.88	3417.37	2101.74	2733.4	2430.48	1763.77	4011.24	2328.46	2112.12	2319.31	4125.99	2075.88	1748.34	1962.96			78	8	13	TRUE	FALSE	0		0		1	0	-	-	-	-	-	-	0
M274T465	274.175	274.174	274.176	465.343	457.48	478.157	82	82	1780	5412.18	8441.59	8495.29	7774.73	7543.06	8104.52	6071.2	5464.08	6658.1	7675.38	8743.72	4773.09	11061.4	4997.67	9767.3	5434.9	8247.01	5273.8	6573.83	4249.24			157	41	20	FALSE	FALSE	0		0		1	0	-	-	-	-	-	-	0
M274T57	274.273	274.272	274.274	57.1545	40.362	72.261	120	82	29624	152574	259056	287854	244367	251345	333014	218151	327377	171235	278894	199590	200601	280574	220813	124808	260446	151504	173078	244726	147319	[96][M]+		8	55	78	TRUE	FALSE	0		0		1	0	-	-	-	-	-	-	1
M275T515	275.024	275.022	275.025	515.337	500.584	531.968	93	48	3332	1956.04	3347.37	1893.96	3142.06	2090.42	2332.96	2329.38	2091.1	2084.83	3202.77	1964.57	2385.92	3278.06	883.248	1396.59	2122.9	2251.29	3274.72	1400.55	1343.72			19	24	36	FALSE	TRUE	0		0		1	0	-	-	-	-	-	-	0
M275T343	275.06	275.05	275.061	342.733	339.813	350.84	73	71	2181	8169.23	11021	11025.2	4674.98	11068.3	5860.94	8310.19	6676.69	9867.13	4482.57	8983.26	15796.5	11672.6	13085.4	10039.6	11635.6	9615.81	11066.4	10748.9	10149.2			25	36	11	TRUE	FALSE	0		0		1	0	-	-	-	-	-	-	0
M275T251	275.062	275.058	275.064	251.214	242.467	261.679	86	78	2017	8150.59	12231.2	6286.23	13646.9	17323.5	16630.1	8598.51	12432.8	18430	7578.14	13456.5	16683.6	8886.67	8635.9	7622.88	13050.2	13993.7	16294.7	9444.35	7997.16	[92][M+1]+		70	36	11	TRUE	TRUE	0		0		1	0	-	-	-	-	-	-	0
M275T195	275.109	275.107	275.111	194.663	169.137	205.988	109	79	3152	15264.6	10154.7	31268.2	15588.7	11248.6	14538.6	11625.1	7323.57	8930.72	6264.13	10137.1	9942.96	27406.6	10220.3	9888.75	8566.35	9318.99	6314.06	10560.4	10393.5		[M+H-2H2O]+ 310.121	18	12	27	TRUE	FALSE	0		0		1	0	-	-	-	-	-	-	0
M275T327	275.107	275.106	275.109	327.115	325.339	335.069	68	68	1272	955.614	1566.05	899.796	1437.66	841.942	1664.15	878.43	1801.2	281.5	1713.85	1186.92	777.141	982.455	1175.86	1022.8	1157.79	1122.37	1049.03	1017.59	1198.86	[94][M+1]+		96	0	0	FALSE	FALSE	0		0		1	0	-	-	-	-	-	-	1
M275T423	275.105	275.102	275.11	422.63	420.833	433.428	51	48	2480	809.848	843.959	649.98	1135.2	2084.56	482.393	1754.78	735.176	706.177	2045.66	1741.79	1470.67	1741.76	933.392	2074.82	2390.59	1672.52	2407.67	1183.03	2536.92	[93][M+1]+		114	0	0	FALSE	FALSE	0		0		1	0	-	-	-	-	-	-	4
M275T151	275.109	275.103	275.112	151.079	135.369	157.608	49	46	3759	4063.42	9957.95	11645.4	6340.95	13635.1	8552.73	14898.4	8492.94	16481.5	4607.34	2880.69	15047	8369.42	3965.01	5760.91	15212.6	5963.23	15838.7	16066.3	4198.21		[M+Na]+ 252.116	65	16	27	TRUE	TRUE	0		0		1	0	-	-	-	-	-	-	3
M275T42	275.142	275.131	275.143	41.7525	31.623	57.431	64	57	6493	28453.4	33889.3	31508.1	19881.8	34637.5	26617.8	55904.2	74459.7	31344.7	39750.1	34839.6	23712.3	32940.8	19575	25778.9	30386.1	31840.4	33466.6	27167.3	25465.4		[M+K]+ 236.179	7	4	67	TRUE	TRUE	0		0		1	0	-	-	-	-	-	-	4
M275T452	275.17	275.168	275.171	452.466	430.304	464.805	132	82	10437	3920.02	8703.59	8179.82	5640.54	4582.6	5448.68	4653.79	5165.33	6252.24	8122.61	9081.62	6566.17	5191.03	5028.06	4805.21	5133.77	4725.68	8067.05	7880.25	7720.92		[M+H]+ 274.159	156	33	41	FALSE	FALSE	2	score{0.9951}adduct{(M+CH3CN+H)+}name{Lys-Ser}labid{n00987};score{0.8176}adduct{(M+CH3CN+H)+}name{Ser-Lys}labid{n00988}	2	score{0.9842}adduct{(M+CH3CN+H)+}name{Lys-Ser}labid{n00987};score{0.8088}adduct{(M+CH3CN+H)+}name{Ser-Lys}labid{n00988}	1	2	Lys-Ser;Ser-Lys	-;-	Organic acids and derivatives;Organic acids and derivatives	-;-	-;-	-;-	1
M276T343	276.062	276.059	276.063	342.716	338.893	350.481	57	56	897	2307.79	2579.98	2881.94	1462.43	2702.72	2082.83	2001.28	1566.76	2392.48	1689.53	2433.39	3928.72	2679.98	2672.87	1788.23	2793.36	2460.89	2617.62	2821.29	2704.29		[M+H]+ 275.063	25	6	29	TRUE	TRUE	0		0		1	0	-	-	-	-	-	-	0
M276T327	276.102	276.091	276.105	326.997	321.048	331.019	70	70	3689	970.153	956.963	577.1	1188.76	583.664	1209.98	638.007	1194.31	725.929	1261.07	903.129	1207.4	755.5	756.373	843	820.15	824.13	618.379	705.052	1059.52	[94][M+2]+		96	0	0	FALSE	FALSE	0		0		1	0	-	-	-	-	-	-	0
M276T429	276.118	276.115	276.119	428.65	414.759	434.328	119	82	66625	1373.89	1537.08	1376.05	2079.6	1137.22	1704.98	2042.6	1828.28	2387.71	1576.13	2010.44	2686	1760.37	1978.85	1796.54	3035.36	1432.22	2068.4	1730.15	2120.64	[97][M]+	[M+Na]+ 253.136	78	33	105	FALSE	FALSE	1	score{0.9819}adduct{(2M+NH4)+}name{L-Pyroglutamic acid}labid{S0010}	0		1	1	L-Pyroglutamic acid	HMDB00267	Organic acids and derivatives	C01879	98-79-3	7405	1
M276T193	276.109	276.106	276.114	192.673	184.866	197.386	45	45	1186	2770.46	5640.25	4552.63	4740.41	4583.89	2064.31	3387.55	3012.68	2851.54	2129.37	2269.26	3052.15	5140.03	858.378	2871.83	656.099	2579.44	3423.62	1501.52	3502.97		[M+Na]+ 253.121	39	0	0	FALSE	FALSE	0		0		1	0	-	-	-	-	-	-	0
M276T43	276.145	276.141	276.148	42.629	31.228	65.22	45	42	2744	8781.75	8238.67	4021.92	9275.28	4966.36	8404.54	12541.4	12273.1	10301.8	7340.73	11378.1	18074.3	10206.5	5808.27	7744.71	3981.05	9843.68	7853.7	5989.4	11176.2		[M+Na]+ 253.156 [M+H]+ 275.138	7	0	0	FALSE	FALSE	0		0		1	0	-	-	-	-	-	-	0
M277T357	277.026	277.021	277.028	357.366	352.022	373.248	53	52	1102	3636.62	4657.64	5208.71	4295.84	4323.96	3906.26	4067.35	3417.21	3860.49	3467.58	3542.86	3939.91	4421.89	2677.85	3376.85	3433.3	4277.83	2692.81	3428.54	3758.45		[M+3Na-2H]+ 210.073	97	1	5	FALSE	FALSE	0		0		1	0	-	-	-	-	-	-	1
M277T343	277.058	277.051	277.065	342.58	339.813	358.347	46	46	2363	2235.77	463.38	2350.72	840.125	1763.27	1854.16	2117.12	1603.26	1928.18	1815.19	1739.08	3252.57	1965.54	2682.13	1273.34	2970.37	1394.39	1842.43	1290.98	1802.35			25	0	0	FALSE	FALSE	0		0		1	0	-	-	-	-	-	-	0
M277T283	277.076	277.074	277.077	283.348	273.175	289.991	70	59	5418	35738.5	51719.3	34273.5	19858	36117.6	24129.3	15294.7	23612.6	28825.2	21253.3	27197.3	34115.4	31991	25152.3	31159.4	28254.8	36792.3	31650.7	23553	10222.8		[M+Na]+ 254.088	126	59	39	TRUE	TRUE	0		0		1	0	-	-	-	-	-	-	0
M277T260	277.076	277.075	277.077	260.343	255.191	263.599	50	50	17172	73178.5	77230.5	94192.4	68131.2	91213.9	58075.8	64087.1	51203	71250.6	51185.1	76203.1	98064.4	82591.9	71277.7	80773	63095.3	78318	63658.1	58425.3	54660.5		[M+CH3CN+Na]+ 213.056	103	44	41	TRUE	FALSE	0		0		1	0	-	-	-	-	-	-	0
M277T320	277.088	277.087	277.089	319.737	296.593	329.889	125	82	87892	238885	92637.5	197307	90047.5	138060	93318.9	129783	113824	139215	99136.6	167330	120060	119299	144735	177064	175372	152077	154220	137092	152360		[M+K]+ 238.125	61	32	24	FALSE	FALSE	0		0		1	0	-	-	-	-	-	-	0
M277T456	277.102	277.1	277.104	455.918	450.32	465.307	80	80	2680	918.631	1274.16	1624.32	1913.6	599.968	2016.67	1187.94	1202.25	1476.42	1170.9	1387.93	927.286	1762.34	1706.67	1443.57	1437.79	1390.12	1475.23	1383.73	1466.14		[M+H]+ 276.096	156	20	35	TRUE	FALSE	1	score{0.9863}adduct{(M+H)+}name{gamma-L-Glutamyl-L-glutamic acid}labid{L0352}	1	score{0.9615}adduct{(M+H)+}name{gamma-L-Glutamyl-L-glutamic acid}labid{L0352}	1	1	gamma-L-Glutamyl-L-glutamic acid	HMDB11737	Organic acids and derivatives	C05282	1116-22-9	92865	0
M277T429	277.121	277.115	277.123	429.086	416.721	431.45	72	63	5439	1744.04	1874.22	1848.3	1752.54	1750.03	761.72	1964.29	1647.59	1483.88	2452.65	1095.76	2087.12	670.562	2003.51	2368.96	2105.82	1395.73	2137.12	1994.37	461.873	[97][M+1]+		78	6	9	FALSE	TRUE	4	score{0.9793}adduct{(M+H-H2O)+}name{gamma-L-Glutamyl-L-phenylalanine}labid{L0407};score{0.9435}adduct{(M+H-H2O)+}name{Phe-Glu}labid{n01353};score{0.9365}adduct{(M+H-H2O)+}name{Aspartame}labid{L0047};score{0.8294}adduct{(M+H-H2O)+}name{Glu-Phe}labid{n01352}	4	score{0.9757}adduct{(M+H-H2O)+}name{gamma-L-Glutamyl-L-phenylalanine}labid{L0407};score{0.9216}adduct{(M+H-H2O)+}name{Phe-Glu}labid{n01353};score{0.8546}adduct{(M+H-H2O)+}name{Aspartame}labid{L0047};score{0.8273}adduct{(M+H-H2O)+}name{Glu-Phe}labid{n01352}	1	4	gamma-L-Glutamyl-L-phenylalanine;Phe-Glu;Aspartame;Glu-Phe	HMDB00594;-;HMDB01894;-	Organic acids and derivatives;Organic acids and derivatives;Organic acids and derivatives;Organic acids and derivatives	-;-;C11045;-	7432-24-8;-;22839-47-0;-	111299;-;134601;-	0
M277T350	277.117	277.115	277.119	350.43	348.865	352.458	42	42	2363	1742.83	1395.53	1656.21	1372.61	1460.87	1331.41	1597.68	1418.21	2014.49	1502.8	3354.44	1826.26	1607.46	1693.38	1605.62	1722.17	1906.09	1781.38	2031.65	1670.59			79	5	9	FALSE	FALSE	4	score{0.9793}adduct{(M+H-H2O)+}name{gamma-L-Glutamyl-L-phenylalanine}labid{L0407};score{0.9435}adduct{(M+H-H2O)+}name{Phe-Glu}labid{n01353};score{0.9365}adduct{(M+H-H2O)+}name{Aspartame}labid{L0047};score{0.8294}adduct{(M+H-H2O)+}name{Glu-Phe}labid{n01352}	4	score{0.9757}adduct{(M+H-H2O)+}name{gamma-L-Glutamyl-L-phenylalanine}labid{L0407};score{0.9216}adduct{(M+H-H2O)+}name{Phe-Glu}labid{n01353};score{0.8546}adduct{(M+H-H2O)+}name{Aspartame}labid{L0047};score{0.8273}adduct{(M+H-H2O)+}name{Glu-Phe}labid{n01352}	1	4	gamma-L-Glutamyl-L-phenylalanine;Phe-Glu;Aspartame;Glu-Phe	HMDB00594;-;HMDB01894;-	Organic acids and derivatives;Organic acids and derivatives;Organic acids and derivatives;Organic acids and derivatives	-;-;C11045;-	7432-24-8;-;22839-47-0;-	111299;-;134601;-	1
M277T448	277.138	277.136	277.148	448.485	424.721	459.607	69	68	3171	2437.97	3646.88	3055.15	4151.86	2651.34	3545.49	3033.71	3129.77	1936.32	3465.22	2491.86	1481.73	3079.08	1132.52	3226.01	1091.33	2495.74	839.672	1482.6	1028.79		[M+Na]+ 254.143	16	16	38	TRUE	FALSE	1	score{0.9948}adduct{(M+H)+}name{L-Saccharopine}labid{L0155}	1	score{0.9923}adduct{(M+H)+}name{L-Saccharopine}labid{L0155}	1	1	L-Saccharopine	HMDB00279	Organic acids and derivatives	C00449	997-68-2	160556	0
M277T457	277.157	277.155	277.159	457.304	452.18	469.457	54	54	1184	775.166	1042.07	1035.77	613.107	728.607	991.797	563.233	659.153	630.581	963.27	824.281	584.479	818.795	1069.02	725.879	1052.79	984.266	754.755	880.917	589.36	[98][M+1]+		163	0	0	FALSE	FALSE	0		0		1	0	-	-	-	-	-	-	0
M277T131	277.158	277.156	277.158	131.012	119.927	135.36	60	50	9324	112003	39301.8	95057.2	27304.6	180709	68285.2	36413.6	272878	36888.9	119927	212165	211001	77865.5	156544	135199	139591	89856	169577	96266.1	164096		[M+H-2H2O]+ 312.171	13	11	416	TRUE	TRUE	0		0		1	0	-	-	-	-	-	-	0
M277T32	277.158	277.156	277.16	31.724	28.215	46.158	87	79	145362	599454	449931	565039	405514	629501	674790	510327	461959	646265	436228	608510	537068	572618	483867	545998	526609	658051	510719	528079	531420	[100][M]+		3	16	325	TRUE	FALSE	0		0		1	0	-	-	-	-	-	-	0
M277T419	277.168	277.166	277.173	419.197	404.643	424.85	78	67	2125	592.633	1041.64	1049.59	923.069	581.752	1520.38	2057.13	916.818	977.982	1301.29	1614.34	372.921	1122.43	1104.83	1443.61	1835.11	1051.68	776.387	1297.38	1456.7	[99][M+1]+		129	0	0	FALSE	FALSE	0		0		1	0	-	-	-	-	-	-	0
M278T431	278.068	278.065	278.07	430.674	428.034	433.012	55	55	859	1221.99	728.442	636.268	779.46	1023.36	758.923	1087.83	525.033	924.556	800.413	1447.37	1100.39	811.003	1058.3	783.37	1215.9	663.442	910.781	1204.31	1089.35		[M+Na]+ 255.087 [M+H]+ 277.069 [M+H-H20]+ 295.073	187	0	0	FALSE	FALSE	0		0		1	0	-	-	-	-	-	-	0
M278T248	278.078	278.076	278.079	247.506	240.448	263.285	97	72	4517	35457.1	28254.5	26157.6	23412.5	41596.3	22332.2	16725.2	19205.9	19942.4	15147.8	16445.6	24099.6	25097.2	20794	41979.8	31199	17026.3	16507.6	24488	26892.8		[M+Na]+ 255.091	15	0	0	FALSE	FALSE	0		0		1	0	-	-	-	-	-	-	0
M278T320	278.092	278.089	278.093	319.986	308.955	329.889	113	82	6832	12456.2	7101.29	16129.9	7992.95	8809.74	8074.84	10043.2	10058.6	17784.3	9157.79	21629.2	9788.54	9766.97	11092.5	11828	13067.1	11919	11392.6	12926.4	15970.7			5	0	0	FALSE	FALSE	0		0		1	0	-	-	-	-	-	-	0
M278T428	278.122	278.119	278.123	428.399	415.827	447.074	66	59	859	1024.92	1253.53	1352.29	1895.02	1298.62	1180.49	1514.83	1349.53	1360.53	1872.16	2007.86	1413.84	1353.2	1780.41	1231.66	2165.86	1009.56	1892.1	2073.95	1887.9	[97][M+2]+		78	0	0	FALSE	FALSE	0		0		1	0	-	-	-	-	-	-	0
M278T247	278.126	278.123	278.129	246.934	230.208	251.888	63	63	3398	8777.18	17822	11225.9	17479.1	9989.96	18773.1	11244	16602.2	11772.6	13381.7	13193.1	11025.6	15637.8	10823.6	14100.7	12626.2	13676.9	11158.3	11770.9	9873.93		[M+H-2H2O]+ 313.134	15	0	0	FALSE	FALSE	0		0		1	0	-	-	-	-	-	-	1
M278T32	278.161	278.158	278.166	32.3465	28.482	97.171	124	76	22985	156138	80910	97357.6	71374.5	109352	92362.9	89350	89157.9	116283	78873.5	112159	106910	88055.9	90568.2	96856.5	113231	115938	92157.6	97629.6	102158	[100][M+1]+		3	0	0	FALSE	FALSE	0		0		1	0	-	-	-	-	-	-	0
M279T331	278.951	278.95	278.952	330.657	328.934	337.229	82	82	3698	9063.28	17819.1	15695.5	12270.1	13652.6	11222.6	9371.62	10008.7	10476.7	7778.7	9744.22	19014.3	16323.6	14274.9	12092.9	12573.7	10170.6	10494.2	9387.07	8683.4	[101][M]+		89	71	7	TRUE	FALSE	0		0		1	0	-	-	-	-	-	-	0
M279T262	279.038	279.037	279.038	262.317	254.072	279.669	97	82	7675	106262	110191	64565	140346	84961.9	138060	60236.3	118222	52387.6	63303	108092	214231	111239	110210	118859	141307	51958.5	119896	151780	40412.4		[M+K]+ 240.073	74	62	17	TRUE	FALSE	0		0		1	0	-	-	-	-	-	-	0
M279T298	279.038	279.037	279.039	297.654	280.225	324.448	124	77	5748	35959.9	40937.9	38658.3	26622.3	48656.5	32958.6	82402.9	50381.4	79916.5	27650.6	35393.5	54886.8	44657.1	32682.1	42732.2	49426.9	40423.8	42102	54810.3	73629.3		[M+K]+ 240.077	23	56	17	TRUE	TRUE	0		0		1	0	-	-	-	-	-	-	1
M279T389	279.038	279.036	279.039	389.161	378.361	394.103	82	82	1970	5204.28	6034.28	6120.93	6179.27	5831.06	5638.37	5252.56	5171.79	6531.61	4120.03	5331.74	6062.72	5907.29	5979.89	5008.25	5640.36	5580	5736.16	5721.95	4265.3		[M+K]+ 240.073	64	7	10	FALSE	TRUE	0		0		1	0	-	-	-	-	-	-	0
M279T346	279.046	279.045	279.048	346.392	342.243	362.747	43	43	1272	2010.83	3121.42	2101.16	1161.56	2340.56	2703.57	2417.2	2853.65	919.673	785.841	842.601	1021.3	1888.51	2200.88	2122.83	886.407	1908.83	2035.88	811.199	1730.36			54	39	18	TRUE	TRUE	0		0		1	0	-	-	-	-	-	-	0
M279T247	279.074	279.072	279.076	246.982	238.838	262.649	82	72	3508	16626.9	19213.2	26654.3	25268.2	30025.7	11186.4	9634.05	19564.8	15051.6	19193.5	13103.2	19706.4	31191.7	15410.5	16063	17284.3	14646.9	21928.5	21796.1	20453.6		[M+Na]+ 256.089	15	3	32	TRUE	FALSE	0		0		1	0	-	-	-	-	-	-	1
M279T320	279.093	279.089	279.095	319.986	309.017	329.792	71	65	1783	6646.15	4645.1	2920.17	4608.21	2981.3	3012.17	3895.94	4010.53	5428.22	4435.15	4517.96	2451.92	5738.49	3543.95	3849.65	7042.84	8459.59	3466.24	6907.5	7198.33		[M+K]+ 240.138	5	15	47	FALSE	TRUE	0		0		1	0	-	-	-	-	-	-	0
M279T372	279.109	279.107	279.11	372.249	355.71	377.261	86	78	3897	3006.91	5260.3	4275.73	9282.7	3047.36	9257.9	1459.2	9998.22	3167.87	7259.53	5700.06	3902.35	4440.08	7088.14	3989.8	4507.29	7244.04	6691.08	3624.63	3670.83		[M+K]+ 240.145	131	13	4	TRUE	FALSE	0		0		1	0	-	-	-	-	-	-	0
M279T338	279.109	279.108	279.111	337.613	324.118	352.025	112	71	1371	2995.61	4778.98	3740.29	4324.81	3258.77	5148.89	3100.35	8651.39	2918.64	5699	3504.3	4019.42	3728.87	3182.83	3441.77	3364.18	3285.49	3433.87	3245.3	3078.57			186	16	4	TRUE	FALSE	0		0		1	0	-	-	-	-	-	-	2
M279T240	279.17	279.169	279.171	239.634	228.603	242.463	48	48	16403	7131.11	6338.12	4434.46	6053.25	4425.97	7538.13	7570.66	8241.43	7680.3	9134.33	8601.06	7112.2	5517.63	4005.66	7051.23	7204.36	7619.08	7723.11	7440.64	8900.68			88	11	259	TRUE	FALSE	0		0		1	0	-	-	-	-	-	-	1
M279T31	279.173	279.171	279.175	31.175	26.915	38.781	75	74	107321	311600	361447	289382	370509	301817	479633	283551	428185	351545	384848	283672	280410	258267	283199	258224	279359	337640	276090	274944	281031	[100][M+2]+		3	24	388	TRUE	FALSE	0		0		1	0	-	-	-	-	-	-	1
M279T105	279.173	279.173	279.174	104.585	85.767	115.997	54	41	16413	85397.4	354342	70717.4	189908	142756	317774	69791.9	328060	82889.3	116074	46320.7	77990.2	35556	71167.8	78318.5	79810.6	88544.4	82878.8	77152.7	82865.9		[M+H-H20]+ 296.179	73	25	388	TRUE	TRUE	0		0		1	0	-	-	-	-	-	-	2
M280T247	280.072	280.067	280.08	247.488	242.191	260.103	42	42	1709	5242.27	5105.65	2763.63	9493.44	6634.35	5607.51	6632.21	2895	2228.23	5228.62	6662.09	5876.01	6437.47	3142.19	6552.28	1952.48	5749.19	3306.4	5934.43	3883.19			15	1	6	TRUE	TRUE	0		0		1	0	-	-	-	-	-	-	0
M280T228	280.091	280.083	280.094	228.259	214.074	247.09	50	43	2310	1788.97	2701.42	1722.35	2780.11	1900.63	2283.92	1491.77	1788.14	1229.37	2093.5	1490.81	1269.26	1877.69	1250.79	1380.71	1438.86	1192.37	1216.8	1165.21	793.679			51	0	0	FALSE	FALSE	0		0		1	0	-	-	-	-	-	-	2
M280T139	280.153	280.149	280.155	138.9	124.373	144.338	48	42	3873	17003.3	10847	18674.8	20521.2	15113	20855	18234.6	12594.8	20694.6	8870.44	17605.7	13342.8	14057.7	13356.1	27732.5	12564.1	15812.9	22074	22947.8	10889			38	0	0	FALSE	FALSE	0		0		1	0	-	-	-	-	-	-	1
M280T31	280.177	280.175	280.178	31.2485	26.915	60.5	88	67	20846	55055	76724.8	61911.8	66349.7	68481.3	71524.6	59453.3	71146.1	61927.3	71414	54443.1	61699.7	52084.7	53686.3	51288.3	61923.9	56167	65984.7	47985.3	61702.3	[100][M+3]+		3	0	0	FALSE	FALSE	0		0		1	0	-	-	-	-	-	-	0
M281T264	281.077	281.065	281.078	263.963	242.182	267.42	50	43	1208	4490.99	3569.25	6004.03	4273.32	5589.52	6724.95	5990.82	7258.7	4689.27	3123.59	4760.9	3077.48	4517.93	4922.29	6714.16	5901.94	4842.97	4400.28	1996.65	3015.14			74	0	0	FALSE	FALSE	0		0		1	0	-	-	-	-	-	-	1
M281T72	281.106	281.103	281.11	72.37	68.319	85.436	64	61	4203	11124.8	1987.98	7137.39	4646.58	10518.4	10607.5	11330.7	11547.6	10274.3	10326.6	12307.3	10402.1	11063.2	11907.4	10836.2	12190.1	2245.54	2459.34	10324	1249.85		[M+3Na-2H]+ 214.156	58	10	201	TRUE	FALSE	1	score{0.9959}adduct{(M+H-H2O)+}name{7-Methylguanosine}labid{L0049}	0		1	1	7-Methylguanosine	HMDB01107	Nucleosides, nucleotides, and analogues	-	20244-86-4	445404	1
M281T350	281.112	281.109	281.122	350.293	346.263	363.321	44	43	1487	612.595	917.975	755.044	679.845	680.196	699.538	198.576	1027.76	818.03	809.327	555.078	314.727	556.374	289.82	884.693	727.532	477.011	673.335	725.839	563.021		[M+H]+ 280.112	79	4	16	TRUE	FALSE	2	score{0.9933}adduct{(M+H)+}name{Phe-Asp}labid{n01256};score{0.962}adduct{(M+H)+}name{L-Aspartyl-L-phenylalanine}labid{S0167}	2	score{0.9447}adduct{(M+H)+}name{L-Aspartyl-L-phenylalanine}labid{S0167};score{0.8332}adduct{(M+H)+}name{Phe-Asp}labid{n01256}	1	2	Phe-Asp;L-Aspartyl-L-phenylalanine	-;HMDB00706	Organic acids and derivatives;Organic acids and derivatives	-;-	-;13433-09-5	-;93078	0
M281T153	281.116	281.115	281.118	152.98	148.355	168.527	50	50	7646	18877.8	21613.5	17255.4	16612.5	22099	17006.3	17892.4	12563.8	21492.3	24512.6	25156.7	14885	19254.7	15863.6	23288.6	15028.2	29420.3	39616.7	16094.9	15726.5			65	13	154	TRUE	TRUE	0		0		1	0	-	-	-	-	-	-	1
M281T71	281.153	281.151	281.154	70.705	54.482	95.537	68	47	23933	38310.8	292873	86059.2	53527.1	181365	255380	100964	63630.9	159053	182419	26117.5	38308.1	55448.5	95088.2	105640	27465.1	125840	33145.5	41627.9	37907.5			124	28	186	TRUE	FALSE	0		0		1	0	-	-	-	-	-	-	1
M281T41	281.153	281.15	281.154	40.652	29.593	54.119	94	80	40838	92389.6	257050	67014.1	121602	206145	306965	147186	185957	207384	141230	104259	98339.8	78127.6	225396	70241	158371	195843	144656	69733.7	159909			2	20	286	TRUE	FALSE	0		0		1	0	-	-	-	-	-	-	1
M281T148	281.153	281.147	281.155	147.691	138.17	164.271	69	67	11593	70080.6	136005	48011.9	87197.2	88836	127386	79605.3	128116	153260	138126	127748	74815.6	126991	82585.2	118159	85572.1	120708	87607.9	93619.8	94019.2		[M+H-H20]+ 298.158	24	43	208	TRUE	FALSE	0		0		1	0	-	-	-	-	-	-	0
M281T183	281.152	281.15	281.155	182.797	167.073	184.933	56	48	8308	45522.5	64009.3	19819.3	57871.5	49741.4	30580.5	22130.3	69551.1	22053.3	31832.7	33854.4	63405.6	24799.1	36153.2	56735	64575.3	61335.4	37821.7	40047.3	59597.5		[M+Na]+ 258.162	29	33	400	TRUE	TRUE	0		0		1	0	-	-	-	-	-	-	0
M281T172	281.189	281.187	281.19	171.614	159.455	181.475	85	70	8308	43885.7	132618	47111.3	179935	35784.8	40748.3	35647	60340.9	314723	114140	41070.5	40951	159963	43070.3	46556.8	34832	85024.9	37921.8	76241.2	43158.7			10	50	214	TRUE	TRUE	0		0		1	0	-	-	-	-	-	-	1
M281T189	281.189	281.187	281.19	189.101	183.199	210.74	53	47	8308	39381.2	31431.1	35472.6	49168.3	48910.4	48962	42465.6	54575	43323.1	54076.5	54382.1	43554.9	42378.6	36473.2	43536.3	35015.1	43009.2	37624.2	50822.6	34942.2		[M+Na]+ 258.198 [M+H-H20]+ 298.195	40	19	187	TRUE	TRUE	0		0		1	0	-	-	-	-	-	-	1
M281T144	281.189	281.188	281.19	144.03	123.356	151.422	58	43	12656	87136.9	108041	79118.2	125197	77258.2	277170	80274.2	116798	76944.7	69089.5	52924.1	80101.5	218586	85544.6	44224.1	63032.7	84736.2	176018	58447.1	67334.3			111	42	214	TRUE	TRUE	0		0		1	0	-	-	-	-	-	-	1
M282T257	282.012	282.011	282.013	257.383	247.577	261.865	55	55	2925	20154.8	21581.2	22234.8	21931.4	16153.6	20182.2	18582	16001.7	14837	14572.1	14437.2	29258.8	17114.1	30200	19088.1	30545.3	17484.4	23410.2	18843.9	25295			35	38	17	FALSE	TRUE	0		0		1	0	-	-	-	-	-	-	0
M282T241	282.047	282.046	282.051	240.611	226.958	244.512	69	69	3105	2773.59	6119.93	5016.02	9051.31	4077.58	5256.91	5952.65	4627	1990.11	4117.94	6117.64	3526.95	4251.61	7913.69	4780.29	4390.58	4775.62	4756.8	4952.87	3471.94		[M+H]+ 281.035	31	22	9	FALSE	FALSE	1	score{0.9995}adduct{(M+K)+}name{Cytidine}labid{L0013}	0		1	1	Cytidine	HMDB00089	Nucleosides, nucleotides, and analogues	C00475	65-46-3	6175	0
M282T295	282.118	282.116	282.12	295.209	291.286	307.86	79	75	3628	4535.55	6519.66	4245.45	5396.42	4144.59	7286.64	4478.5	5580.07	4481.47	7031.39	5249.42	4876.29	4802.81	4632.96	5504.74	6911.66	4433.63	5865.58	4972.03	6152.9		[M+CH3CN+H]+ 240.077	23	10	67	TRUE	FALSE	2	score{1}adduct{(M+H)+}name{N6-methyladenosine}labid{L0232};score{0.9999}adduct{(M+H)+}name{1-Methyladenosine}labid{L0245}	2	score{0.9885}adduct{(M+H)+}name{N6-methyladenosine}labid{L0232};score{0.9884}adduct{(M+H)+}name{1-Methyladenosine}labid{L0245}	1	2	N6-methyladenosine;1-Methyladenosine	HMDB04044;HMDB03331	Nucleosides, nucleotides, and analogues;Nucleosides, nucleotides, and analogues	-;C02494	1867-73-8;15763-06-1	102175;27476	1
M282T93	282.119	282.118	282.12	92.583	87.363	100.277	67	65	38288	9299.2	21575.7	15900.5	20674.8	12093.7	18429.6	12493	19010.2	13940.4	18078	16318.4	18069.9	26025	15863.1	16171.8	16537	18233.3	14784.4	13495	6354.67			102	51	188	TRUE	FALSE	3	score{0.9997}adduct{(M+H)+}name{2'-O-methyladenosine}labid{L0234};score{0.9995}adduct{(M+H)+}name{3'-O-methyladenosine}labid{L0251};score{0.983}adduct{M+}name{Tyr-Thr}labid{n01267}	3	score{0.9997}adduct{(M+H)+}name{2'-O-methyladenosine}labid{L0234};score{0.9992}adduct{(M+H)+}name{3'-O-methyladenosine}labid{L0251};score{0.9828}adduct{M+}name{Tyr-Thr}labid{n01267}	1	3	2'-O-methyladenosine;3'-O-methyladenosine;Tyr-Thr	HMDB04326;HMDB06023;-	Nucleosides, nucleotides, and analogues;Nucleosides, nucleotides, and analogues;Organic acids and derivatives	C04779;-;-	2140-79-6;10300-22-8;-	317398;82530;-	0
M282T428	282.117	282.114	282.12	428.497	416.034	435.052	61	60	896	1566.01	1692.66	1844.94	2611.23	1634.78	2578.12	934.54	2216.34	1495.13	2569.92	1485.08	1372.2	1887.3	1925.93	1618.61	892.276	1530.39	1820.24	1974.05	2695.72			78	0	0	FALSE	FALSE	0		0		1	0	-	-	-	-	-	-	0
M282T127	282.119	282.118	282.12	127.279	123.646	135.162	52	49	7442	11456.3	26117.5	19990.5	19811.7	8355.13	21699	15122.4	22033.1	13392.8	20837.9	18330.3	17531	17615.6	18338.3	12378.5	13220.4	15450.9	14003.4	10912.1	7545.92			13	39	188	TRUE	TRUE	3	score{0.9997}adduct{(M+H)+}name{2'-O-methyladenosine}labid{L0234};score{0.9995}adduct{(M+H)+}name{3'-O-methyladenosine}labid{L0251};score{0.983}adduct{M+}name{Tyr-Thr}labid{n01267}	3	score{0.9997}adduct{(M+H)+}name{2'-O-methyladenosine}labid{L0234};score{0.9992}adduct{(M+H)+}name{3'-O-methyladenosine}labid{L0251};score{0.9828}adduct{M+}name{Tyr-Thr}labid{n01267}	1	3	2'-O-methyladenosine;3'-O-methyladenosine;Tyr-Thr	HMDB04326;HMDB06023;-	Nucleosides, nucleotides, and analogues;Nucleosides, nucleotides, and analogues;Organic acids and derivatives	C04779;-;-	2140-79-6;10300-22-8;-	317398;82530;-	0
M282T296	282.141	282.139	282.144	296.133	284.077	304.57	56	53	2911	1957.19	2010.1	1985.03	2192.3	4465.22	2539.54	1782.53	6109.89	1436.19	1822.98	2587.95	1142.76	5833.4	5971.86	987.057	2051.61	1733.66	2093.14	2151.73	2026.23			23	2	36	TRUE	FALSE	0		0		1	0	-	-	-	-	-	-	0
M282T39	282.156	282.153	282.161	38.65	30.023	52.934	68	67	8544	22108.3	35438.9	37220.4	57413.2	47080.2	65332.3	38045.2	62585.3	48540.2	21910	34115	29599.2	21810.6	23150.4	37530.8	18600.4	51141.4	40220.9	37172.4	36525.4		[M+CH3CN+H]+ 240.116	2	0	0	FALSE	FALSE	0		0		1	0	-	-	-	-	-	-	1
M282T372	282.177	282.174	282.18	372.066	355.584	375.102	49	45	1968	2679.94	1042.87	2382.37	2221.64	2714.57	3013.34	2598.27	2141.9	271.119	2213.32	2060.56	577.732	1974.89	2539.17	2192.2	2253.04	2004.21	2425.26	378.429	1966.33		[M+CH3CN+H]+ 240.145	131	0	0	FALSE	FALSE	0		0		1	0	-	-	-	-	-	-	0
M282T32	282.278	282.275	282.281	32.388	17.838	56.12	84	71	824628	14486.5	12146.4	26450.2	25126.2	22173	13076.4	20802.4	11913.4	12451.7	9694.81	5040.37	25115.2	6098.22	21482.3	12010.7	15783.4	3585.69	13609.2	21116.8	12831.6	[102][M]+		3	8	938	TRUE	FALSE	0		0		1	0	-	-	-	-	-	-	1
M283T338	283.008	282.999	283.013	337.721	327.204	359.616	56	51	2302	544.378	829.203	694.992	646.99	1147.02	854.154	841.232	1007.43	1106.04	842.553	814.507	413.993	642.815	948.017	845.174	676.92	779.967	957.592	606.772	937.476			186	6	5	FALSE	FALSE	0		0		1	0	-	-	-	-	-	-	0
M283T171_1	283.017	283.014	283.026	170.655	151.954	209.776	52	44	4756	2469.96	3848.42	2085.99	3504.73	4481.07	2923.13	1449.03	2565.85	3463.77	2115.61	2473.55	5572.26	6758.63	945.702	3157.23	2378.79	3131.25	2609.87	3400.89	2724.09			10	1	71	TRUE	FALSE	1	score{0.8192}adduct{(M+Na)+}name{alpha-D-Glucose 1-phosphate}labid{L0283}	0		1	1	alpha-D-Glucose 1-phosphate	HMDB01586	Organooxygen compounds	C00103	59-56-3	439165	26
M283T367	283.039	283.035	283.04	366.553	359.862	374.525	76	72	940	5709.45	1371.74	6093.55	3990.19	2943.65	4354.07	7338.53	4054.75	5411.78	3944.54	4464.22	5898.51	4606	5633.28	3470.82	4654.28	5816.77	2557.64	2752.75	3714.75			69	2	11	TRUE	TRUE	0		0		1	0	-	-	-	-	-	-	0
M283T264	283.075	283.074	283.088	264.492	246.061	266.419	45	45	1569	3216.69	4114.54	4573.41	5280.78	4384.03	4503.7	4648.39	3339.55	3665.3	3292.18	3753.41	4995.19	5729.85	7019.61	5925.92	5792.69	4099.48	4814.9	4820.67	4218.52			74	0	0	FALSE	FALSE	0		0		1	0	-	-	-	-	-	-	2
M283T90_1	283.132	283.121	283.133	89.986	78.049	105.541	49	41	3037	18179.8	16007.7	12686.8	19018.3	6608.75	6827.11	1468.09	13516.5	13764.4	20717.2	18688	8302.99	45254.5	10954.8	19061.2	7766.13	12338.2	32437.8	9425.36	17084.2			28	1	330	TRUE	TRUE	0		0		1	0	-	-	-	-	-	-	1
M283T184	283.132	283.131	283.133	184.431	181.957	199.008	57	57	6297	11023.8	16139.6	16213.2	32194.6	11781.8	17501	13298.9	16957.9	15842.8	15973.7	15001.7	2776.49	12349.6	20934.3	12412.9	13478.3	18748.5	12983.3	15423	15889.7		[M+H]+ 282.127	29	2	219	TRUE	FALSE	0		0		1	0	-	-	-	-	-	-	0
M283T124	283.169	283.167	283.171	123.542	104.132	138.086	79	60	25030	36068.8	92829.8	36683.5	88494.2	92596.8	137607	446834	107099	61963.2	217786	73195.8	225110	128136	96287.8	121242	61632.5	153486	69983.7	219534	105156		[M+H-H20]+ 300.173 [M+H-2H2O]+ 318.184	47	44	232	TRUE	TRUE	0		0		1	0	-	-	-	-	-	-	1
M283T66	283.169	283.165	283.171	66.229	52.276	102.595	95	58	14132	111788	127904	61891.4	160822	102914	110852	68005.4	88384.5	109682	44807	117374	99709.7	96639.2	54112.5	159872	118476	52152.6	53376	49639.4	84281.1		[M+H]+ 282.164	63	25	228	TRUE	FALSE	0		0		1	0	-	-	-	-	-	-	1
M283T272	283.163	283.16	283.17	272.123	269.171	275.021	44	44	7678	9253.69	5216.1	8006.31	4361.23	7242.33	4826.15	9565.37	1320.13	13392.9	5401.7	1820.2	630.36	4917.01	4120.76	5113.79	2498.9	2939.12	7049.75	2411.81	3538.12			99	44	153	TRUE	TRUE	0		0		1	0	-	-	-	-	-	-	0
M283T199	283.168	283.166	283.176	199.198	187.11	224.019	72	58	15242	41949	61383.8	40381.9	53013.1	37016.3	54015.7	38798	62756.8	38712.4	60587.6	59379.2	67864.7	50544.4	57623.1	56101	70277.5	50794.8	67314.8	84417.2	71178.6		[M+H-H20]+ 300.173	30	32	146	TRUE	FALSE	0		0		1	0	-	-	-	-	-	-	0
M283T201	283.205	283.204	283.206	200.707	186.101	218.033	123	80	21830	219819	120309	89527.4	164066	192783	111933	218429	140110	91418.4	135448	157249	76240.6	98783.8	69508.9	238638	71857.3	254588	76535	77549.7	72585.5			59	37	185	TRUE	FALSE	0		0		1	0	-	-	-	-	-	-	0
M283T237	283.205	283.203	283.208	237.442	218.411	261.092	103	74	8498	121124	60593.5	48638.6	62910.5	51181.5	58293.1	111923	62440.1	129368	69945.8	57245	37522.8	49977.9	35590	54288	39078	54091.5	37658.7	37614	39751			101	53	228	TRUE	TRUE	0		0		1	0	-	-	-	-	-	-	0
M283T90_2	283.205	283.204	283.205	90.319	68.409	130.678	121	63	39795	350293	1.61433e+06	283560	134303	1.16556e+06	62408.3	124454	1.35531e+06	1.13373e+06	779272	510828	404656	791605	155811	299374	335606	383421	284721	276231	317350	[103][M]+	[M+H]+ 282.2	28	63	229	TRUE	TRUE	0		0		1	0	-	-	-	-	-	-	0
M283T171_2	283.205	283.199	283.205	171.47	160.035	178.901	57	50	17485	111508	98750.7	299464	210207	115170	149369	142774	208068	113568	145551	173203	149524	96059.1	154422	104125	142903	131633	109599	107317	142552		[M+H-2H2O]+ 318.217	10	64	236	TRUE	TRUE	0		0		1	0	-	-	-	-	-	-	5
M283T36	283.204	283.195	283.207	36.416	30.198	45.407	48	44	19480	129818	43271.1	66054.1	101338	138717	148279	62972.1	57583.3	141049	57299.8	141381	56831.6	116225	60696.4	114306	55903.8	124721	65898.5	58689.3	69392.4		[M+H]+ 282.193	1	51	236	TRUE	TRUE	0		0		1	0	-	-	-	-	-	-	0
M284T342	283.992	283.99	283.994	341.776	338.993	345.048	50	50	1043	1017.16	1035.84	831.864	1269.23	918.515	1321.32	959.786	1181.95	981.677	1112.19	881.892	822.507	770.023	770.216	903.85	1044.51	673.563	796.499	1058.38	997.101			25	4	6	FALSE	FALSE	0		0		1	0	-	-	-	-	-	-	2
M284T324	284.008	284.005	284.011	324.187	322.439	338.956	66	65	2760	2567.07	3817.61	1960.81	5318.48	2663.1	4741.57	2739.59	4442.19	2592.16	3316.12	3110.62	1966.94	2897.11	1522.19	2976.34	2137.62	2880.05	2241.25	2959.55	2852.43			45	3	26	FALSE	FALSE	0		0		1	0	-	-	-	-	-	-	1
M284T228	284.098	284.096	284.099	228.198	221.739	249.115	56	51	7945	6129.7	5161.75	4044.2	4209.65	4747.13	5662.71	5833.75	5088.2	5788.49	6396.26	5069.54	6943.7	4225.39	4183.88	4358.06	5595.16	4391.81	6646.39	6545.77	7791.62			51	22	32	TRUE	FALSE	0		0		1	0	-	-	-	-	-	-	4
M284T388	284.134	284.131	284.135	388.294	371.545	422.833	64	57	1005	1526.86	2051.49	1214.4	2298.96	2717.49	668.89	2712.16	2066.29	607.439	971.244	2294.97	1787.09	1163.97	2347.18	1124	2249.48	1985.2	2727.2	2349.61	2696.36			64	1	15	TRUE	FALSE	5	score{0.9935}adduct{(M+H-H2O)+}name{Pro-Trp}labid{n01386};score{0.9611}adduct{(M+CH3CN+H)+}name{His-Ser}labid{n01023};score{0.9436}adduct{(M+H)+}name{His-Gln}labid{n01274};score{0.9195}adduct{(M+Na)+}name{Arg-Ser}labid{n01147};score{0.8427}adduct{(M+CH3CN+H)+}name{Ser-His}labid{n01024}	2	score{0.911}adduct{(M+H)+}name{His-Gln}labid{n01274};score{0.9012}adduct{(M+CH3CN+H)+}name{His-Ser}labid{n01023}	1	5	Pro-Trp;His-Ser;His-Gln;Arg-Ser;Ser-His	-;-;-;-;-	Organic acids and derivatives;Organic acids and derivatives;Organic acids and derivatives;Organic acids and derivatives;Organic acids and derivatives	-;-;-;-;-	-;-;-;-;-	-;-;-;-;-	0
M284T42	284.171	284.169	284.182	41.583	32.171	53.786	66	57	4443	38735	60829.9	19177.5	24076.7	60345.9	15726.9	24402.6	34557.6	60444.9	28077.1	24657	49805.6	26335.6	17465.8	27272.7	41414.6	26608.9	53382.6	31133.1	34219.3		[M+CH3CN+H]+ 242.131	7	0	0	FALSE	FALSE	0		0		1	0	-	-	-	-	-	-	0
M284T31	284.293	284.286	284.296	31.1885	27.965	53.468	52	49	54435	3562.22	3430.27	3044.66	1640.26	3276.21	3573.31	3719.2	2844.72	4310.11	2825.48	2169.3	3792.89	3679.95	4597.58	1713.64	5185.16	2218.2	4883.59	3897.16	4974.74	[102][M+2]+		3	0	0	FALSE	FALSE	0		0		1	0	-	-	-	-	-	-	0
M285T326	284.976	284.975	284.978	326.161	324.859	334.484	82	82	45216	36006.3	49651.2	56662.1	42871.8	46757.6	42684.4	35221.6	33708.8	38341.7	31380.8	38508.7	53066.5	55924	47087.7	52877.3	41818.3	51853.4	36961.9	40075.3	35458.6	[104][M]+		96	52	113	FALSE	FALSE	0		0		1	0	-	-	-	-	-	-	0
M285T224	285.053	285.051	285.055	223.504	212.192	229.053	63	59	1678	4793.78	6615.13	7522.01	6099.06	6055.88	8297.48	3696.93	9398.24	7112.77	8006.39	4088.09	1564.42	4524.74	2427.38	4285.53	2895.13	3062.43	3734.47	3686.45	2183.93		[M+CH3CN+Na]+ 221.037 [M+CH3CN+H]+ 243.019	32	0	0	FALSE	FALSE	0		0		1	0	-	-	-	-	-	-	0
M285T67	285.111	285.11	285.112	67.11	53.503	92.888	99	72	24730	21475	73991.1	64078	50307.1	13933.6	71286.3	30988.4	2274.02	36248.5	16199.1	72379.4	83686	52592.2	35401.5	15751.1	3850.6	38578.8	17644.3	22155.8	63409.8			63	28	379	TRUE	TRUE	1	score{0.8991}adduct{(2M+Na)+}name{Propionylglycine}labid{S0295}	0		1	1	Propionylglycine	HMDB00783	Organic acids and derivatives	-	21709-90-0	98681	0
M285T43	285.111	285.109	285.113	43.149	37.43	52.611	59	57	86881	10613.4	53096.5	12739.5	42844.6	21115	47953.7	19120.3	52876.7	44681.6	16195.1	40362.2	26940.5	40477	45090	10953.8	40211.1	23434.7	25687.2	17945.9	11826.5			7	20	379	TRUE	FALSE	1	score{0.8991}adduct{(2M+Na)+}name{Propionylglycine}labid{S0295}	0		1	1	Propionylglycine	HMDB00783	Organic acids and derivatives	-	21709-90-0	98681	0
M285T199	285.111	285.1	285.112	199.396	197.417	207.693	41	41	3594	10840.5	10672.6	10021.8	10603.1	10438.5	10936.4	9078.64	12191.3	10674.3	11332.8	11519.4	9616.44	10961	10050.4	10980.2	10887.4	10558.9	9746.17	10167.2	10338		[M+3Na-2H]+ 218.166	30	12	66	TRUE	FALSE	0		0		1	0	-	-	-	-	-	-	5
M285T349	285.117	285.115	285.119	349.224	345.463	352.627	72	72	1286	2247.57	3603.08	2526.43	3106.65	2368.26	3704.43	2335.54	3928.87	2235.23	3406.31	2857.31	2266.29	3154.93	2260.16	3354.41	2075.93	3021.83	2409.75	2115.62	2005.76		[M+H]+ 284.11	79	9	1	TRUE	FALSE	0		0		1	0	-	-	-	-	-	-	0
M285T427	285.118	285.112	285.12	426.974	416.742	443.527	69	67	1645	2245.87	441.404	4873.92	2109.5	4393.8	673.354	4524.37	1377.1	879.065	1257.1	2059.02	2592.6	1804.15	1563.19	616.479	966.858	7157.15	1802.47	1197.84	1501.58			162	10	7	FALSE	FALSE	1	score{0.9857}adduct{(M+H)+}name{His-Glu}labid{n01285}	1	score{0.982}adduct{(M+H)+}name{His-Glu}labid{n01285}	1	1	His-Glu	-	Organic acids and derivatives	C01677	-	-	0
M285T35	285.148	285.145	285.149	34.949	30.351	47.624	81	77	11986	64363.4	72965.8	42764.6	44285.4	50494.3	87279.8	17004.3	69927.8	52531.2	58617	43845.4	41307.4	37303	30483.4	50405.7	44451.6	58100.7	52917.4	45418.5	45386.1		[M+H]+ 284.143	1	7	248	TRUE	FALSE	0		0		1	0	-	-	-	-	-	-	1
M285T467	285.143	285.142	285.144	466.92	460.26	472.472	61	61	662	1488.56	2183.5	1716.15	1263.61	1605.43	1905	1619.4	1499.93	1339.93	1297.56	1145.74	824.347	2025.47	879.953	1351.64	796.007	1747	866.313	862.773	767.546			117	10	8	FALSE	FALSE	0		0		1	0	-	-	-	-	-	-	0
M285T82	285.184	285.183	285.185	82.211	66.381	99.597	54	42	11307	52789.3	88752.9	94699.2	94776	92476.5	120356	96461	20807.4	50410.1	175221	108228	50038.3	81465.3	168127	84375.3	101986	98529.7	67730.6	99748.5	82468.4		[M+H-H20]+ 302.19	58	22	338	TRUE	TRUE	0		0		1	0	-	-	-	-	-	-	1
M285T170	285.22	285.219	285.221	169.739	160.614	180.725	78	74	19938	2620.95	140779	117808	457395	54685.7	137418	199925	157174	57349.5	135602	140328	141926	209921	126107	116171	142401	257290	128155	125171	104645		[M+H-H20]+ 302.226	82	45	220	TRUE	FALSE	0		0		1	0	-	-	-	-	-	-	14
M285T94	285.22	285.219	285.221	93.933	81.798	112.595	59	53	11405	70837.1	221660	181617	192767	173016	197554	211217	185114	171350	194585	70539.3	138086	121339	52591.9	194698	122278	60899.9	48354.2	42514.9	29204.7			102	35	416	TRUE	TRUE	0		0		1	0	-	-	-	-	-	-	4
M286T326	285.98	285.978	285.981	325.86	324.369	346.167	77	72	2527	2396.14	3814.22	3193.45	2739.58	2730.52	2697.82	2468.31	3034.13	2567.07	2573.04	2736.57	3693.93	3664.74	3109.42	3205.72	2250.4	3262	2545.23	2534.8	2665.11	[104][M+1]+		96	0	0	FALSE	FALSE	0		0		1	0	-	-	-	-	-	-	0
M286T335	286.023	286.022	286.024	335.225	325.425	339.607	89	62	4900	42145.2	34978.7	40616.2	30722.8	38421.4	33086.9	40404.2	54293.6	41028.1	55124	29974.2	12459.2	16009.2	21311.6	15130.8	12458.6	28723.1	23418.9	22840.5	11622.1	[105][M]+		139	46	4	TRUE	FALSE	0		0		1	0	-	-	-	-	-	-	0
M286T389	286.091	286.089	286.092	388.825	378.851	393.597	82	82	7594	9732.25	14089.5	10691.9	15366.4	10538.9	13031.3	9720.71	12177.8	12341.9	12583.2	9419.88	12308.2	9907.8	10472.5	8907.89	10819.7	8875.25	11401.3	12767.7	9597.67	[106][M]+	[M+H]+ 285.084	64	32	67	TRUE	FALSE	0		0		1	0	-	-	-	-	-	-	0
M286T508	286.091	286.085	286.092	507.649	501.547	522.479	62	61	1542	10001.1	9925.47	8003.04	10473.6	7898.18	9344.28	6945.32	10824.4	6876.27	10070	7064.45	7075.26	7841.81	8009.68	7433.93	6897.18	7089.28	8196.25	6887.8	7525.09			71	24	4	FALSE	FALSE	0		0		1	0	-	-	-	-	-	-	0
M286T428	286.09	286.088	286.093	427.936	406.112	431.112	47	43	11680	3327.55	5399.11	2966.35	4229.18	3202.89	6421.56	2802.74	6718.56	1959.34	6488.79	5362.71	5093.76	2154.74	9349.54	51262	10453.7	1896.97	5012.19	3595.81	3002.27		[M+Na]+ 263.1	78	39	67	TRUE	TRUE	0		0		1	0	-	-	-	-	-	-	0
M286T185	286.091	286.089	286.103	184.675	158.747	210.881	100	66	52073	29202.3	28629	41994.3	23213.4	35879.6	25092.9	60671.7	61512.8	36367.8	28451.8	30970.2	84072.7	49154.7	72663.9	36754.6	125739	43752.1	71662.6	65087.5	62480.6			29	29	115	TRUE	FALSE	0		0		1	0	-	-	-	-	-	-	0
M286T249	286.107	286.104	286.115	249.37	237.543	253.419	59	59	2474	4151.13	5299.18	2956.28	7457.63	6100.98	3600.24	2564.46	7342.07	2685.93	5560.62	4816.95	5101.31	3550.3	3999.05	4189.48	4099.47	3523.49	4126.86	4850.67	3938.7		[M+CH3COO+2H]+ 225.086	75	13	136	TRUE	TRUE	0		0		1	0	-	-	-	-	-	-	1
M286T36	286.15	286.142	286.153	35.663	29.985	69.232	76	72	9911	11808.9	15996.1	14889.4	18622.7	11708.7	17098.9	5003.61	16397.4	9567.67	12783.1	6932.24	8466.9	8656.25	12653.6	6525.17	10575.6	13471.2	13656.1	10934.4	13232.2		[M+H]+ 285.146	1	0	0	FALSE	FALSE	0		0		1	0	-	-	-	-	-	-	0
M286T382	286.175	286.173	286.177	381.829	372.781	386.174	80	80	63724	4097.55	1787.38	3858.4	2443.01	3676.79	1907.02	3794.75	2014.48	3773.55	2192.7	3837.41	2928.22	3591.14	3485.9	3742.93	3220.42	3614.4	3906.16	3463.31	3603.93	[107][M]+	[M+H]+ 285.167	80	38	77	TRUE	FALSE	0		0		1	0	-	-	-	-	-	-	0
M287T326	286.975	286.973	286.976	325.66	324.674	329.659	67	67	5541	4177.63	6494.67	6889.66	5519.58	5796.98	5619.54	4767.64	5072.77	5239.5	4605.84	4768.49	6095.27	7200.71	5597.88	6109.12	5193.18	6250.93	4561.69	4759.94	4708.24	[104][M+2]+		96	7	15	FALSE	TRUE	0		0		1	0	-	-	-	-	-	-	1
M287T336	287.026	287.023	287.028	335.63	325.334	340.432	90	57	16622	4066.52	3575.87	4369.97	3888.46	4683.48	7121.5	2289.82	3001.64	2336.28	3471.61	2025.85	1553.97	4065.73	2888.64	2053.3	3189.38	3518.76	1426.16	1232.52	1338.3	[105][M+1]+		139	7	10	FALSE	FALSE	0		0		1	0	-	-	-	-	-	-	0
M287T176	287.054	287.049	287.055	175.69	155.986	181.564	67	65	48338	138203	216651	141957	190632	136899	210734	127694	210133	164403	219358	48867.3	30291.4	42471.9	23622.5	45255.3	28952.1	54498.2	22204.9	32206.6	31178.3	[109][M]+	[M+K]+ 248.09	42	57	304	TRUE	FALSE	2	score{1}adduct{(M+H)+}name{Luteolin}labid{n01296};score{0.9258}adduct{(M+H)+}name{Kaempferol}labid{S0289}	1	score{0.9985}adduct{(M+H)+}name{Luteolin}labid{n01296}	1	2	Luteolin;Kaempferol	HMDB05800;HMDB05801	Phenylpropanoids and polyketides;Phenylpropanoids and polyketides	C01514;C05903	491-70-3;520-18-3	5280445;5280863	7
M287T285	287.054	287.052	287.055	284.672	267.42	287.688	75	63	21628	50197.6	62420.7	54515.3	64794.6	51472.5	61687.2	45931.3	62002.2	47727.9	64740.7	34273	14232.1	37299	15107.6	36515.1	16592.3	35798.6	15843.8	15679.9	16295.3	[110][M]+		126	52	524	TRUE	FALSE	2	score{1}adduct{(M+H)+}name{Luteolin}labid{n01296};score{0.9097}adduct{(M+H)+}name{Kaempferol}labid{S0289}	1	score{0.9996}adduct{(M+H)+}name{Luteolin}labid{n01296}	1	2	Luteolin;Kaempferol	HMDB05800;HMDB05801	Phenylpropanoids and polyketides;Phenylpropanoids and polyketides	C01514;C05903	491-70-3;520-18-3	5280445;5280863	7
M287T247	287.054	287.047	287.055	247.333	240.998	250.805	65	65	47227	152592	300522	146820	302113	129832	299478	161501	300256	146624	325843	158019	84023.9	149037	84211.3	152356	96888.4	150176	86015	92301.6	92651.1	[111][M]+	[M+Na]+ 264.071	15	56	144	TRUE	FALSE	2	score{1}adduct{(M+H)+}name{Luteolin}labid{n01296};score{0.9344}adduct{(M+H)+}name{Kaempferol}labid{S0289}	1	score{0.9991}adduct{(M+H)+}name{Luteolin}labid{n01296}	1	2	Luteolin;Kaempferol	HMDB05800;HMDB05801	Phenylpropanoids and polyketides;Phenylpropanoids and polyketides	C01514;C05903	491-70-3;520-18-3	5280445;5280863	7
M287T429	287.055	287.05	287.063	429.173	406.052	440.113	74	70	2150	5806.98	10418.8	5405.44	9424.94	5919.46	9472.78	5587.91	10542.4	4060.03	9662.3	8946.84	3703.03	10975.7	3632.32	9589.97	4140.76	9694.43	4043.46	7186.55	3814.11		[M+K]+ 248.096	78	0	0	FALSE	FALSE	0		0		1	0	-	-	-	-	-	-	0
M287T389	287.094	287.091	287.1	388.866	378.851	394.947	69	69	888	1787.41	2708.55	1633.61	2233	2498.97	2811.56	1354.71	2195.19	1514.23	2427.48	1516.65	2558.96	1722.34	1751.21	2168.72	2126.87	1889.7	2138.53	2011.49	1232.51	[106][M+1]+		64	0	0	FALSE	FALSE	0		0		1	0	-	-	-	-	-	-	8
M287T153	287.127	287.126	287.128	153.439	134.688	157.897	76	75	33593	110282	85642.2	87704.8	78900.9	100579	92078.2	84530.1	90186	110341	81003.2	86135.2	84018.7	95016.4	86743.2	91404.2	90559.3	98109.3	88452.4	104759	90946.1	[112][M]+		65	55	314	TRUE	FALSE	0		0		1	0	-	-	-	-	-	-	9
M287T182	287.127	287.125	287.128	182.292	167.56	188.335	96	77	16706	30743.6	31073.2	23802.8	27213.7	26583.7	31308.3	24118.2	29836.3	31127.6	29134	38767.4	29014.3	30766.5	30319.8	32533.5	29855.3	33423.2	27398.2	35103.4	32869.8			29	45	162	TRUE	TRUE	0		0		1	0	-	-	-	-	-	-	9
M287T43	287.127	287.124	287.128	43.381	36.48	66.735	93	77	150687	29453.6	21815.7	20045.3	19742.9	30970	41549	26167.4	69183.9	34433	46073.2	48549.1	16851	68132.9	14277.7	28994.5	18697	30100.5	30204.4	24201.7	19397.5			7	28	538	TRUE	FALSE	0		0		1	0	-	-	-	-	-	-	9
M287T318	287.17	287.168	287.172	318.45	316.797	328.429	42	42	1984	674.147	937.753	792.067	973.239	747.312	922.574	877.907	619.1	749.3	853.009	936.84	859.097	1086.02	647.272	1119.28	877.583	1112.56	685.342	828.925	872.296			61	1	102	TRUE	FALSE	0		0		1	0	-	-	-	-	-	-	0
M287T382	287.178	287.175	287.181	381.772	371.431	386.714	53	53	5995	836.396	782.7	738.668	339.385	460.222	661.429	652.86	433.785	811.989	396.572	415.31	565.275	497.282	616.812	436.02	633.883	541.187	847.047	825.554	742.977	[107][M+1]+		80	1	30	TRUE	TRUE	1	score{0.854}adduct{(M+CH3CN+H)+}name{Arg-Ala}labid{n01046}	0		1	1	Arg-Ala	-	Organic acids and derivatives	C05340	-	-	1
M287T174	287.2	287.197	287.201	173.614	152.689	187.281	75	66	4800	40432.2	43228.5	27009.6	17929.1	37610.3	20226.2	34323.2	17225.1	20758.2	32695.9	39214.4	35135	27592.2	26401.3	39862.5	16019.5	21099.1	16518.3	11650.5	14624.9			10	10	251	TRUE	TRUE	0		0		1	0	-	-	-	-	-	-	2
M287T169	287.235	287.23	287.237	169.28	165.508	183.348	52	47	3724	25481.2	27119.7	24006.7	7303.93	20706.3	24981.3	21608.8	21041.9	20890.8	27091.7	18464.6	12860.4	24899.6	19516.2	22002.4	26152.1	24460.3	15662.2	16991.3	17828.9			82	2	199	TRUE	TRUE	0		0		1	0	-	-	-	-	-	-	12
M288T247	288.057	288.056	288.058	247.361	240.448	250.888	62	62	8009	24649.2	44954	26643.5	46451	24575.6	45814.3	25944	44511.4	23383.2	46452.7	25370.5	15221.1	28775.2	14245.2	25928.7	16955.6	29590.5	17955.4	15799.2	16168.8	[111][M+1]+		15	6	20	TRUE	FALSE	0		0		1	0	-	-	-	-	-	-	0
M288T176	288.057	288.055	288.059	176.282	172.964	180.014	57	57	6064	20806.6	37110.3	25226.3	31900.1	24056.1	35616	23611.8	41441.6	27236.2	30500.7	10547.8	3894.85	11015.1	3183.97	10899.1	5010.41	10108.2	3283.28	4504.39	5793.57	[109][M+1]+		42	21	16	FALSE	TRUE	0		0		1	0	-	-	-	-	-	-	0
M288T286	288.057	288.055	288.068	285.585	281.94	303.329	51	51	3453	12858.6	11083.1	9731.41	10957.2	11192.3	14471.3	11330.9	10824.9	12512.4	12103.3	7114.7	1586.96	7663.94	1793.15	10514.5	4119.34	6544.98	1836.5	3612.01	4284.67	[110][M+1]+		126	24	23	TRUE	TRUE	0		0		1	0	-	-	-	-	-	-	0
M288T257	288.078	288.075	288.081	257.01	245.362	261.633	41	41	7532	2083.97	51574.5	3493.99	2325.85	2678.68	48410.4	5135.33	39583.6	31565.6	4315.84	2587.62	4672.92	3783.29	33482.3	2994.21	33714.9	2855.15	5156.12	24498.1	4397.77			35	16	21	TRUE	FALSE	0		0		1	0	-	-	-	-	-	-	1
M288T64	288.086	288.08	288.088	63.535	54.424	73.194	48	41	36279	2370.9	2074.54	12995.6	12310.9	10817.3	9161	13012.5	13080.6	12986.2	9998.79	75533.9	9586.02	57681.2	9786.67	24939	10697.3	43091.8	2469.56	1971.96	9725.22			57	21	213	TRUE	FALSE	1	score{0.999}adduct{(M+NH4)+}name{Apigenin}labid{n01195}	0		1	1	Apigenin	HMDB02124	Phenylpropanoids and polyketides	C01477	520-36-5	5280443	11
M288T252	288.104	288.103	288.105	251.846	239.873	255.375	82	82	7532	20999.3	26493.4	24226.2	25604.8	25294.2	21937.1	23629.3	22732.7	22883.2	22420.4	22124.4	25459.5	26725.7	24909.6	28483.5	23927.8	26569	24494.1	21018	22903	[113][M]+	[M+CH3CN+H]+ 246.071	70	31	13	TRUE	FALSE	0		0		1	0	-	-	-	-	-	-	1
M288T211	288.105	288.103	288.113	210.647	196.947	215.934	63	61	7126	6331.62	8862.78	7189.19	5396.25	11104.9	3960.22	8208.69	6819.9	4829.74	6638.88	10010.8	10311.5	14840.2	10887.5	9557.45	8773.63	10724	9627.56	5979.07	8000.59			56	33	23	TRUE	FALSE	0		0		1	0	-	-	-	-	-	-	1
M288T429	288.118	288.114	288.123	428.503	414.423	446.768	50	45	683	2146.33	2553.19	1472.55	959.209	2149.95	1378.65	1186.67	1365.47	1460.39	1641.62	1119.19	1620.9	891.879	1290.35	4414.6	1446.01	3562.31	2134.56	1183.76	1229.84			78	0	0	FALSE	FALSE	0		0		1	0	-	-	-	-	-	-	0
M288T154	288.13	288.122	288.132	153.55	148.254	168.127	60	60	4545	18318.1	16013	17860	16615.2	21154.1	17678.5	18780.8	16982.8	19779.2	15730.9	21655	18442.6	21484.8	17650.5	18731.4	15931.8	17863.1	20697.5	18227.7	16670	[112][M+1]+		65	16	23	TRUE	TRUE	0		0		1	0	-	-	-	-	-	-	0
M288T44	288.13	288.125	288.134	44.14	36.48	68.285	70	66	23922	6343.4	4404.73	4615.58	7679.44	5290.15	5585.89	3485.22	5076.03	9012.95	5417.49	8463.06	2684.74	6816.86	2713.3	6124.38	2210.39	6180.14	6027.4	7427.9	6100.65		[M+Na]+ 265.15	7	0	0	FALSE	FALSE	0		0		1	0	-	-	-	-	-	-	0
M289T429	289.059	289.053	289.064	428.996	411.772	432.031	72	71	919	2474.27	4146.48	3134.44	4365.12	2842.6	4306.01	2771.8	3901.57	1577.23	3580.67	3468.75	3685.84	4425.6	4082.92	3951	4150.74	4661.18	3553.59	3180.41	3525.9			78	1	22	TRUE	FALSE	0		0		1	0	-	-	-	-	-	-	0
M289T49	289.07	289.068	289.073	48.587	36.96	64.29	54	42	11078	11944.7	2028.19	5368.08	25307.3	28672.1	1936.33	27316	31125.8	37082.8	35493.9	11980.5	1972.33	5695.88	22862.3	10807.3	28703.2	16849.5	36159.4	32952.6	31975.5			154	1	256	TRUE	FALSE	0		0		1	0	-	-	-	-	-	-	10
M289T256	289.075	289.074	289.079	256.243	238.36	260.239	73	70	2657	14410.6	24246.9	19101.6	15155.1	20427.1	21286.8	13113.7	14457.3	14637.4	17935.2	14891.7	26737.7	15746.4	18108	16342.5	15522.8	16356.1	21176.1	17019.5	18515.1		[M+K]+ 250.113	35	5	29	TRUE	FALSE	0		0		1	0	-	-	-	-	-	-	0
M289T372	289.088	289.086	289.091	371.554	354.922	376.535	83	82	7945	21562	21644.1	24870.3	20785.4	25505.1	19262.8	21237	21929.1	21908.2	20992.3	13775.6	24994	17614.2	25297.2	18790.4	24191.3	16256.3	21552.1	23410.9	23358			33	30	4	FALSE	FALSE	0		0		1	0	-	-	-	-	-	-	3
M289T48	289.095	289.089	289.103	48.046	32.81	70.418	62	47	8834	3411.03	36750.6	1662.92	3294.58	8368.28	2736.22	24530.6	3708.14	2748.72	5244.25	9382.9	3130.36	6735.05	2074.07	4391.2	5308.55	12499	2518.23	3693.11	3693.39			132	1	117	TRUE	TRUE	0		0		1	0	-	-	-	-	-	-	2
M289T390	289.101	289.099	289.105	390.073	380.341	396.103	69	69	1709	1930.02	2909.14	3051.09	3049.85	3532.49	1864.55	2500.51	2604.7	2892.6	1511.62	2713.96	3817.43	2554.51	3338.92	2773.15	2634.35	2560.01	2596.84	2761.49	2542.24			106	0	0	FALSE	FALSE	0		0		1	0	-	-	-	-	-	-	1
M289T252	289.107	289.104	289.118	251.779	237.799	257.782	66	66	2657	3547.32	22240.7	18207.4	3719.26	3717.44	4411.14	4958.54	4793.83	3846.3	2469.56	3455.25	2728.4	3063.95	2744.92	4249.2	2288.36	2777.8	3958.92	2237.38	2058.51	[113][M+1]+		70	1	123	TRUE	TRUE	0		0		1	0	-	-	-	-	-	-	3
M289T187	289.125	289.123	289.126	187.083	178.379	194.249	74	73	10444	20890.9	23535.7	55560.3	23042.6	39076.1	27235.4	32161.2	14596.5	28906.5	18983	28669.9	46643.6	70645.9	50190.6	53136.7	31907.2	37214.8	32729.6	32324	29595.9	[114][M]+	[M+Na]+ 266.131	123	23	48	TRUE	FALSE	0		0		1	0	-	-	-	-	-	-	0
M289T62	289.142	289.141	289.155	62.0165	51.643	77.025	74	61	8834	18681.1	19344.2	41875.6	57037.3	27964.3	29411.7	36912.5	54914.1	34418	35746	11462.9	35492.8	38322.9	20528	55525.5	33329	43026.5	45367	35476.6	42068.7		[M+H]+ 288.136	57	16	128	TRUE	FALSE	0		0		1	0	-	-	-	-	-	-	0
M289T44	289.142	289.141	289.156	44.009	33.154	51.282	47	46	11078	27797.1	37107.6	26957	20618.3	21133.3	30053.6	30233.2	25456.3	35867.7	29986.9	31630.5	22482.4	23810.6	23874.4	35339.4	28671.8	35506.7	44123	31313.9	30064.9		[M+H]+ 288.139	7	7	204	TRUE	FALSE	0		0		1	0	-	-	-	-	-	-	0
M289T45	289.178	289.176	289.183	44.6095	40.035	76.185	72	55	6146	7494.14	10623.4	9777.17	2157.73	8168.81	8451.8	8204.95	871.08	21859.1	13045.4	4139.77	4250.95	3323.01	7404.52	4166.14	4797.68	9120.3	8253.97	10863.9	9705.46			12	4	138	TRUE	FALSE	1	score{1}adduct{(M+CH3COO+2H)+}name{L-leucyl-L-proline}labid{L0212}	0		1	1	L-leucyl-L-proline	HMDB11175	Organic acids and derivatives	-	-	44369311	1
M289T355	289.205	289.197	289.207	355.383	339.844	379.527	61	55	3389	263.944	297.067	224.541	758.269	279.556	701.257	323.586	722.81	255.795	642.934	956.207	722.13	560.215	641.683	790.528	714.689	756.878	1058.57	725.82	1277.79			90	0	0	FALSE	FALSE	0		0		1	0	-	-	-	-	-	-	0
M289T170	289.215	289.208	289.216	170.097	156.948	187.583	77	75	3886	32080	26054.1	26266.4	29236.1	24616.3	26967.9	21835.7	25723.4	24593.6	24261.4	18512.7	38274.7	25857.4	34270.5	21428.6	20902.5	27596.6	27091.4	31246.3	17367.5		[M+H]+ 288.211	10	16	106	TRUE	FALSE	0		0		1	0	-	-	-	-	-	-	3
M290T187	290.128	290.122	290.129	187.085	164.271	195.939	50	50	1770	5030.37	3681.71	6087.73	4063.38	6417.94	4641.22	4908.58	2235.28	3155.09	2868.43	4211.88	6628.31	9852.37	7207.09	8259.9	3799.8	5727.36	4257.51	4424.76	2978.67	[114][M+1]+		123	0	0	FALSE	FALSE	0		0		1	0	-	-	-	-	-	-	0
M290T403	290.133	290.13	290.135	403.052	398.332	411.253	43	41	1042	1146.3	1913.38	2009.95	1836.42	1781.43	2079.7	1661.25	2798.23	1785.95	176.97	1683.7	1314.04	179.707	1687.48	1744.85	1287.52	1660	1542.91	771.296	559.142		[M+H]+ 289.126	98	2	13	FALSE	FALSE	0		0		1	0	-	-	-	-	-	-	0
M290T45	290.145	290.139	290.151	45.4195	35.197	83.515	74	63	4101	6799.73	21328.2	7815.11	3263.41	8252.22	16388.2	5015.87	6299.56	7383.86	11074.2	7126.56	9780.46	6843.7	3639.71	19371.1	7974	13937.5	6111.87	22056.5	9077.61		[M+NH4]+ 272.107	12	2	19	TRUE	FALSE	0		0		1	0	-	-	-	-	-	-	2
M291T346	290.989	290.987	290.992	346.195	343.441	350.588	44	44	3185	789.82	9973.02	654.994	845.857	18237.7	1036.22	873.208	1417.46	1199.48	6716.41	7623.89	643.824	1051.56	14461.2	1041.01	14450.2	1058.65	979.769	778.973	12209.2	[108][M+4]+		54	0	0	FALSE	FALSE	0		0		1	0	-	-	-	-	-	-	0
M291T414	291.018	291.013	291.021	414.28	405.582	424.494	89	82	2352	7584.57	13795.1	14099.6	7764.28	13566.9	8210.57	7467.62	9238.97	9372.29	8359.56	10218.3	9300.05	14129.9	9755.68	9390.03	7871.31	7937.58	8108.26	7767.61	6669.75			41	13	80	TRUE	FALSE	0		0		1	0	-	-	-	-	-	-	0
M291T342_2	291.038	291.036	291.044	342.329	339.403	351.675	76	76	3185	14341.5	11672.7	16456.1	11616.5	19133.8	12204.5	13504	10620.1	16652.8	7970.36	16583.6	17096.6	15865	21111.6	17450.9	20105.5	15692.1	19064.7	19224.6	17465.4	[116][M]+	[M+CH3COO+2H]+ 230.016	25	32	8	FALSE	FALSE	0		0		1	0	-	-	-	-	-	-	0
M291T257	291.037	291.035	291.04	256.867	246.827	260.988	42	42	789	1952.6	3497.09	2433.96	3748.79	2837.94	3417.39	2955.8	3155.08	2430.55	3560.52	858.258	3376.06	1971.37	3368.09	2655.53	3093.92	2743.91	3774.34	4210.84	3136.2			35	20	16	TRUE	TRUE	0		0		1	0	-	-	-	-	-	-	0
M291T327	291.05	291.047	291.056	326.802	321.172	344.587	59	57	1642	1196.39	3287.57	1246.75	3683.12	3020.75	1354.98	3614.02	1083.95	3175.25	1007.74	409.514	1340.26	4972.63	1244.94	850.4	841.713	5064.4	4610.94	1083.82	4992.76			96	11	3	TRUE	FALSE	0		0		1	0	-	-	-	-	-	-	1
M291T381	291.067	291.065	291.07	381.106	370.541	398.243	61	59	672	2156.48	1458.92	2056.44	1362.02	1441.77	1036.9	1219.11	1258.68	2802.62	1667.06	1867.76	1236.41	907.879	1548.13	784.005	1557.35	1358.02	1079.61	967.625	1208.47			80	14	2	FALSE	TRUE	0		0		1	0	-	-	-	-	-	-	3
M291T298_2	291.104	291.103	291.105	297.797	292.557	302.687	77	72	7084	39502.3	37660.9	40023.7	52524.2	41336.7	55747.2	39916.6	54502.7	42794.4	51621.9	42400.2	32897.1	37652.6	34161.5	36775.3	33206.2	58070.9	33938.1	43578.4	35172.2	[117][M]+		23	61	5	FALSE	FALSE	0		0		1	0	-	-	-	-	-	-	0
M291T256	291.104	291.102	291.106	255.528	235.343	262.325	125	82	11113	22679	33498	26758.4	57622.9	40316.3	35240.5	26007.9	51784.9	25256.7	31221.3	27836.2	20227.4	26881.7	22734.8	25939.9	24758	34941	18098.3	18142.9	35564.3	[118][M]+		152	66	26	TRUE	FALSE	0		0		1	0	-	-	-	-	-	-	0
M291T326	291.096	291.094	291.099	325.703	324.056	334.699	53	53	1626	2905.7	3081.51	2513.74	3383.04	2723.38	3274.76	3609.73	3386.92	3114.24	3837.18	5565.94	3523.23	4820.77	3992.68	5017.47	3768.82	5007.72	4296.19	4258.52	5031.55		[M+H]+ 290.088	96	53	8	FALSE	TRUE	0		0		1	0	-	-	-	-	-	-	1
M291T282	291.104	291.102	291.112	282.251	274.089	286.986	53	53	6948	13553.2	14180	17431.8	15430.4	16503	14326	15200.8	14490.6	14272.2	15092.7	14491.9	12117.7	18771.6	11372.3	18205	11001.1	16679.4	12885.6	10928.3	10993.2			155	46	78	TRUE	FALSE	0		0		1	0	-	-	-	-	-	-	0
M291T439	291.129	291.121	291.13	439.266	428.866	446.92	77	77	104295	593.108	2437.21	2344	1187.6	1041.89	2446.18	2816.24	2082.87	1622.15	2122.27	989.809	2563.87	2066.02	2606.42	1455.55	3032.67	2775	2181.1	1741.98	2987.38	[119][M]+	[M+H-2H2O]+ 326.141	53	44	686	TRUE	FALSE	1	score{0.964}adduct{(M+CH3COO+2H)+}name{Naproxen}labid{n00963}	0		1	1	Naproxen	HMDB01923	Benzenoids	C01517	22204-53-1	156391	0
M291T413	291.129	291.126	291.131	412.985	406.772	416.751	73	73	96385	1378.99	1779.73	1129.83	1930.75	1388.55	1451.11	1376.7	1847.4	2324.5	1501.06	1826.68	1804.95	1964	1374.19	1625.15	1210.15	1267.23	1102.07	1564.34	1422.55	[120][M]+		41	30	248	TRUE	FALSE	0		0		1	0	-	-	-	-	-	-	0
M291T123	291.133	291.132	291.136	123.21	116.78	147.373	67	60	4740	38951.4	37164.4	89566.5	41662.6	35367.9	44916	43045.9	37784.4	76718.3	25978.2	54141.8	80543.5	65636.4	38613.7	26652.4	48821.5	56738.2	41996.4	18942.2	34359.5		[M+Na]+ 268.145	47	18	152	TRUE	TRUE	0		0		1	0	-	-	-	-	-	-	0
M291T32	291.173	291.168	291.175	31.714	28.713	57.78	59	54	9227	7452.62	7097.51	9242.25	7433.96	11880.9	10500.1	11089.5	12629.4	10240.3	5887.38	6971.13	8922.59	5177.1	7762.62	12193.8	8586.75	8249.89	7047.69	10705	7813.45		[M+H-2H2O]+ 326.187	3	10	110	TRUE	TRUE	0		0		1	0	-	-	-	-	-	-	0
M291T149	291.194	291.192	291.195	148.81	135.116	156.544	42	42	2392	14522.1	9493.08	12591.4	9717.31	8492.86	8607.6	9479.06	9076.51	10108.8	4352.23	16597.4	15973.4	7355.83	9779.74	12344	12746.9	15097.7	20875.6	10431.8	8480.18		[M+H]+ 290.187 [M+H-H20]+ 308.2	24	7	77	TRUE	TRUE	0		0		1	0	-	-	-	-	-	-	0
M291T66	291.194	291.192	291.198	66.2765	54.913	77.829	52	47	5866	15229.3	8710.99	15814.7	9872.84	10454.6	9222.11	14603.5	10601	14237.7	9926.61	8677.94	12000.6	6154.58	14253.3	10047.1	14199.9	11089.2	8327.3	23618.8	9532.94		[M+H]+ 290.181	63	12	110	TRUE	TRUE	0		0		1	0	-	-	-	-	-	-	0
M291T171	291.267	291.263	291.27	171.307	152.139	174.517	51	50	1685	5778.56	3674.55	5177.11	4586.36	4674.14	5436.49	3002.55	5947.06	5830.5	9176.22	10936.9	5664.27	10067.5	4210.34	7642.43	6990.27	6766.13	7368.4	3386.15	7246.65			10	0	0	FALSE	FALSE	0		0		1	0	-	-	-	-	-	-	9
M292T414	292.02	292.016	292.024	414.299	405.84	420.105	56	56	935	1950.31	2785.75	2423.67	2184.67	3251.53	2298.01	1359.04	2009.94	2671.03	1597.56	2199.57	2133.99	3056.08	670.645	2645.5	1761.07	1988.26	906.108	1546.25	1080.65			41	0	0	FALSE	FALSE	0		0		1	0	-	-	-	-	-	-	1
M292T343	292.041	292.036	292.043	342.719	339.958	348.068	50	50	693	1217.54	1593.43	2027.44	1507.86	2362.98	1648.83	2187.28	1607.7	2132.75	1266.95	2257.32	2279.32	2201.35	3210.23	2447.7	2398.97	2462.71	2315.94	1834.2	2059.69	[116][M+1]+		25	0	0	FALSE	FALSE	0		0		1	0	-	-	-	-	-	-	3
M292T191	292.085	292.082	292.095	191.398	164.575	202.459	55	53	1869	488.011	6282.19	5148.95	7450.9	5082.64	5640.12	2785.2	5075.14	2572.59	2863.94	3848.19	2543.16	6118.05	3809.13	5604.96	2442.11	4128.9	1921.08	2087.16	1290.19		[M+K]+ 253.121	39	0	0	FALSE	FALSE	0		0		1	0	-	-	-	-	-	-	0
M292T429	292.101	292.099	292.111	428.822	417.69	447.783	79	75	1049	3048.71	4903.25	3838.96	4904.45	3436.57	5200.62	3759.34	4594.81	2987.92	4736.59	3724.6	4034.09	3916.5	3559.56	3915.22	4289.98	3889.12	3861.78	3102.37	4469.11		[M+K]+ 253.136	78	3	24	TRUE	FALSE	0		0		1	0	-	-	-	-	-	-	0
M292T297	292.107	292.097	292.108	296.819	279.378	305.347	67	58	1180	6497.52	8140.91	8095.78	4206.61	5846.95	5968.51	4358.25	5687.2	6455.27	5504.44	6385.51	5560.61	7917.84	6409.6	9561.55	4794.32	3178.12	5419.3	6944.17	4306.32	[117][M+1]+		23	1	5	FALSE	TRUE	0		0		1	0	-	-	-	-	-	-	3
M292T255	292.106	292.096	292.109	255.47	237.543	262.325	87	72	2552	2819.22	6020.75	5899.05	7021.53	7627.7	6888.35	4389.64	6074.3	4585.54	10444.3	4224.68	6951.45	5018.7	7300.69	6622.67	3942.42	4692.37	2452.81	3359.86	3997.59	[118][M+1]+		152	1	5	FALSE	TRUE	0		0		1	0	-	-	-	-	-	-	3
M292T439	292.132	292.122	292.133	438.692	429.307	453.808	47	46	9558	1620.29	2278.05	1464.41	2474.55	1181.15	2383.19	1481.84	1951.89	1234.1	3581.2	3594.81	1990	1541.62	2285.62	508.295	442.694	1600.82	2448.68	1959.01	2586.82	[119][M+1]+		53	0	0	FALSE	FALSE	0		0		1	0	-	-	-	-	-	-	1
M292T413	292.132	292.129	292.138	412.726	409.989	415.934	50	50	9141	1219.42	913.527	1065.91	1295.18	1219.26	641.494	1069.85	1147.74	1346.4	1179.03	1599.56	1239.3	1233.23	399.96	549.018	1081.1	1275.03	1291.7	1284.38	1229.41	[120][M+1]+		41	1	10	FALSE	TRUE	0		0		1	0	-	-	-	-	-	-	1
M293T355	293	292.997	293.004	355.226	349.472	366.027	57	53	788	1413.37	1663.62	2124.51	1873.44	1508.38	1513.24	1458.66	1237.68	1719.78	1174.41	1507.57	1502.1	1938.16	1104.46	1524.34	1534.58	2170.39	1009.8	1153.01	3084.34		[M+Na]+ 270.011	90	0	0	FALSE	FALSE	0		0		1	0	-	-	-	-	-	-	0
M293T414	293.016	293.014	293.019	413.861	406.772	425.36	48	47	960	1452.72	2222.29	1667.03	2227	2255.85	1151.62	1921.83	2031.65	2597.48	1283.51	2194.27	1661.76	3108.39	823.212	2309.84	1219.19	1555.53	850.2	1261.4	968.884			41	0	0	FALSE	FALSE	0		0		1	0	-	-	-	-	-	-	0
M293T261	293.053	293.053	293.054	260.993	252.152	271.525	79	71	37604	240941	131975	251063	191774	242553	161367	578999	141222	649084	135384	547155	132495	219214	217941	210732	184895	263243	224650	179057	187175			74	56	38	TRUE	FALSE	0		0		1	0	-	-	-	-	-	-	0
M293T245	293.053	293.053	293.054	245.288	238.079	251.84	65	64	42163	179544	155874	221756	180293	270815	190410	222448	152203	227025	162223	211433	184643	194222	215787	208580	200844	176492	181235	175127	200265			92	50	31	TRUE	FALSE	0		0		1	0	-	-	-	-	-	-	0
M293T284	293.053	293.052	293.054	284.043	272.91	292.111	70	64	12816	84015.9	55773.2	78625.4	62350.8	91376.8	77329.8	93343.3	43238	100630	64678.1	93021.1	48182.9	71726.6	67066.7	66366	58619.7	85209.5	63832.8	62860.5	63948.8		[M+K]+ 254.088	126	63	28	TRUE	TRUE	0		0		1	0	-	-	-	-	-	-	0
M293T301	293.053	293.051	293.055	301.252	297.987	310.89	54	54	10406	33721	27433.8	33496.5	27881.6	39277.8	29330.7	30710.4	29070.8	36296.2	29126.2	42541.1	32825.8	43685	38611.2	50366	37431.9	47296.1	35425	39019.8	38850.2			23	39	34	TRUE	TRUE	0		0		1	0	-	-	-	-	-	-	0
M293T324	293.062	293.061	293.063	323.532	322.199	332.879	82	82	45880	74991.3	83484.6	134439	74226.7	115094	72158.1	97318.1	50890.6	86760.6	47568.2	90320.5	106125	136448	98455.1	123551	99778.6	106270	82716.9	79194.1	77181.2	[121][M]+		45	75	8	FALSE	FALSE	0		0		1	0	-	-	-	-	-	-	1
M293T340	293.062	293.061	293.063	340.337	338.357	344.097	42	42	24624	17698.4	12327.9	19565.2	11917.1	16459.7	13022.2	22578.7	11894.7	21815	11692.6	15170.7	15125.1	21789.6	14028.5	19386	13653	20014.7	15151.9	13252.2	13737.4			25	50	37	TRUE	TRUE	0		0		1	0	-	-	-	-	-	-	1
M293T392	293.083	293.081	293.084	392.491	370.981	397.994	100	82	1406	9669.42	6908.17	6704.02	9664.54	7380.95	5916.34	9369.55	8269.76	5964.9	4962.07	4042.4	4878.99	4909.2	4424.61	7723.76	4332.93	4536.59	4192.39	1174.35	4406.02			106	4	2	FALSE	FALSE	0		0		1	0	-	-	-	-	-	-	0
M293T429_1	293.097	293.095	293.099	428.678	426.181	432.798	74	74	7368	10145.6	12010.9	11199.1	11006.9	9245.29	10746.2	10427.8	10110.4	8823.9	9455.05	24108.4	30979	27759.5	23388.1	28776.5	25459.8	27201.3	24940.9	23281.3	23132	[122][M]+	[M+H]+ 292.086	78	25	155	FALSE	FALSE	1	score{0.9986}adduct{(M+H)+}name{EDTA}labid{S0347}	1	score{0.9986}adduct{(M+H)+}name{EDTA}labid{S0347}	1	1	EDTA	HMDB15109	Organic acids and derivatives	C00284	62-33-9	6049	0
M293T429_2	293.133	293.13	293.135	429.173	425.691	448.632	61	56	6241	9058.86	633.926	8964.81	839.36	7591.89	10182.8	863.853	851.135	996.336	10692.4	25340.6	25641.1	680.508	141.5	684.246	24730.1	932.665	22954.6	20612.9	23824.2			78	13	155	FALSE	FALSE	0		0		1	0	-	-	-	-	-	-	0
M293T41	293.152	293.146	293.154	41.035	31.81	50.537	91	81	33665	170133	154411	190703	170450	174904	178106	128388	183146	366411	193584	190932	295939	147644	137097	136943	164038	172321	228204	133689	131789		[M+H-H20]+ 310.168 [M+H-2H2O]+ 328.166	2	37	246	TRUE	FALSE	0		0		1	0	-	-	-	-	-	-	3
M293T156	293.152	293.147	293.158	156.245	141.568	169.044	100	74	9215	96957.7	111356	62215.1	105252	61993.3	119578	86234.5	111454	68238.8	97056.1	230195	81986.7	106716	80646.8	111169	77552.6	62156.2	84054	73390.8	66485.1		[M+K]+ 254.184 [M+Na]+ 270.161	46	34	241	TRUE	TRUE	0		0		1	0	-	-	-	-	-	-	1
M293T62	293.21	293.208	293.213	62.3265	53.773	81.818	54	49	14210	133230	131472	147677	163673	1577.07	127246	131930	173831	122005	3644.84	147155	128592	158875	758.205	7342.85	140429	145283	7590.31	5673.64	126374			57	12	83	TRUE	TRUE	0		0		1	0	-	-	-	-	-	-	6
M294T342	294.035	294.024	294.037	342.357	325.606	358.442	111	78	4942	4458.55	4446.28	5330.59	5336.49	5106.51	4211.41	4400.5	4052.72	4892.67	3699.63	3850.69	3303.84	2841.69	2562.94	3279.9	2907.55	3905.68	4048.66	3551.86	2630.2		[M+CH3CN+Na]+ 230.016	25	22	8	FALSE	FALSE	0		0		1	0	-	-	-	-	-	-	0
M294T247	294.057	294.055	294.059	247.488	239.918	263.26	86	73	5177	42976.7	31283.6	41231.7	21228	47333.4	35662.6	24428.3	30375.1	22449	23417.6	19287.7	16730.4	20477.9	36838.2	26003.5	29252.2	19999.1	22657	21733.7	19278.8		[M+K]+ 255.091 [M+Na]+ 271.07	15	0	0	FALSE	FALSE	0		0		1	0	-	-	-	-	-	-	1
M294T280	294.057	294.056	294.06	279.627	269.029	288.465	52	47	2417	12645.3	7674.24	12642.3	13470.4	12363.7	9109.36	12363.3	5115.94	13525.9	10545.9	14813.1	8876.47	11450.2	9927.81	9342.78	5844.03	11470	7025.58	10204.8	5615.31			155	0	0	FALSE	FALSE	0		0		1	0	-	-	-	-	-	-	4
M294T324	294.065	294.063	294.067	323.548	322.045	342.992	87	79	4741	6695.38	8208.83	11897.7	7404.13	10063.7	7339.96	9035.56	5510.8	7719.52	5987.02	10319.5	10276.7	13113.7	8801.12	12296.6	8560.2	12080.4	7696.75	9432.92	6574.35	[121][M+1]+		45	0	0	FALSE	FALSE	0		0		1	0	-	-	-	-	-	-	0
M294T429	294.1	294.097	294.103	428.853	427.008	432.798	55	55	1084	1258.36	1648.99	2057.74	1972.05	1528.32	1510.71	1372.43	1761.98	1282.94	1492.7	2989.02	3759.74	3601.09	3745.15	3692.17	3891.03	3506.77	4069.67	3154.84	3358.88	[122][M+1]+		78	0	0	FALSE	FALSE	0		0		1	0	-	-	-	-	-	-	2
M294T448	294.147	294.142	294.149	447.957	436.8	460.137	84	73	1786	2699.13	2559.23	2735.94	2427.61	3649.2	2287.33	2951.23	2425.95	3708.96	2542.28	2269.03	2203.69	2322.71	2541	3591.1	2167.76	2384.05	1846.18	3092.77	590.147			142	14	26	FALSE	FALSE	0		0		1	0	-	-	-	-	-	-	0
M295T323	295.061	295.059	295.063	323.35	321.826	332.879	75	75	5468	4933.55	6087.7	9573.33	5919.6	7663.18	5670.18	6215.24	6187.29	6056.47	4152.61	7153.22	7782.77	9701.53	6942.26	8892.62	6962.81	6781.31	6164.48	5517.3	5406.54	[121][M+2]+		45	15	31	FALSE	TRUE	0		0		1	0	-	-	-	-	-	-	0
M295T248	295.056	295.052	295.066	247.544	239.851	253.05	59	58	3587	3878.76	5888.78	4054.52	5128.08	5387.36	3814.88	2278.4	8029.56	3128.69	3385.76	5271.48	8251.31	7405.45	3455.26	7585.51	1770.81	7247.33	4679.45	4284.38	3413.61		[M+K]+ 256.089	15	2	24	FALSE	TRUE	0		0		1	0	-	-	-	-	-	-	1
M295T356	295.059	295.057	295.061	356.475	346.048	360.155	49	49	1467	1249.21	1402.54	1477.53	1504.73	1390.89	1455.98	1425.28	1531.72	2903.96	1037.59	1072.01	2127.48	2013.58	2485.97	1760.87	5037.53	4297.8	2202.14	2306.44	2147.2		[M+CH3CN+Na]+ 231.043 [M+CH3CN+H]+ 253.025	97	2	10	TRUE	FALSE	0		0		1	0	-	-	-	-	-	-	0
M295T257	295.085	295.082	295.087	257.14	242.975	262.325	81	72	2594	16448.6	17060.1	16692.5	20354.4	20853.6	20346	19590.1	17029.2	18636.7	17038.4	16495.6	12067.4	15728.7	14986.8	17432.5	18261.2	15730.6	12608.5	18717.5	12863.2		[M+2Na-H]+ 250.113 [M+K]+ 256.116	35	1	40	TRUE	FALSE	0		0		1	0	-	-	-	-	-	-	0
M295T391	295.101	295.097	295.105	391.364	376.219	411.825	80	76	1164	2483.59	3334.53	3294.35	3019.33	3774.33	1531.31	2696.23	2619.01	1643.81	2667.06	2872.79	2047.98	2520.77	289.1	2513.37	2144.47	2841.89	2178.8	1137.04	1013.99		[M+H-H20]+ 312.105	106	1	8	FALSE	TRUE	0		0		1	0	-	-	-	-	-	-	3
M295T181	295.1	295.096	295.105	180.878	167.766	191.744	58	55	22280	8177.58	6185.13	6062.34	7712.33	5625.99	4761.98	6825.78	7111	5571.75	5341.73	9654.53	7714.29	40000.2	5761.03	11595	11804.4	3783.21	7464.17	7157.91	8056.56			14	0	0	FALSE	FALSE	0		0		1	0	-	-	-	-	-	-	0
M295T174_1	295.132	295.129	295.133	174.378	160.401	179.005	82	81	22280	42329.3	51760.3	43629.8	35416.6	42040.1	40140.4	38645.8	53234	43580.3	32266	47587.9	35405.2	44761.7	33805	61136.7	40885.7	59662.8	49440.9	34275.2	29969.9	[125][M]+	[M+K]+ 256.176	42	60	233	TRUE	FALSE	0		0		1	0	-	-	-	-	-	-	2
M295T36	295.134	295.129	295.139	35.596	30.661	49.889	85	82	12009	93563.8	113824	101086	69886.5	91357.1	125925	73925.2	128212	81187	88555.4	86447.8	98578.3	139663	90383.1	132847	82385	91640.9	101492	101664	105877		[M+CH3COO+2H]+ 234.101	1	10	354	TRUE	FALSE	0		0		1	0	-	-	-	-	-	-	1
M295T33	295.168	295.167	295.169	32.749	28.932	49.288	126	82	326773	1.66626e+06	1.14697e+06	1.44647e+06	1.00664e+06	1.72042e+06	1.29181e+06	1.44759e+06	1.16988e+06	1.64385e+06	1.11588e+06	1.65716e+06	1.48695e+06	1.45165e+06	1.46888e+06	1.45404e+06	1.53084e+06	1.74207e+06	1.5102e+06	1.47625e+06	1.54695e+06	[126][M]+	[M+CH3COO+2H]+ 234.137	3	48	685	TRUE	FALSE	0		0		1	0	-	-	-	-	-	-	1
M295T130	295.168	295.167	295.17	129.802	115.753	139.826	74	61	25767	228325	103080	255269	274395	149850	80488.7	231561	201970	369757	840449	280164	605971	370635	517051	410925	862628	483275	1.0373e+06	325034	1.07044e+06	[127][M]+	[M+H-H20]+ 312.171	13	46	508	TRUE	TRUE	0		0		1	0	-	-	-	-	-	-	1
M295T174_2	295.168	295.166	295.169	173.907	164.588	182.564	55	51	28803	59045.4	49446.5	46096.4	41623.5	50028.7	68787.8	47834	55573	54448.2	51664.6	75526.3	64719.5	51874	127156	51386.7	54681.8	142581	73586.7	72622.8	60511.6		[M+H-2H2O]+ 330.183	42	43	250	TRUE	TRUE	0		0		1	0	-	-	-	-	-	-	2
M295T210	295.167	295.163	295.169	209.904	197.606	225.247	81	62	3313	20583	13601.8	7959.65	10853.4	14877.6	12843.8	45125.4	15012	14907.9	15207.2	35118.5	12486.5	29579	10492.1	11053.2	11626.2	15306.1	13098.1	13602.6	10592.2			72	35	269	TRUE	TRUE	0		0		1	0	-	-	-	-	-	-	1
M295T122	295.204	295.202	295.205	121.622	114.717	127.105	59	54	23144	9916.97	27624.1	7077.43	151850	5995.53	164258	5837.79	178152	8572.34	14405.8	11864.5	377700	23081.2	25280.8	28495.3	17068.8	28164.8	20578.9	9504.78	12187.6		[M+H-2H2O]+ 330.222	47	10	205	TRUE	FALSE	0		0		1	0	-	-	-	-	-	-	2
M296T247	296.027	296.025	296.031	247.433	240.998	262.948	85	72	4101	14127.8	13657	21221.3	12951.8	16179.1	12971.1	12217.3	11134.3	13670.4	8823.45	10478.2	14631.5	15297.8	13607.8	13113.7	11782.3	12943	11470.4	11179.3	10223.1			15	1	2	FALSE	TRUE	0		0		1	0	-	-	-	-	-	-	1
M296T323	296.063	296.057	296.067	323.069	321.795	330.759	47	47	1025	1367.93	460.847	993.979	1196.49	1013.52	779.078	764.784	1245.5	1431.3	1422.87	910.131	1240	1325.87	911.318	1210.26	827.753	1568.8	1476.23	1007.4	1274.77	[121][M+3]+		45	7	10	FALSE	TRUE	0		0		1	0	-	-	-	-	-	-	2
M296T255	296.083	296.081	296.086	254.949	244.866	259.249	72	72	3163	14172.5	13880.9	20068.8	16043.8	20316.6	16323.9	12896.3	13074.1	13715.5	9995.17	9896.43	6805.8	14446.7	10582.5	16457.8	8364.33	12819.5	6825.01	7375.34	6642.7		[M+Na]+ 273.088	70	1	3	FALSE	TRUE	0		0		1	0	-	-	-	-	-	-	0
M296T174_1	296.135	296.128	296.136	174.023	161.815	179.685	79	78	4545	10327.2	9780.98	12413.9	8359.62	10762.8	10069	10140	10679.6	14489.6	9437.95	11054	8281.91	12423.4	9488.12	11341.2	6241.86	12833.1	9056.42	9713	9491.27	[125][M+1]+		42	0	0	FALSE	FALSE	0		0		1	0	-	-	-	-	-	-	1
M296T466	296.159	296.156	296.161	466.283	458.139	475.218	74	73	603	1209.35	1377.4	1499.61	933.951	894.263	764.026	65.832	1043.87	831.181	1072.81	702.567	1354.64	1765.66	1137.14	1411.52	890.303	1756.56	819.674	1111.99	624.074			117	6	12	FALSE	FALSE	0		0		1	0	-	-	-	-	-	-	2
M296T33	296.172	296.168	296.173	32.819	28.645	51.703	127	82	49120	253932	186988	229481	162197	277351	205568	244151	184082	271363	186186	243340	252564	248718	240365	245444	348191	257537	228286	243418	250822	[126][M+1]+		3	0	0	FALSE	FALSE	0		0		1	0	-	-	-	-	-	-	0
M296T129	296.172	296.17	296.173	129.026	106.541	145.71	69	54	6042	27647.2	16123.9	19762.1	18181.6	58125.2	43083.8	83194.7	30661.3	20511.9	45310.9	130925	102291	85690.6	107224	94427.1	89646.1	117015	101451	59314.4	117976	[127][M+1]+		13	0	0	FALSE	FALSE	0		0		1	0	-	-	-	-	-	-	0
M297T69	297.111	297.11	297.112	69.3595	55.274	91.516	86	72	19253	13591.7	28238	24543.6	79280.8	28681.6	69346.3	28676.9	20562.7	67759.9	62551.8	27266.9	34955.7	63437.5	55229.4	25560.8	32398.7	33524.6	34794.6	39076.4	34898.5			77	40	106	TRUE	FALSE	2	score{0.9988}adduct{M+}name{1-methylguanosine}labid{L0254};score{0.9955}adduct{M+}name{2-Methylguanosine}labid{L0297}	0		1	2	1-methylguanosine;2-Methylguanosine	HMDB01563;HMDB05862	Nucleosides, nucleotides, and analogues;Nucleosides, nucleotides, and analogues	C04545;-	2140-65-0;2140-77-4	96373;3035422	2
M297T169	297.111	297.11	297.113	169.202	155.067	183.681	78	61	5810	11058.2	23512.6	19790.8	41281.2	13950.6	3610.19	11216	15467.9	32906.8	11895.9	20561.3	15974.9	20179.3	8765	17975.9	27518.6	19681	16957.9	8905.59	14662.9			82	11	123	TRUE	TRUE	0		0		1	0	-	-	-	-	-	-	2
M297T123	297.111	297.11	297.113	123.123	105.261	136.268	56	43	13651	12060.9	128499	49815	125056	10457.2	118207	45277.4	120737	45477.5	9602.84	19001.7	8450.92	52954.3	12310.2	48873.7	30137.2	45955.6	7523.59	33254.6	33080.3			47	28	106	TRUE	TRUE	2	score{0.9988}adduct{M+}name{1-methylguanosine}labid{L0254};score{0.9955}adduct{M+}name{2-Methylguanosine}labid{L0297}	0		1	2	1-methylguanosine;2-Methylguanosine	HMDB01563;HMDB05862	Nucleosides, nucleotides, and analogues;Nucleosides, nucleotides, and analogues	C04545;-	2140-65-0;2140-77-4	96373;3035422	2
M297T34	297.148	297.145	297.149	34.478	29.535	61.555	94	79	24782	138534	190865	113338	153599	127399	249165	101189	227598	134109	172860	190933	99307.5	214725	105346	222199	91549.2	195440	110119	112065	108395		[M+K]+ 258.186 [M+H-2H2O]+ 332.163	4	7	349	TRUE	FALSE	0		0		1	0	-	-	-	-	-	-	5
M297T310	297.143	297.139	297.148	310.07	305.227	319.384	50	46	1505	2786.31	3116.91	2289.13	2764.52	1480.06	2428.39	2580.28	3435.25	2495.7	3910.82	2997.57	971.887	2405.21	1766.98	2268.01	1772.44	2592.22	2270.82	2030.2	2466.5			37	1	83	FALSE	TRUE	2	score{0.9487}adduct{(M+CH3COO+2H)+}name{Phe-Ala}labid{n01001};score{0.8943}adduct{(M+CH3COO+2H)+}name{Ala-Phe}labid{n01000}	0		1	2	Phe-Ala;Ala-Phe	-;-	Organic acids and derivatives;Organic acids and derivatives	-;-	-;-	-;-	0
M297T455	297.145	297.142	297.151	454.932	446.9	467.007	45	44	549	913.235	644.42	1045.45	835.13	758.75	856.481	1099.73	862.911	840.703	820.856	1055.97	750.626	931.267	918.804	1024.42	784.011	1254.11	802.412	936.092	670.012		[M+Na]+ 274.159	156	3	36	FALSE	TRUE	0		0		1	0	-	-	-	-	-	-	1
M297T33	297.183	297.181	297.185	32.7625	27.345	55.232	126	79	54465	161681	182340	350165	188669	158571	202247	142598	171563	158464	200419	161640	293295	147737	164723	135514	150215	143283	162219	163189	162024	[126][M+2]+		3	28	504	TRUE	TRUE	0		0		1	0	-	-	-	-	-	-	4
M297T176	297.184	297.182	297.185	175.5	164.708	185.805	63	59	61446	46213.8	74019.2	49358.1	75068.2	45351.6	80482.8	47817.5	74172	53649.2	87695.5	73224.7	53071.3	66399.7	56701	68219.7	49077.2	65322	53491.9	58197.1	55042.3	[129][M]+	[M+3Na-2H]+ 230.228	42	31	347	TRUE	FALSE	0		0		1	0	-	-	-	-	-	-	4
M297T104	297.184	297.183	297.185	104.328	89.274	116.045	76	61	74808	45086.4	85037.1	110793	145041	143670	219904	30103.1	57883.2	118943	84508	23343.6	142812	52007.2	123736	91279.9	112435	98599.5	132305	92463.1	13282.2	[130][M]+	[M+H]+ 296.179	73	57	504	TRUE	FALSE	0		0		1	0	-	-	-	-	-	-	4
M297T197	297.184	297.183	297.185	197.052	186.212	207.09	52	49	8378	43795.1	39367.3	25070.8	34166.6	22425.7	39849.1	43325.8	38492.4	45417.3	57726.5	34200.5	36442.4	33402.7	30310.7	29499.6	32452.8	47988.2	35070.3	34033.4	39236.6		[M+Na]+ 274.191 [M+H-H20]+ 314.189	122	26	358	TRUE	TRUE	0		0		1	0	-	-	-	-	-	-	3
M297T154	297.184	297.183	297.185	154.429	145.187	164.037	52	50	42020	142926	211019	97135.4	187438	103249	204155	92657	200003	148418	211383	226916	103407	180529	120628	184863	106580	197853	105931	99801.1	142101			65	32	504	TRUE	TRUE	0		0		1	0	-	-	-	-	-	-	4
M297T134	297.184	297.183	297.185	133.815	119.928	142.383	66	57	77170	38532.6	91389.6	33455.8	178526	62828.5	139694	106672	166774	76967.2	180838	131456	544802	16010.5	221067	138907	277324	52999.7	366155	95858.5	24154.6	[127][M+2]+		13	49	338	TRUE	TRUE	0		0		1	0	-	-	-	-	-	-	4
M297T241	297.184	297.182	297.185	240.906	229.201	247.495	51	45	6706	8896.47	11099.4	7330.42	11043.8	6485.65	9643.4	3889.51	11006.6	8562.45	12512	9906.68	7320.43	9592.65	9704.4	13151.6	10245.6	9731.92	12176.9	9878.09	8991.31			31	33	268	TRUE	TRUE	0		0		1	0	-	-	-	-	-	-	4
M298T256	298.084	298.082	298.09	255.557	241.788	260.875	77	76	9674	8922.35	14121.2	11854.8	12044.7	12096	13138.5	9105.38	11222	9416.77	9385.08	8252.56	14984.2	13896.6	16954.5	11594.4	16744.4	8792.39	14634.2	12375.4	13186.9			152	7	28	TRUE	FALSE	0		0		1	0	-	-	-	-	-	-	1
M298T419	298.099	298.092	298.103	418.74	399.422	435.088	79	72	1970	861.2	1411.18	951.432	2411.88	1190.81	1095.71	1102.74	971.809	649.603	1575.08	954.152	1476.06	1166.77	1317.9	1294.02	1030.89	218.99	1608.44	636.075	871.51		[M+Na]+ 275.112	129	5	4	FALSE	FALSE	1	score{0.9989}adduct{(M+H)+}name{S-Methyl-5'-thioadenosine}labid{L0036}	0		1	1	S-Methyl-5'-thioadenosine	HMDB01173	Organooxygen compounds	C00170	2457-80-9	439176	0
M298T87	298.096	298.093	298.098	86.5915	79.855	109.47	72	67	3229	10738.9	13505.5	16680.5	13735.4	9883.58	12908.7	11236.4	12526.8	13496.2	12078.1	13341.5	15105.6	13672.1	16336.4	9532.21	10745.9	9985.04	4533.52	13601	12564.2			28	12	208	TRUE	FALSE	1	score{0.9984}adduct{(M+H)+}name{S-Methyl-5'-thioadenosine}labid{L0036}	1	score{0.9621}adduct{(M+H)+}name{S-Methyl-5'-thioadenosine}labid{L0036}	1	1	S-Methyl-5'-thioadenosine	HMDB01173	Organooxygen compounds	C00170	2457-80-9	439176	1
M298T33_1	298.148	298.142	298.155	33.346	29.143	50.473	77	74	16746	37349.9	53376.5	39847.3	54264.7	38162.1	37979.4	38137.4	65553.2	41075.1	56041.5	55698.1	37108.9	46077.3	27847.4	41757.4	31124.1	62718.9	43308.5	36082.8	36965		[M+CH3CN+Na]+ 234.137 [M+Na]+ 275.157	3	0	0	FALSE	FALSE	0		0		1	0	-	-	-	-	-	-	0
M298T350	298.148	298.145	298.151	350.412	346.263	353.669	67	67	1429	1262.56	1267.48	1190.9	1343.52	1145.32	1475.01	1359.34	1761.27	1205.37	1136.83	2067.71	1249.8	1718.56	1779.82	2246.93	1409.54	2218.4	1372.28	1191.87	1321.13		[M+NH4]+ 280.112	79	1	7	TRUE	TRUE	1	score{0.9519}adduct{(M+CH3CN+H)+}name{Thr-His}labid{n01110}	1	score{0.8404}adduct{(M+CH3CN+H)+}name{Thr-His}labid{n01110}	1	1	Thr-His	-	Organic acids and derivatives	-	-	-	0
M299T364	299.012	299.009	299.016	364.414	356.212	373.035	86	81	1671	2061.37	2483.51	2940.8	1117.84	3501.63	1632.4	3333.08	1755.85	1990.7	402.789	1659.83	1667.41	2025.33	2681.78	2235.26	1744.93	1479.55	1774.42	2742.55	3033.39		[M+Na]+ 276.023	21	0	0	FALSE	FALSE	0		0		1	0	-	-	-	-	-	-	3
M299T454	299.084	299.081	299.086	454.286	450.557	465.307	53	53	1161	770.228	850.545	771.941	1786.93	662.669	712.006	740.298	797.674	571.441	704.874	771.634	694.622	776.252	766.35	976.895	814.367	821.109	695.14	1037.29	791.194		[M+Na]+ 276.096	156	1	2	FALSE	FALSE	0		0		1	0	-	-	-	-	-	-	0
M299T257_2	299.08	299.079	299.093	257.022	241.873	280.849	56	53	1336	3075.03	3930.89	4111.16	4991.48	3851.91	5872.95	2806.49	2950.83	4414.01	3360	2444.87	4560.28	4082.12	7207.79	3516.95	4924.47	5942.52	2517.38	4489.03	4266.78		[M+H]+ 298.068	35	0	0	FALSE	FALSE	0		0		1	0	-	-	-	-	-	-	0
M299T46	299.127	299.125	299.128	45.622	35.086	80.185	124	80	30653	18236.6	19070.9	17259.7	5985.73	12805.1	45314.4	39423	22097.5	46159.9	10898.7	25877.6	10628.3	14707.6	17266	13456.5	20991.8	68348.9	13572.7	13830	11457.3		[M+H-H20]+ 316.132	12	31	290	TRUE	FALSE	0		0		1	0	-	-	-	-	-	-	0
M299T145	299.127	299.126	299.128	145.101	131.018	153.721	51	49	11046	96271.9	100060	93577.5	85691.7	97914.2	97060.6	95637.5	147680	107838	91766.4	176996	73149.3	114468	62174.9	105904	72342.4	120240	70918.1	78452.1	69687.7			111	34	288	TRUE	FALSE	0		0		1	0	-	-	-	-	-	-	1
M299T162	299.127	299.126	299.128	162.295	153.934	171.777	57	54	6293	41879.9	40243.9	38344.4	33632.1	37628.2	31844.2	39408.6	30629.8	38529.8	29875.8	46806.1	26294.8	47614	25799.7	39556	30910.2	53690.9	26599.1	27131.5	29554.4		[M+H]+ 298.112	9	37	147	TRUE	TRUE	0		0		1	0	-	-	-	-	-	-	0
M299T41	299.163	299.156	299.164	41.446	29.593	61.555	101	79	16404	121476	70326.8	51598.5	89233.3	133971	208238	54940.3	128744	121961	98925.4	127572	119608	80082.9	42156	66883.4	50843.6	133234	79287.7	108136	110058		[M+3Na-2H]+ 232.207 [M+H]+ 298.155 [M+H-H20]+ 316.168	7	8	288	TRUE	FALSE	0		0		1	0	-	-	-	-	-	-	1
M299T183	299.163	299.16	299.164	183.405	166.267	199.377	87	67	14826	48875.8	72389	27560.8	67823.8	23394.3	42311.7	46638.7	50847.2	10364.6	43277.3	64817.8	47420.8	35408.7	45067	35696.7	45917.3	35521.8	45427.4	50412	51411.7			29	35	357	TRUE	TRUE	0		0		1	0	-	-	-	-	-	-	0
M299T148	299.163	299.162	299.166	147.988	136.778	161.957	62	58	24726	52489.5	106812	40950.2	105474	94651.1	104318	70592.6	105283	99337	100238	108476	88912.1	122481	76521.3	96732.9	70649.7	113072	83446.5	55405.7	81932.6		[M+K]+ 260.206 [M+H]+ 298.158	24	41	357	TRUE	TRUE	0		0		1	0	-	-	-	-	-	-	0
M299T122	299.164	299.162	299.166	122.011	105.147	134.692	66	50	36715	13040.8	36086.4	23130.9	54948.1	1800.96	196316	47544.6	72395.3	16675.2	79556.1	27451	54490.3	20352.7	36690.9	46220.8	51939.2	29339.7	38838.4	139043	137253			47	51	357	TRUE	FALSE	0		0		1	0	-	-	-	-	-	-	0
M299T173	299.199	299.198	299.201	173.051	161.792	178.674	89	68	16264	70664.2	90116.3	72562.7	122451	72217.7	96479	62990.5	101426	73414.2	81595.7	79239.4	79656.7	79615.4	68209.8	89011.2	76089.7	71406	190852	83653.1	76922			10	60	295	TRUE	FALSE	0		0		1	0	-	-	-	-	-	-	2
M299T190	299.199	299.198	299.2	190.389	182.839	209.554	80	60	14796	71749.8	93902.4	78553.2	90879.5	69171.1	55365.4	74045.4	94921.5	69472	113230	85818.6	78729.3	90775	67038.3	83673.4	73993	111465	69857.3	70022.9	111586		[M+H]+ 298.195	40	40	357	TRUE	TRUE	0		0		1	0	-	-	-	-	-	-	0
M299T252	299.199	299.198	299.2	252.345	245.768	264.635	47	46	5609	21097.5	33660.8	23837.9	31581.5	19766.9	29044	19731.8	27571.2	52946.2	75422.2	20549.8	13574.8	56399.2	13989.3	90255.3	52954.7	22523.1	14975.7	12728.3	16503.2		[M+H-H20]+ 316.205	70	42	295	TRUE	TRUE	0		0		1	0	-	-	-	-	-	-	4
M299T96	299.199	299.198	299.2	95.976	88.139	106.27	51	48	32807	204237	323019	406153	230869	398909	401557	378920	141474	347271	242675	150535	484322	207462	207756	328951	398509	290745	271815	385949	98001.6			112	57	327	TRUE	FALSE	0		0		1	0	-	-	-	-	-	-	2
M300T216	300.104	300.103	300.106	215.72	202.465	221.947	80	80	3425	3273.87	6642.09	6654.21	7195.48	6681.74	6450.75	3903.1	6278.9	4873.33	3356.04	2855.92	4502.24	5417.68	5339.6	5447.72	4050.33	3479.44	3110.33	2413.69	2764.59			83	9	27	TRUE	FALSE	0		0		1	0	-	-	-	-	-	-	1
M300T429	300.117	300.115	300.123	428.523	425.608	435.868	71	71	1274	1151.62	1153.65	638.652	1978.22	1699.89	1933.07	1238.89	1677.26	1536.07	2073.88	933.602	951.425	1809.98	1693.19	1595.11	751.796	1951.77	1308.07	1270.82	1602.6			78	1	5	FALSE	FALSE	0		0		1	0	-	-	-	-	-	-	0
M300T189	300.13	300.128	300.132	189.451	180.035	204.118	85	72	4748	5516.83	6563.02	6358.48	6810.78	6539.18	13916.4	11208.7	7974.27	12359.9	7666.24	12610.7	7820.14	9025.44	7494.1	6960.4	6821.64	10230.5	7518.49	7819.77	7493.67			40	2	269	TRUE	TRUE	0		0		1	0	-	-	-	-	-	-	3
M300T45	300.129	300.122	300.134	45.116	37.93	73.495	73	64	5810	5648.4	3264.88	3199.75	5485.36	2317.81	6603.25	6654.18	2352.72	4782.61	4496.06	4787.66	7057.33	3140.89	7057.06	3872.44	3101.28	3133.92	6188.26	2697.51	4025.95		[M+CH3COO+2H]+ 239.1	12	1	269	TRUE	TRUE	0		0		1	0	-	-	-	-	-	-	1
M300T154	300.128	300.121	300.131	153.538	140.616	170.797	67	65	7096	26813.3	18737.4	10768.4	23319	25149.2	13812.7	21476	21681.7	12247	22663.8	26519.8	20405.4	23566.8	7600.55	26205.6	16935.1	25367	13936	10886.5	10548.2			65	3	269	TRUE	FALSE	0		0		1	0	-	-	-	-	-	-	3
M300T321	300.135	300.132	300.138	321.34	318.752	324.926	56	56	1865	785.563	832.208	832.606	791.345	602.825	1175.2	830.618	1121.56	765.186	861.317	1478.93	1639.93	1682.72	1581.66	997.609	1281.73	1836.68	534.417	736.396	1122.79	[131][M+1]+		5	0	0	FALSE	FALSE	0		0		1	0	-	-	-	-	-	-	0
M300T183	300.166	300.159	300.168	183.131	171.015	184.648	42	42	3904	7944.62	12636.1	7006.63	17372.8	7179.46	19868	8160.38	21917.7	12969.1	10309.4	11181.1	13571.2	8943.08	11700.3	9852.59	13860.2	9922.82	12152.1	19329.9	20272.9		[M+NH4]+ 282.127	29	0	0	FALSE	FALSE	0		0		1	0	-	-	-	-	-	-	0
M301T357	301.026	301.023	301.027	357.196	351.612	360.155	47	47	1430	3943.98	3168.54	4719.63	3326.19	4879.52	3184.58	4655.51	2686.54	5058.9	2427.35	3027.67	3968.76	3576.91	4463.76	3568.15	4206.41	2923.14	4257.93	4279.35	4192.16			97	3	4	TRUE	FALSE	0		0		1	0	-	-	-	-	-	-	1
M301T358	301.088	301.081	301.089	358.388	352.822	368.207	65	65	2513	5933.07	545.537	7342.44	681.411	6567.26	689.623	6175.18	821.672	5738.62	650.332	2490.94	5949.55	3683.24	5235.21	2769.54	5578.84	2864.92	5836.73	5492.73	5558.23		[M+H]+ 300.081	97	10	17	TRUE	FALSE	0		0		1	0	-	-	-	-	-	-	0
M301T155	301.088	301.086	301.092	155.357	134.257	163.105	54	53	5043	22746	24794.8	10234.1	3072.12	11763.5	22808.2	24297.2	3810.77	5689.38	2922.87	7462.61	21157.7	29357.1	11794.6	27189.3	4178.54	6409.36	6229.01	3659.67	20771.8			46	1	267	TRUE	FALSE	0		0		1	0	-	-	-	-	-	-	1
M301T40_1	301.142	301.137	301.145	39.9815	30.951	71.434	66	61	12303	18063.7	30016.9	10260.4	16448.5	6729.79	25622.1	17084.5	14479.3	29347.6	13286.8	18658.3	11905.2	22351.4	7582.22	17053.1	12806.8	13388.5	5574.92	13600.5	9463.46		[M+CH3COO+2H]+ 240.116	2	1	69	TRUE	FALSE	0		0		1	0	-	-	-	-	-	-	1
M301T187	301.142	301.14	301.145	186.868	173.616	199.008	52	51	7220	10669.6	14251.5	17901	10215.4	13006	14579.1	11689.3	20866.8	12688.3	7155.53	14724.3	17535.4	15457.4	12270.6	11733.4	12999	8713.7	8703.73	10763.1	11886.7			123	9	229	TRUE	FALSE	1	score{0.9179}adduct{(2M+H)+}name{3-Phenylpropanoic acid}labid{S0197}	0		1	1	3-Phenylpropanoic acid	HMDB00764	Phenylpropanoids and polyketides	C05629	501-52-0	107	2
M301T122	301.179	301.178	301.18	121.921	99.28	132.2	79	72	44191	118581	261326	157747	195050	133950	182506	51296	235311	113506	185281	279404	210660	280739	196521	309688	262849	151009	278183	226086	111843	[132][M]+	[M+H]+ 300.173 [M+H-H20]+ 318.184	47	59	944	TRUE	FALSE	0		0		1	0	-	-	-	-	-	-	0
M301T199	301.179	301.178	301.182	198.548	194.168	214.721	54	51	18225	19547.4	26144.5	19028.9	23666.4	18480.4	27056	18735.7	27208.9	18272.2	30687.1	26632.2	27578.5	23078.9	26141.9	23548.1	27829.8	25400.7	27118.5	34421	41773.3		[M+H]+ 300.173	30	34	535	TRUE	TRUE	0		0		1	0	-	-	-	-	-	-	0
M301T236	301.215	301.213	301.216	235.833	218.463	251.054	114	78	10536	128739	63784	53747.3	59685.7	40758.7	56030.5	42579	73636.8	64645.6	61911.9	84345.1	36001	42861.6	30507.2	74881.4	35495.6	40403.1	62650.7	16430.4	38359.6			125	50	217	TRUE	TRUE	0		0		1	0	-	-	-	-	-	-	9
M301T203	301.215	301.214	301.216	203.139	198.631	216.82	73	56	15049	70212.5	104151	66727	99295	68270.5	93006.9	70201.4	94959.6	83523.3	97682.3	92911.9	66627.7	81954.4	60514.7	81125.3	59769.4	87114.6	58973.4	62846.4	58009.2	[133][M]+	[M+NH4]+ 283.172	59	30	195	TRUE	FALSE	0		0		1	0	-	-	-	-	-	-	9
M301T172	301.215	301.213	301.216	171.688	162.22	176.172	56	56	19584	142722	370784	161823	203944	153980	216756	151618	187456	145043	154086	164564	122429	85659.5	135717	119161	137187	158360	134876	135357	142651	[134][M]+	[M+H-H20]+ 318.217	10	45	242	TRUE	FALSE	0		0		1	0	-	-	-	-	-	-	9
M301T189	301.215	301.214	301.216	188.746	187.157	191.715	46	46	22644	104416	135440	92472.6	126356	89895.2	134240	101972	127135	95177.9	139306	107491	102153	120584	88939.4	124582	93370.7	116913	89794.7	97339	87610.1		[M+H-H20]+ 318.221	40	38	228	TRUE	FALSE	0		0		1	0	-	-	-	-	-	-	5
M301T149	301.215	301.214	301.216	149.242	135.026	158.953	71	69	15518	178387	207549	175303	212920	191019	202257	169100	222972	178649	252416	225045	193154	284766	129865	288119	183537	437528	117363	138210	149764	[135][M]+	[M+NH4]+ 283.172	24	39	196	TRUE	TRUE	0		0		1	0	-	-	-	-	-	-	9
M302T258	302.093	302.088	302.1	257.703	240.552	261.679	62	55	2428	1019.01	2136.84	1815.41	1832.31	2537.39	2099.4	2396.65	2023.13	2192.89	2512.45	1576.11	3734.43	2013.98	2090.28	2257.49	1208.29	1849.64	858.426	1539.28	3533.74			35	0	0	FALSE	FALSE	0		0		1	0	-	-	-	-	-	-	0
M302T235	302.12	302.118	302.121	235.44	220.224	243.508	76	72	10945	9813.96	20408.3	27737.8	22844.5	24570.1	16052.8	12789.3	10815.6	12523.1	7703.33	8975.82	20927.7	25798.7	28797.3	21148.4	19460.8	14219.6	15021.4	12331.1	9819.8			125	28	51	TRUE	FALSE	0		0		1	0	-	-	-	-	-	-	0
M302T292	302.134	302.129	302.138	292.284	287.728	300.361	70	70	1404	4118.3	3556.86	2785.62	3429.99	2585.09	2713.07	3480.89	3848.5	2740.61	2888.27	3857.49	2607.62	2193.86	2037.35	3503.9	2541.23	4074.18	1405.78	2713.85	2984.58			95	3	10	FALSE	FALSE	0		0		1	0	-	-	-	-	-	-	0
M302T350	302.143	302.141	302.145	349.647	346.263	366.741	76	76	1313	1675.1	3236.24	1809.24	2767.05	1775.34	2972.17	1982.26	2884.36	1821.14	2239.38	2345.1	1813.39	2396.76	2185.83	2807.59	1632.76	2268.8	1617.09	1706.8	1545.43		[M+NH4]+ 284.11	79	13	37	FALSE	TRUE	0		0		1	0	-	-	-	-	-	-	0
M302T157	302.138	302.131	302.146	157.109	141.255	172.53	66	63	13527	7898.02	7574.46	6733.02	8010.85	2606.92	5047.52	7684.74	8205.52	7958.85	7065.13	4330.86	3545.69	10035.5	935.924	9288.57	2051.39	4017.93	7240.64	5101.67	7143.66		[M+H]+ 301.134	46	3	392	TRUE	FALSE	0		0		1	0	-	-	-	-	-	-	1
M302T498	302.144	302.141	302.146	498.04	489.085	520.649	42	42	474	1687.15	974.477	1179.17	1947.48	1733.12	722.673	1789.11	1360.35	1394.02	910.446	788.529	808.893	870.971	937.366	1499.9	531.194	1783.11	835.021	814.684	896.546			127	2	33	TRUE	TRUE	0		0		1	0	-	-	-	-	-	-	0
M303T429	303.049	303.046	303.05	429.105	405.463	433.549	87	79	28758	44858.9	140029	53063.1	130348	43836.4	124135	48278.3	123305	34783.3	116168	56539.5	37171.9	71225.7	29595.6	65910.9	30642	69210.2	25658.4	29050.2	26255.9	[136][M]+		78	36	90	TRUE	FALSE	0		0		1	0	-	-	-	-	-	-	6
M303T352	303.104	303.102	303.105	351.774	347.063	360.317	70	68	17904	15188.3	15776.4	27827	14345.2	22240.6	12480.1	17556.5	8600.55	15698	9615.75	22328.6	27777.8	41345.3	19313.9	36193.4	19503.5	29249.1	17569.5	17070	14855.9	[137][M]+	[M+Na]+ 280.112	79	47	86	TRUE	FALSE	0		0		1	0	-	-	-	-	-	-	0
M303T190	303.104	303.102	303.112	189.703	178.379	202.298	60	57	6343	12242	7367.12	24948.7	14187	20132.3	12321.8	14368.8	12192.8	13894.1	8656.89	14971.2	20515	24494.2	22267.8	29235.7	23285.4	19741	21095	15261.8	13785.8			40	11	142	TRUE	FALSE	1	score{0.9022}adduct{(2M+H)+}name{2-Hydroxyadenine}labid{S0183}	0		1	1	2-Hydroxyadenine	HMDB00403	Organoheterocyclic compounds	-	3373-53-3	76900	0
M303T436	303.118	303.106	303.12	436.254	429.937	457.269	63	53	10304	18695.7	441	1690.89	1355.22	2346.49	1195.94	1052.6	1601.79	894.569	1437.28	1047.01	495.073	1251.38	1009.45	1122.5	715.116	368.615	901.956	851.486	823.517		[M+Na]+ 280.134 [M+H]+ 302.116	43	8	9	TRUE	TRUE	0		0		1	0	-	-	-	-	-	-	0
M303T45	303.121	303.114	303.128	45.399	38.482	71.731	60	50	3213	3575.4	7360.76	2237.36	4363.3	1733.82	6354.77	5259.23	7953.28	4800.44	6484.49	5008.97	2632.66	2748.65	1736.51	6343.21	5914.02	5119.64	5914.42	8299.24	7391.2		[M+CH3CN+Na]+ 239.1	12	5	174	TRUE	TRUE	1	score{1}adduct{(2M+K)+}name{Hydroxyisocaproic acid}labid{S0103}	0		1	1	Hydroxyisocaproic acid	HMDB00746	Lipids and lipid-like molecules	-	13748-90-8	83697	1
M303T42_1	303.157	303.152	303.16	42.162	33.242	58.903	54	53	5126	11226.6	23610.9	5667	9728.82	31207.9	17850.9	9369.99	8886.64	11755.6	10369.1	15002	3372.11	8146.98	2258.21	7977.82	3867.59	9458.75	3543.72	32840.8	8177.76		[M+CH3COO+2H]+ 242.131	7	18	274	TRUE	TRUE	0		0		1	0	-	-	-	-	-	-	0
M303T183	303.158	303.153	303.165	183.012	163.895	199.492	50	48	6545	31945	43192.6	4725.51	44978.1	32230	42258.7	3165.96	6238.6	9026.81	982.08	6429.37	33057.1	46309.2	9762.74	45479.5	5816.74	5095.19	1757.38	6949.41	5535.3		[M+H]+ 302.152	29	16	211	TRUE	TRUE	0		0		1	0	-	-	-	-	-	-	1
M303T122	303.194	303.193	303.195	121.837	115.168	139.125	72	66	14529	55024.6	106663	61043.6	82506.5	52994	47787.3	69944.6	93664	78480.8	68357.7	25144	91605.5	115831	81368.3	95701.1	84844.2	95241.5	45708.4	104678	102986	[132][M+2]+		47	48	557	TRUE	FALSE	0		0		1	0	-	-	-	-	-	-	1
M303T76	303.194	303.193	303.195	75.809	60.316	99.297	57	48	6097	27444.6	40059.1	17989.5	39009.8	43100.1	37753.4	43623.6	38731.3	21110.7	38043.4	50740.1	71823.8	67393.9	61070.5	59495.1	34184.1	58008.9	75010.6	69395.7	33272.4		[M+H]+ 302.19	58	35	557	TRUE	TRUE	0		0		1	0	-	-	-	-	-	-	1
M303T173	303.194	303.193	303.196	172.807	149.001	187.864	52	44	7993	22461.8	13844.6	14455.4	14862.5	12629.4	14203.2	45712.1	15759.9	15123	13926	54021.6	42600.4	59457.7	39477.2	17666.4	33249.3	57720.6	4829.61	9797.97	40193.8		[M+H]+ 302.187	10	44	267	TRUE	TRUE	0		0		1	0	-	-	-	-	-	-	1
M303T42_2	303.194	303.191	303.203	42.3605	35.892	54.375	64	63	5810	41659.7	19453.6	41305.8	10915.6	33191.3	30084	35514	18063.1	26482.1	30338.7	24592.3	29493.6	25856.1	25594.5	24050.5	32364.4	23099.2	43975.1	44882.2	42437.6			7	43	274	TRUE	TRUE	0		0		1	0	-	-	-	-	-	-	1
M303T411	303.201	303.199	303.204	411.12	389.585	425.895	98	72	4936	2685.55	545.11	1957.46	2052.03	2688.58	3062.61	2777.61	3117.08	2689.65	2764.72	3153.03	3413.91	1882.42	4493.83	2808.35	1780.31	1726.54	1542.44	1519.69	1855.5			81	5	20	FALSE	FALSE	0		0		1	0	-	-	-	-	-	-	0
M303T169	303.231	303.228	303.232	168.989	157.416	180.021	84	71	7993	54999.2	77361.1	65265.8	71603.4	59604.9	28367.3	56245.2	37472.5	34287.6	70535.3	40082.6	60184.9	79229.6	57867.6	103616	44675.8	71756.4	47248	53416.6	50485.4		[M+H]+ 302.226	82	42	216	TRUE	FALSE	1	score{0.8112}adduct{(M+H)+}name{Eicosapentaenoic acid}labid{L0143}	0		1	1	Eicosapentaenoic acid	HMDB01999	Lipids and lipid-like molecules	C06428	10417-94-4	446284	14
M303T189	303.231	303.229	303.232	189.119	180.375	220.253	70	52	6545	32837.2	42924.1	54970.7	61191.7	30765.1	71536.9	38390.2	45852.9	32718.9	43826.8	46543.1	38593.5	44124.4	42467.1	43555.9	173371	50404	35266.3	34654.9	41948		[M+H]+ 302.223	40	45	260	TRUE	TRUE	0		0		1	0	-	-	-	-	-	-	14
M304T429	304.052	304.05	304.054	429.238	413.399	456.227	71	67	4189	7259.5	19512.2	7657.58	17199.5	6443.07	16649.9	7169.42	16651	5615.48	14379.5	7542.43	5488.14	9838.43	5461.67	8349.01	4679.78	9393.76	4981.85	4524.91	3718.47	[136][M+1]+		78	0	0	FALSE	FALSE	0		0		1	0	-	-	-	-	-	-	1
M304T352	304.107	304.101	304.108	351.724	347.452	360.317	48	48	1686	1676.34	1816.58	3180.06	2226.67	2410.86	1568.33	1964.76	1311.06	1880.67	1594	2795.45	2727.71	3942.37	2083.11	4045.1	2313.93	2979.32	2040	1959.59	1879.64	[137][M+1]+		79	3	36	FALSE	TRUE	0		0		1	0	-	-	-	-	-	-	0
M304T202	304.164	304.159	304.169	202.145	174.634	205.171	71	67	88178	1563.4	8197.34	6443.23	992.702	706.034	8038.63	1740.97	7662.97	1595.48	7832.34	7954.88	6263.25	7761.8	6185.53	1883.63	6145.01	8528.34	6042.78	1700.03	1977.25			59	16	96	FALSE	FALSE	1	score{0.9469}adduct{(M+H)+}name{Val-Trp}labid{n01406}	1	score{0.9469}adduct{(M+H)+}name{Val-Trp}labid{n01406}	1	1	Val-Trp	-	Organic acids and derivatives	C04211	-	-	0
M305T215	305.032	305.03	305.034	215.495	210.329	217.946	49	49	1697	3287.57	3389.2	3759.44	6194.63	4830.94	5835.57	3244.02	5144.56	5680.3	4368.64	2597.47	1911.43	2875.52	1772.79	3054.09	1411.7	2907.21	1404.85	1833.52	2110.32			83	0	0	FALSE	FALSE	0		0		1	0	-	-	-	-	-	-	1
M305T256	305.053	305.052	305.055	255.734	245.832	261.658	95	82	4891	50433.6	37613.7	34222.6	41560.4	45420	42566.5	49979.8	46808.3	46421.9	44914.1	45280.7	16387.9	35000.7	25524.9	39543.8	50495.4	46054.4	28782.1	49162.6	52898.8			152	36	113	TRUE	FALSE	0		0		1	0	-	-	-	-	-	-	1
M305T430	305.054	305.052	305.062	429.743	427.952	450.234	46	45	3245	1352.64	2978.57	2724.41	2819.5	1164.26	2838.84	1193.31	3004.55	1262.23	3419.5	2121.69	944.995	1737.55	1244.39	1846.26	1185.22	1579.55	1079.8	1106.37	1040.99	[136][M+2]+		78	0	0	FALSE	FALSE	0		0		1	0	-	-	-	-	-	-	1
M305T302	305.083	305.082	305.084	301.551	297.186	307.069	72	72	2706	16551.4	17218.1	17646.9	16930.9	18135.9	17724	18743.5	16761	19989	16817.1	22626.6	19824.6	20621.2	18249.6	22243.4	17725.6	21317.6	20773.2	17633.5	17834.1		[M+NH4]+ 287.055	23	26	15	TRUE	FALSE	0		0		1	0	-	-	-	-	-	-	2
M305T387	305.082	305.077	305.085	386.63	366.637	393.597	56	49	1121	2410.87	3176.38	3053.05	3285.43	2497.42	2353.3	5046.92	4550.69	2636.42	4720.78	1612.01	2746.4	4888.08	4164.87	2336.09	2565.26	2526.24	5238.08	5455.43	4436.03			165	16	15	TRUE	TRUE	0		0		1	0	-	-	-	-	-	-	2
M305T186	305.09	305.088	305.101	186.125	180.871	202.458	48	47	2616	6549.36	14601.6	8060.54	7776.04	10218.1	11545.7	11982.7	13253.6	9413.99	12562.7	11154.6	6663.01	15312.1	10381.2	16110.9	7502.01	8868.74	12123.7	7423.84	7690.47		[M+K]+ 266.131	123	6	175	TRUE	TRUE	0		0		1	0	-	-	-	-	-	-	0
M305T65	305.101	305.099	305.108	65.215	40.382	71.125	58	54	71807	10373.6	16742.2	6227.7	12566.5	11211	16326.1	3343.13	10477.6	5586.8	13057.3	9432.88	8503.3	11863	1490.34	3535.96	9881.18	10794.4	9581.84	2814.86	8360.63			77	37	346	TRUE	FALSE	0		0		1	0	-	-	-	-	-	-	1
M305T267	305.12	305.118	305.12	267.127	262.732	269.144	82	82	75843	205793	155164	160608	146838	154990	191823	160325	189364	164483	154475	296195	201339	244670	184495	246108	249985	245630	212533	236427	238495	[142][M]+	[M+K]+ 266.156 [M+Na]+ 282.128	48	59	70	TRUE	FALSE	0		0		1	0	-	-	-	-	-	-	0
M305T243	305.119	305.118	305.12	243.337	230.384	247.554	53	53	16501	51252.7	30167.6	52138.5	27818.4	42948.8	43146.6	43466.2	40064.9	35574.2	27866.6	62936.7	42989.9	53209.7	46602.2	62746.3	52732.2	45196.4	33744.6	58026.7	46895.6	[143][M]+		31	46	168	TRUE	FALSE	0		0		1	0	-	-	-	-	-	-	0
M305T320	305.14	305.133	305.144	320.355	308.829	329.792	85	82	3611	10643.8	4997.08	5896.85	6168.29	7217.91	8965.72	7462.13	5861.83	9246.5	10613.2	10213.1	6221.39	6120.87	5868.89	7491.25	8495.27	8884.45	9710.82	9418.91	8880.82	[144][M]+		5	50	20	FALSE	FALSE	0		0		1	0	-	-	-	-	-	-	0
M305T427	305.144	305.132	305.146	426.538	424.494	429.457	51	51	3712	2093.88	3139.74	915.378	3766.72	2263.09	3745.87	753.434	2883.2	2264.84	3789.22	3067.51	1875.09	2279.22	1896.13	402.025	2200.97	2313.84	2311.47	2271.49	2460.9			162	25	157	FALSE	FALSE	0		0		1	0	-	-	-	-	-	-	0
M305T440	305.18	305.169	305.182	439.905	432.709	457.707	95	71	2786	1923.79	5113.89	1812.38	4708.94	1547.11	1800.7	1810.09	2159.83	2743.74	3813.95	1927.58	5067.56	3185.21	5067.5	5172.4	3933.74	4658.95	2694.85	2318.4	4218.89	[139][M+2]+		53	10	22	FALSE	FALSE	0		0		1	0	-	-	-	-	-	-	0
M305T207	305.185	305.177	305.186	206.652	182.499	212.967	54	53	18073	2164.72	2966.57	1795.04	1718.35	512.604	2364.12	922.2	2287.13	2215.63	618.72	2361.87	1619.05	2624.34	1924.68	2062.29	1879.5	2879.69	1502.55	2220.04	2064.55			107	23	63	TRUE	FALSE	0		0		1	0	-	-	-	-	-	-	2
M305T174	305.246	305.239	305.248	174.197	162.23	199.614	50	43	2175	10924.3	6330.48	2900.36	8704.6	9902.27	10776.9	9302.48	11175.4	8159.77	6828.1	11288.2	6982.57	12363.6	588.03	11977.9	8810.78	8346.43	8392.41	4900.44	7558.09		[M+H-H20]+ 322.251	42	0	0	FALSE	FALSE	0		0		1	0	-	-	-	-	-	-	1
M306T412	306.011	306.009	306.015	411.553	403.229	421.254	50	47	750	885.839	841.304	1641.13	888.649	1913.77	574.687	1347.46	990.293	2056.07	900.891	426.448	520.04	712.355	696.74	464.904	994.919	687.206	653.049	473.607	649.052			81	0	0	FALSE	FALSE	0		0		1	0	-	-	-	-	-	-	0
M306T253	306.057	306.054	306.062	252.599	243.497	261.978	53	48	31662	3943.72	5720.79	2923.89	5207.9	3100.86	6621.32	2172.08	2309.39	7455.5	2727.63	4317.39	2823.27	4179.08	5097.97	4815.9	5043.49	5497.67	7047.86	4719.06	5923.86		[M+K]+ 267.098	70	0	0	FALSE	FALSE	0		0		1	0	-	-	-	-	-	-	3
M306T64	306.104	306.092	306.105	64.211	52.051	80.538	52	48	10856	3254.04	3233.09	4297.2	4236.54	3484.4	4084.71	3806.75	1490.06	3652.8	1460.98	4064.7	3102.56	1477.31	408.272	1137.8	3509.87	4282.4	3746.56	3179.92	3260.87			77	6	23	TRUE	TRUE	0		0		1	0	-	-	-	-	-	-	0
M306T10	306.111	306.109	306.113	9.586	7.275	11.37	49	49	258	348.958	475.902	525.437	452.919	413.186	515.337	425.367	491.37	442.228	323.901	457.633	493.238	543.233	500.198	526.024	499.103	450.801	492.181	375.75	398.078			205	4	25	FALSE	FALSE	0		0		1	0	-	-	-	-	-	-	2
M306T267	306.123	306.121	306.124	267.2	261.922	269.144	82	82	5107	19855.9	17885.9	14101.7	15742.2	14120	16732.5	13786.6	13081.6	21016.6	17466.7	26158.9	16117.4	27105.1	13290.4	19932.1	15938.5	24117.3	16326.6	17729	17661.1	[142][M+1]+		48	0	0	FALSE	FALSE	0		0		1	0	-	-	-	-	-	-	0
M306T244	306.122	306.114	306.125	244.246	231.108	247.986	42	42	3298	7724.1	9639.44	12057.8	11771.9	5424.62	9516.79	10050.4	9294.15	10802.7	7631.03	10934.9	5842.99	10576.1	7134.63	7740.54	5218.58	9944.78	13165.3	11149.1	8753.55	[143][M+1]+		31	1	22	TRUE	TRUE	0		0		1	0	-	-	-	-	-	-	0
M306T428	306.128	306.121	306.131	428.26	409.194	435.868	51	49	1639	1470.9	1434.38	1171.07	1864.28	1186.86	2483.21	1014.05	1632.72	1789.63	1169.28	1398.73	1521.21	1112.57	860.508	463.915	877.206	1113.89	820.804	1448.29	1271.61			78	0	0	FALSE	FALSE	0		0		1	0	-	-	-	-	-	-	0
M306T320	306.142	306.136	306.148	320.288	318.475	328.429	49	49	1270	2719.55	2745.77	2413.83	2350.68	2174.15	2526.96	2487.16	2511.96	2059.26	3053.9	2404.2	636.787	2212.15	852.134	1169.18	1895.76	2467.83	2345.78	2556.98	1615.49	[144][M+1]+		5	8	41	TRUE	TRUE	1	score{0.8674}adduct{(M+H)+}name{Thr-Trp}labid{n01420}	1	score{0.8537}adduct{(M+H)+}name{Thr-Trp}labid{n01420}	1	1	Thr-Trp	-	Organic acids and derivatives	C18598	-	-	0
M307T249	307.07	307.066	307.08	249.004	235.343	262.325	71	59	2275	2414.45	10762	1315.63	3227.64	2072.13	3114.86	2719.61	10472.4	9606.26	5506.38	3953.32	8671.59	1183	8401.59	2869.24	2566.26	5072.84	4487.91	8413.74	2489.46		[M+K]+ 268.116	75	20	2	FALSE	TRUE	0		0		1	0	-	-	-	-	-	-	0
M307T11	307.095	307.094	307.097	11.139	8.846	22.187	83	82	1411	2739.59	3148.1	3551.32	2471.46	3307.43	3490.77	2546.17	3412.77	3041.92	2267.21	2944.21	3384.03	3650.15	3338.59	3655.27	3400.36	3201.5	3167.85	2848.76	3127.36	[147][M]+		193	27	33	FALSE	FALSE	0		0		1	0	-	-	-	-	-	-	1
M307T355	307.099	307.098	307.1	355.155	349.862	381.393	90	82	28094	148834	135893	177990	142723	169292	132068	153436	121408	137060	122304	159535	154744	182675	130327	170497	142898	174851	137356	132408	130000	[148][M]+	[M+H]+ 306.09	90	69	5	FALSE	FALSE	0		0		1	0	-	-	-	-	-	-	0
M307T268	307.124	307.122	307.126	267.679	263.997	269.353	57	57	3237	3184.94	5213.29	2926.21	4538.11	2760.84	2796.35	4448.79	4593.77	3241.53	5055.12	4745.43	3519.89	4953.83	2678.61	4529.54	3314.5	4908.51	3870.3	4837.17	4850.42	[142][M+2]+		48	34	3	TRUE	TRUE	0		0		1	0	-	-	-	-	-	-	0
M307T207	307.128	307.119	307.13	207.081	185.009	220.003	83	78	6312	14489.5	12609.9	10397.4	12442.1	9878.42	15406.2	12255.5	13927.8	16256.7	15497.4	18857.9	7981.56	13052.2	11061.8	11081.3	13058.9	11381.2	13147.2	13969.9	15151.3			107	21	83	TRUE	FALSE	0		0		1	0	-	-	-	-	-	-	0
M307T429	307.127	307.12	307.131	428.653	413.381	438.394	61	59	903	1965.19	1870.73	3669.25	2132.79	1325.94	2761.71	1924.64	1602.21	1557.94	2998.48	2921.27	2050.75	3063.56	2499.22	2083.43	2159.93	1907.31	1852.09	2860.5	2463.03		[M+Na]+ 284.132	78	23	5	FALSE	TRUE	0		0		1	0	-	-	-	-	-	-	0
M307T242	307.127	307.119	307.129	242.169	228.933	250.142	63	63	2275	8618.7	8866.22	6064.87	6601.04	4164.68	7772.99	5331.39	12272.3	10307.9	11459.9	6819.77	7823.58	5493.84	7263.94	5136.04	8109.32	4705.23	7701.28	7409.45	8533.48	[143][M+2]+		31	20	85	TRUE	TRUE	0		0		1	0	-	-	-	-	-	-	0
M307T34	307.167	307.157	307.169	33.766	29.593	61.094	71	63	4443	16984.7	7731.29	13316.4	10850.3	15179.1	10911.6	14982.9	16010.1	10257.8	10058.9	14909.1	14539.1	8557.34	13319.2	18361	15042.9	16813.3	14786.6	13162.7	12204.4			4	0	0	FALSE	FALSE	0		0		1	0	-	-	-	-	-	-	0
M308T325	308.039	308.037	308.042	325.491	323.889	333.979	69	69	7328	1535.94	2126.7	1915.53	1607.35	1994.19	1880.29	1227.86	1386.76	1411.67	1123.14	1373.77	1894.86	1879.75	1810.51	1836.28	1809.54	1810.59	1793.41	1460.47	1753.36		[M+CH3CN+Na]+ 244.023 [M+CH3CN+H]+ 266.005	96	10	2	FALSE	FALSE	0		0		1	0	-	-	-	-	-	-	1
M308T389	308.073	308.072	308.074	389.029	378.851	399.96	83	82	12664	29287.3	43515.5	36275.6	42418.2	33255.7	38807.3	33810.6	36999.5	33002.5	37120.8	22056.2	38264.1	27072.6	35678	24941.7	32156.2	23540.4	31234	33485.2	29685.2	[149][M]+	[M+Na]+ 285.084	64	55	14	FALSE	FALSE	0		0		1	0	-	-	-	-	-	-	1
M308T241	308.079	308.074	308.084	241.462	235.131	259.079	60	57	4202	6487.49	9874.2	17828.4	12015.6	6504.23	12615.9	5232.5	11517.6	8002.36	10359.4	5777.59	6649.92	4932.18	7884.29	6817.22	6984.15	8484.03	13186.4	3656.34	5316.78			31	7	6	TRUE	FALSE	0		0		1	0	-	-	-	-	-	-	0
M308T11	308.099	308.097	308.1	11.1855	9.061	13.115	76	76	293	625.144	700.808	727.739	567.655	742.169	686.127	553.248	706.718	720.992	645.252	707.297	800.832	879.405	674.453	794.458	700.821	729.88	718.344	630.844	859.799	[147][M+1]+		193	0	0	FALSE	FALSE	0		0		1	0	-	-	-	-	-	-	0
M308T355	308.102	308.094	308.107	354.902	349.862	377.254	88	82	2164	10641.9	11510.9	13806	12611.1	12407.4	10825.7	11457.7	9701.47	10544.3	11803.9	12322.7	12039.6	13942.2	10713.1	12691.1	9942.24	13153.9	11075	9755.27	9693.42	[148][M+1]+		90	0	0	FALSE	FALSE	0		0		1	0	-	-	-	-	-	-	0
M308T33	308.135	308.132	308.146	33.303	29.3	50.558	73	68	6151	24975.5	26400.4	25471.5	23843.6	28718.4	26155.4	20138.4	29584.9	22517.5	25228.1	24882.9	20499.2	25706.2	13945.1	28404.6	22693.8	30487.3	20802.4	22746.8	20793.8			3	0	0	FALSE	FALSE	0		0		1	0	-	-	-	-	-	-	1
M308T381	308.156	308.154	308.159	380.966	372.781	385.587	47	47	2593	458.343	381.318	720.647	385.486	644.677	565.201	599.342	532.694	458.22	333.836	704.983	673.25	510.751	463.734	514.179	432.953	506.232	589.421	639.721	763.228		[M+Na]+ 285.167 [M+H]+ 307.149	80	4	10	TRUE	FALSE	0		0		1	0	-	-	-	-	-	-	1
M308T312	308.156	308.154	308.165	311.536	291.958	327.534	68	65	1882	1292.64	1709.23	1012.26	1609.74	779.028	1691.6	1095.17	1268.32	826.009	2092.61	1457.26	1902.51	1737.73	1742.06	1783.33	1845.22	1772.82	2339.04	1856.82	2039.92			37	2	8	TRUE	TRUE	0		0		1	0	-	-	-	-	-	-	1
M308T485	308.18	308.179	308.182	484.731	475.489	491.52	67	67	834	863.774	888.193	862.571	928.903	1004.24	930.472	593.569	748.573	612.622	439.592	519.392	468.15	657.092	394.632	427.892	440.817	720.932	295.669	363.841	305.523		[M+H]+ 307.167	105	0	0	FALSE	FALSE	0		0		1	0	-	-	-	-	-	-	0
M309T340	308.935	308.934	308.945	340.349	325.891	346.825	63	61	2050	1995.1	1595.18	1649.36	2253.43	2078.75	2348.17	2230.51	2234.1	1792.16	2464.93	2386.01	1835.49	1708	2689.97	1900.89	2693.2	2153.82	2624.5	2432.15	2476.31	[145][M+2]+		25	0	0	FALSE	FALSE	0		0		1	0	-	-	-	-	-	-	0
M309T352	308.973	308.966	308.976	351.545	342.612	354.494	55	52	704	1218.7	1296.1	1365.42	2094.6	1538.39	2047.1	1249.63	1836.65	757.395	1026.89	1159.2	1077.45	1268.79	1445.77	1599.89	926.934	1148.57	1023.61	961.283	1116.48			79	0	0	FALSE	FALSE	0		0		1	0	-	-	-	-	-	-	0
M309T389	309.076	309.073	309.083	389.042	378.851	400.892	74	73	1724	4644.52	4969.06	5743.23	5877.04	5436.74	5724.68	5525.67	4910.86	4397.09	5447.13	3229.89	5754.54	3988.33	4637.21	3662.34	5292.09	3090.45	4690.07	4613.86	5085.09	[149][M+1]+		64	0	0	FALSE	FALSE	0		0		1	0	-	-	-	-	-	-	6
M309T135	309.096	309.094	309.097	135.333	124.965	143.678	63	53	17964	229091	307761	238065	309408	242699	326369	220027	315808	127239	300756	141710	256240	244870	244031	233429	251479	215791	117793	226379	249451	[150][M]+		13	40	142	TRUE	FALSE	0		0		1	0	-	-	-	-	-	-	2
M309T223	309.096	309.084	309.099	222.906	199.669	228.896	62	59	4250	10523.8	20185.4	7049.18	14262.9	7252.36	13606.7	7012.6	20782.1	11657.4	12105.9	11338.3	4435.62	8452.37	14178.5	6450.18	21853.7	4796.44	26844.4	31453.6	37709.9		[M+H-H20]+ 326.098	32	23	142	TRUE	TRUE	0		0		1	0	-	-	-	-	-	-	4
M309T258	309.1	309.093	309.102	258.013	242.321	267.311	57	49	6300	6518.45	6771.12	6495.73	7516.03	5214.84	7732.12	7395.24	6518.06	3397.75	7654.77	5951.79	5733.49	2047.67	4707.32	4802.52	6692.98	7080.36	4161.73	6016.24	5904.45		[M+H-H20]+ 326.113	35	4	31	TRUE	FALSE	0		0		1	0	-	-	-	-	-	-	0
M309T355	309.103	309.099	309.106	354.637	350.422	366.741	62	62	662	2689.12	4174.98	2901.53	3536.55	3243.89	3945.96	2618.61	3260.96	3049.98	2902.77	4390.96	2935.96	4546.61	2451.22	3083.45	2131.67	3625.07	2300.14	2242.72	1970.2	[148][M+2]+		90	7	31	TRUE	TRUE	0		0		1	0	-	-	-	-	-	-	0
M309T317	309.116	309.108	309.119	317.049	305.579	327.229	69	69	1417	1905.48	3149.33	2222.29	3012.49	2402.2	2308.08	1765.62	2654.86	2088.01	2845.48	3306.56	2100.11	3818.51	1885.58	2399.24	2277.96	3237.52	2139.02	2024.11	1844.23		[M+H-H20]+ 326.121	84	0	0	FALSE	FALSE	0		0		1	0	-	-	-	-	-	-	2
M309T429	309.128	309.126	309.133	428.883	417.725	435.131	45	45	983	1717.18	773.526	1725.53	2772.69	1633.76	2744.02	1509.16	2356.33	1343.79	2742.09	340.712	2023.57	1922.86	1949.1	679.241	716.283	2061.47	2232.21	1954.82	2006.05		[M+CH3COO+2H]+ 248.096 [M+H]+ 308.121	78	2	8	TRUE	FALSE	0		0		1	0	-	-	-	-	-	-	1
M309T35	309.147	309.137	309.148	34.7095	29.985	54.195	82	76	132826	170614	242210	143869	133973	170179	250976	142908	255046	170651	227282	124076	144012	165687	125248	150982	170493	194345	141982	168744	180726	[151][M]+		1	26	363	TRUE	FALSE	0		0		1	0	-	-	-	-	-	-	2
M309T216	309.144	309.138	309.146	216.304	207.232	226.201	78	66	4584	34167.5	32660.5	7891.74	20234.8	16748.2	36351.2	19418.2	43174	34710.5	30674.1	36584.3	27868.2	19145.5	10725.7	22660.4	22789.5	31883.1	19979.3	35227.8	22563.9			83	45	242	TRUE	TRUE	0		0		1	0	-	-	-	-	-	-	1
M309T77	309.147	309.146	309.148	77.063	54.621	93.509	65	52	23907	100076	246909	141195	194077	102058	247711	50245.6	251606	111099	131317	148890	160898	129016	98357.3	85434.7	141327	170612	134847	147313	98312	[152][M]+	[M+H]+ 308.14 [M+H-H20]+ 326.153	58	37	364	TRUE	TRUE	0		0		1	0	-	-	-	-	-	-	2
M309T147_1	309.147	309.144	309.148	147.321	124.954	153.821	50	44	10951	56158.9	63504.4	86531.8	101033	83573.1	101348	96282.8	198818	91617.5	63725.6	82203.4	91452.1	117145	79985.3	108956	88035.3	111893	60067.9	88675.4	84415.8			24	39	404	TRUE	TRUE	0		0		1	0	-	-	-	-	-	-	2
M309T32	309.183	309.18	309.185	31.7335	29.095	46.82	74	66	20505	39180	30248.2	50313.1	36081.1	39372	38750.4	40658.5	42163.5	52290.9	30468.1	52879.8	37550.8	44341.4	39132.5	34044.5	47021.8	49767.2	39232.1	37530.3	50787.5		[M+H-H20]+ 326.187	3	6	129	TRUE	TRUE	0		0		1	0	-	-	-	-	-	-	0
M309T147_2	309.205	309.201	309.207	147.428	119.84	165.837	67	64	2556	8043.17	12482.4	9814.49	11477.7	7320.33	9470.46	9000.35	11455.7	8827.76	5968.61	15845.1	18792.8	15934.3	15593.6	12853.9	17634.7	15413.4	16798.1	16160.3	16054.5		[M+H]+ 308.2	24	5	129	TRUE	TRUE	0		0		1	0	-	-	-	-	-	-	0
M310T350	310.019	310.016	310.023	350.305	343.863	364.148	82	63	1656	878.454	616.155	886.345	913.146	956.806	1248.01	738.433	1249.29	782.816	435.651	1040.81	876.19	994.415	1099.29	1174.52	943.519	824.841	1008.53	929.5	1195.37			79	4	6	FALSE	FALSE	0		0		1	0	-	-	-	-	-	-	1
M310T298	310.051	310.049	310.053	298.131	293.232	303.482	45	42	1080	2021.59	2185.03	6356.94	8064.93	3507.7	7612.5	4771.64	2965.78	3541.81	6276.18	2937.67	3546.88	2506.39	2539.09	2480.15	1307.25	2629.09	3900.36	2134.87	1890.19		[M+Na]+ 287.055	23	0	0	FALSE	FALSE	0		0		1	0	-	-	-	-	-	-	2
M310T383	310.069	310.066	310.079	382.772	358.152	406.22	83	74	616	1388.44	1083.11	975.824	2282.34	896.258	763.115	1026.8	1002.46	809.312	1388.52	1255.02	1064.28	2389.26	1073.16	2178.81	1702.6	2020.98	938.644	1047.66	418.692			80	0	0	FALSE	FALSE	0		0		1	0	-	-	-	-	-	-	0
M310T135	310.099	310.098	310.1	134.995	128.143	148.495	50	45	4443	37150.1	50946.8	41486.6	50546.9	40259.7	54292.3	37258.3	51067.9	40926	52389.7	37386.2	18641.6	44411.4	40262.8	22354.9	40317.7	34550.5	39486.3	23730.8	37989.1	[150][M+1]+		13	0	0	FALSE	FALSE	0		0		1	0	-	-	-	-	-	-	0
M310T248	310.115	310.105	310.118	247.507	242.321	258.583	64	61	3417	8427.14	6854.76	9724.55	10903.7	9132.4	7216.47	11995.9	6292.25	7841.23	5318.87	10326.1	6476.07	5748.43	4518.18	7630.04	13119.6	6580.54	7773.61	7000.26	4784.61			15	0	0	FALSE	FALSE	0		0		1	0	-	-	-	-	-	-	1
M310T35	310.151	310.145	310.155	34.719	29.985	51.841	79	73	24606	40863.8	57188.4	39830.1	30780.6	37008.6	61254.5	34479.5	61964.7	41430.4	48510.3	27820.4	32113.2	32388.2	39736.8	35640.5	40524.2	42402.9	45886	41747.7	28834.3	[151][M+1]+		1	0	0	FALSE	FALSE	0		0		1	0	-	-	-	-	-	-	1
M310T78	310.151	310.145	310.152	78.014	54.385	93.179	52	43	5617	17193.3	31372.2	12497.5	31683.3	16376.9	33556.1	16685.7	18943.5	15353.2	21934.9	20086	10793.4	22283.1	21468.4	32033.4	20689.2	20172.8	7126.83	14924.9	19793.7	[152][M+1]+		58	0	0	FALSE	FALSE	0		0		1	0	-	-	-	-	-	-	1
M310T394	310.174	310.172	310.176	394.464	384.68	400.426	62	62	803	1383	1968.38	1858.3	2154.37	1627.67	2190.89	2511.34	2135.57	1748.48	1821.64	2215.14	2029.54	1804.73	1448.45	1888.15	1477.62	1241.77	1679.73	1783.12	1153.74			151	3	4	TRUE	FALSE	0		0		1	0	-	-	-	-	-	-	1
M311T248	311.065	311.059	311.069	247.865	238.838	262.179	72	67	372878	9648.25	5724.95	6369.62	14367.5	13883.3	13421.7	12883.1	8111.29	5118.86	10774.1	10785.8	4917.81	4366.56	1.57275e+06	18653.9	10667.4	9973.08	4940.17	11384.8	4789.13			15	1	24	TRUE	TRUE	0		0		1	0	-	-	-	-	-	-	1
M311T164	311.127	311.126	311.128	164.35	145.971	175.831	98	74	9010	46414.2	29220.1	28178.4	29795	127217	55516.7	56072.1	33040.1	30087.6	46599.1	31076.2	24211	68590.3	56474.6	39870.7	31385.8	40859.8	23952.3	31761.5	58120.9		[M+H-H20]+ 328.128	9	25	210	TRUE	TRUE	1	score{0.9999}adduct{M+}name{N2,N2-Dimethylguanosine}labid{L0213}	0		1	1	N2,N2-Dimethylguanosine	HMDB04824	Nucleosides, nucleotides, and analogues	-	2140-67-2	92919	2
M311T43	311.127	311.119	311.13	42.981	35.665	54.115	63	60	110903	19717.8	23912.5	21628.3	17526.2	19858.5	17776.5	19358	25645.4	24015.7	26936.1	26045.9	9772.56	22244.5	17841.6	13726.1	15987.5	23211.4	18553.1	15005.4	22896.4		[M+Na]+ 288.139	7	30	309	TRUE	FALSE	1	score{0.9999}adduct{M+}name{N2,N2-Dimethylguanosine}labid{L0213}	0		1	1	N2,N2-Dimethylguanosine	HMDB04824	Nucleosides, nucleotides, and analogues	-	2140-67-2	92919	0
M311T195	311.127	311.125	311.128	195.261	182.571	206.798	82	61	4047	13525.9	17448.2	11980.7	28753.7	16485.7	19161.5	15222.9	9589.02	12741.3	17500.7	11609.1	15165.1	11378.8	13692.2	10675.1	15098.3	12857.1	14166.4	14531.4	14617.5		[M+H]+ 310.121	18	20	76	TRUE	TRUE	0		0		1	0	-	-	-	-	-	-	0
M311T41	311.163	311.16	311.164	41.221	31.994	52.483	90	79	63975	327094	279940	229835	224603	233838	336545	306700	315198	324760	372256	335346	189878	262827	228703	252406	403878	310880	242321	243117	249318	[154][M]+	[M+CH3CN+Na]+ 247.14	7	48	408	TRUE	FALSE	0		0		1	0	-	-	-	-	-	-	0
M311T199	311.163	311.157	311.164	198.92	189.435	208.71	55	54	14695	47037	70943.9	42722.4	62576.3	42327.8	67955.4	47116.5	74269.6	46629.5	71602.4	67176.5	81564.6	62193.4	68531.5	62019.3	75065.7	61299.6	70535.2	72489.8	77250.1			30	31	355	TRUE	FALSE	0		0		1	0	-	-	-	-	-	-	0
M311T170	311.163	311.155	311.164	169.554	158.385	186.95	99	68	13176	81161.2	138079	47990.2	118458	67746	108338	80173.5	133724	54131.9	124824	112654	94680.7	113202	86600.5	105061	38160.1	109771	98677	93355.4	87677.1		[M+3Na-2H]+ 244.207 [M+H]+ 310.155	82	31	273	TRUE	FALSE	0		0		1	0	-	-	-	-	-	-	0
M311T58	311.163	311.16	311.164	58.16	53.097	70.322	53	45	27897	214512	394131	203222	403543	268371	357421	282903	274695	219673	229628	276567	201869	393249	123627	262028	19968.4	225043	141167	161144	151464			8	42	408	TRUE	TRUE	0		0		1	0	-	-	-	-	-	-	0
M311T84	311.163	311.158	311.164	84.451	70.78	103.822	69	55	13304	65092.9	136645	106370	79931.4	105087	114491	70064	93880.5	112233	102924	157039	155410	55834.4	109174	87099.5	108119	87804.2	140161	69910.7	168191			128	45	408	TRUE	TRUE	0		0		1	0	-	-	-	-	-	-	0
M311T123	311.163	311.161	311.164	122.723	105.322	137.621	53	43	8392	43927.2	80855.6	37061	61596.1	39236.5	62293.5	61269	69327.1	45658.9	58493.2	73622.4	37565.4	53242.5	46057.8	72656.6	36143.3	103794	51862.9	49062.7	64924.2			47	39	408	TRUE	TRUE	0		0		1	0	-	-	-	-	-	-	0
M311T121	311.199	311.198	311.2	121.023	114.005	126.785	61	56	6348	106324	25050.8	20287.1	25464.2	76638.4	32650.6	23897.1	19730.4	90637.9	135888	37533.6	35139.3	47960.9	35718.3	22887.9	36711.2	42824.7	39970.2	34923	20971.4		[M+H-2H2O]+ 346.214	47	10	318	TRUE	FALSE	0		0		1	0	-	-	-	-	-	-	1
M312T247_3	312.101	312.1	312.104	246.933	239.918	263.568	79	72	23922	101627	100223	128634	103873	130665	102043	112519	92848.2	113637	92380.6	91033.6	81052.7	113960	95242.7	110585	97198.1	97797.2	87850.2	82834.9	78428.5	[153][M+1]+		15	0	0	FALSE	FALSE	0		0		1	0	-	-	-	-	-	-	8
M312T403	312.115	312.112	312.117	403.045	393.026	411.361	64	64	1981	2214.57	2587.81	2413.75	2956.64	1656.43	2480.26	2105.56	2431.56	2021.09	2758.85	2130.66	2299.19	2133.27	2644.89	2692.1	2512.45	1945.72	2307.84	1763.86	1485.07		[M+Na]+ 289.126	98	11	14	FALSE	FALSE	0		0		1	0	-	-	-	-	-	-	0
M312T36	312.196	312.189	312.203	35.892	28.399	50.151	47	41	8885	3495.81	2761.2	5303.9	2299.92	54201.3	5951.09	5066.49	12031.9	3182.11	3513.24	6076.13	3935.18	4097.7	5983.63	3107.57	3864.28	8851.49	8053.89	45586.2	2063.23		[M+Na]+ 289.206	1	0	0	FALSE	FALSE	0		0		1	0	-	-	-	-	-	-	0
M313T67	313.058	313.056	313.064	66.5355	60.246	72.653	50	49	5201	1432.84	39614.4	30292	46047.6	1786.39	41748.6	3178.9	50804	650.313	1378.71	40599.9	384.416	1249.37	49443.5	1615.93	50503.5	43902.3	43934	47186	43447.6			63	1	169	TRUE	FALSE	2	score{0.9996}adduct{(M-H+2Na)+}name{Inosine}labid{S0032};score{0.8015}adduct{(2M+K)+}name{4-Aminobenzoate}labid{S0013}	0		1	2	Inosine;4-Aminobenzoate	HMDB00195;HMDB01392	Nucleosides, nucleotides, and analogues;Benzenoids	C00294;C00568	58-63-9;150-13-0	6021;978	0
M313T369	313.089	313.081	313.093	369.252	342.824	373.529	52	44	1333	903.435	889.807	986.433	1074.78	875.988	1066.56	782.058	867.735	858.194	1292.29	1172.78	1009.47	888.341	1210.93	801.153	1081.57	924.054	1232.49	416.853	1553.73			33	0	0	FALSE	FALSE	0		0		1	0	-	-	-	-	-	-	1
M313T247_2	313.095	313.094	313.097	247.023	239.918	263.285	77	72	10252	33103.2	35095.4	43681.9	39412.2	47030	39837.2	40732.2	32990.7	37514.8	30601.1	30451.5	29928.4	39019.1	34022.5	36468.5	35685.1	33521.2	30299.6	28767.1	28671.9	[153][M+2]+		15	2	79	TRUE	FALSE	0		0		1	0	-	-	-	-	-	-	1
M313T403	313.113	313.106	313.118	403.106	390.183	407.933	46	45	1841	817.819	845.856	871.025	810.767	744.287	1390.51	323.818	747.684	1338.25	1186.37	893.574	732.16	1881.21	1094.3	1401.86	1121.91	1362.54	1252.19	1100.37	1256.27			98	6	16	FALSE	FALSE	0		0		1	0	-	-	-	-	-	-	3
M313T182	313.142	313.141	313.144	181.947	167.742	200.025	112	77	29292	75547.7	94877.2	102922	55629.9	59468.1	64830.3	60128.2	66981.7	12450.8	55881.3	77479.9	59674.9	66876.2	61221.1	75921.7	59523.3	81688.3	60120.8	71763	65158.5	[156][M]+	[M+H]+ 312.133	29	57	230	TRUE	TRUE	0		0		1	0	-	-	-	-	-	-	2
M313T38	313.144	313.141	313.148	38.2635	29.535	57.113	94	82	354102	77073.7	101156	135366	92913.9	97537.4	138913	108250	134369	75334.2	109255	89816.3	99282.7	168708	94801.2	108379	106711	119476	100390	91980.6	116082		[M+Na]+ 290.155	2	29	731	TRUE	FALSE	0		0		1	0	-	-	-	-	-	-	0
M313T152	313.143	313.141	313.148	152.355	137.789	162.535	75	72	66677	242377	216941	161617	186961	162661	218348	184592	222232	147210	188839	226569	208181	239953	197593	248748	212363	227427	228071	206116	202767	[157][M]+	[M+CH3COO+2H]+ 252.116	65	61	410	TRUE	FALSE	0		0		1	0	-	-	-	-	-	-	0
M313T41	313.179	313.173	313.18	41.105	28.869	55.531	106	82	280492	2.3953e+06	2.43127e+06	2.21161e+06	1.30507e+06	1.00168e+06	711727	944831	2.48393e+06	1.13635e+06	1.75299e+06	900275	2.25071e+06	2.99524e+06	2.38838e+06	3.06277e+06	2.29777e+06	2.85212e+06	1.89534e+06	1.99403e+06	2.27199e+06	[158][M]+		7	41	820	TRUE	FALSE	0		0		1	0	-	-	-	-	-	-	0
M313T157	313.178	313.176	313.18	157.049	154.07	165.114	60	57	115556	196791	111390	173934	100074	172582	99313.6	185430	102093	301264	354948	162635	99617.3	120199	101225	114130	101852	125996	108204	102210	116290		[M+3Na-2H]+ 246.223 [M+H-H20]+ 330.184	46	44	775	TRUE	FALSE	0		0		1	0	-	-	-	-	-	-	2
M313T129	313.179	313.176	313.18	129.138	117.218	143.762	80	57	24953	95647.4	159115	458720	94608.4	211265	147039	386098	116230	429272	201055	233639	219092	398160	555906	405604	234507	493539	572680	236468	352272	[159][M]+	[M+H]+ 312.171	13	52	820	TRUE	TRUE	0		0		1	0	-	-	-	-	-	-	0
M313T174	313.178	313.178	313.179	173.922	172.025	181.483	46	46	43578	78086.8	59416.3	65919.7	47959.1	63455.1	55711.7	59432.1	78135.9	69383.2	58002.3	86362.5	88085.6	63971.8	66367.7	67104.1	77643.4	73076.6	85455	93079.3	78563.9		[M+H-H20]+ 330.183	42	34	297	TRUE	TRUE	0		0		1	0	-	-	-	-	-	-	2
M313T217	313.178	313.177	313.18	216.905	204.467	225.45	56	51	4675	14612.8	21081.2	12855.5	18010.3	15542.9	22317	15970.4	18250.7	14348.7	14833.9	24502.6	15076.2	14547.2	20246	12903	15066.3	15842.2	14023.2	23370.3	21085.5		[M+H-H20]+ 330.184	83	33	437	TRUE	TRUE	0		0		1	0	-	-	-	-	-	-	2
M313T188	313.178	313.175	313.179	187.782	181.949	201.02	51	50	13814	39367	33291.5	32223.3	33235.4	30492.7	37840.6	35650.2	35859.2	34036.9	43073.4	39858.3	42542.4	32919.2	37146.8	30737.4	37670.6	35384.1	41345.6	40394.2	44707.9			123	21	296	TRUE	TRUE	0		0		1	0	-	-	-	-	-	-	0
M313T122	313.215	313.213	313.216	121.727	110.758	134.953	60	56	23385	376367	17429.8	25164	32950.9	245971	13552.3	335037	11873.8	27032.6	14681.4	33749.4	24814.2	15575.1	465182	37212.3	25108	46163.2	25647.6	501197	30245.9		[M+H-H20]+ 330.222	47	22	174	TRUE	FALSE	0		0		1	0	-	-	-	-	-	-	2
M314T418	314.073	314.065	314.076	418.498	407.311	433.291	48	46	1554	1239.24	406.726	1174.12	260.5	1292.09	1393.6	1207.94	418.572	1296.08	687.829	1473.15	620.658	1408.08	1416.02	1354.84	1314.66	1349.86	1646.61	1112.75	1388.63		[M+K]+ 275.112	129	0	0	FALSE	FALSE	0		0		1	0	-	-	-	-	-	-	0
M314T249	314.12	314.118	314.122	249.279	231.213	269.197	78	77	10058	13611.3	18281.1	15363.1	16182	15400.4	22199.4	18111.5	17636.3	11234	18303	11084.4	18407.9	17835	15789.1	20147.1	16460.5	18783.8	12221.9	13399.8	16904.9			75	26	24	TRUE	FALSE	0		0		1	0	-	-	-	-	-	-	0
M314T298	314.122	314.12	314.123	297.694	294.077	307.172	58	57	1923	13426.1	8598.54	8083.55	9588.92	11810.5	11573.8	8207.12	10855.4	12642.7	17616.3	10668.8	11495.6	16477.7	7823.16	13454	16485.2	14590	14197	12844.5	14179.4		[M+H-H20]+ 331.126	23	20	14	TRUE	TRUE	0		0		1	0	-	-	-	-	-	-	0
M314T454	314.12	314.117	314.122	454.398	448.591	463.811	46	45	1242	1887.25	2567.07	2119.18	3329	2206.25	2980.15	2669.98	2753.84	1913.83	4942.2	2140.34	1569.5	2282.53	2304.97	2822.15	2269.93	2710.64	2197.21	2215.16	2043.47		[M+K]+ 275.154	156	13	6	FALSE	FALSE	0		0		1	0	-	-	-	-	-	-	2
M314T182	314.145	314.144	314.148	182.081	167.56	198.497	87	74	3689	19495.9	23943.1	23493.5	14915.1	23350.7	17664	15359	16816.7	20560.5	20072.3	5845.88	16445.7	21064.5	12912.2	17786.6	12990.2	21067.7	15097.9	17555.5	15904.5	[156][M+1]+		29	3	177	TRUE	TRUE	0		0		1	0	-	-	-	-	-	-	0
M314T153	314.146	314.144	314.148	153.158	122.781	159.455	70	67	11261	78341.4	37644.7	37030.6	33862.5	37593.2	39474.6	40259.4	38114.4	85406.7	91195	66927.5	38268.3	47581.5	36601.2	41836	36532.7	63422.8	49600.6	39343.3	37622.7	[157][M+1]+		65	1	177	TRUE	FALSE	0		0		1	0	-	-	-	-	-	-	0
M314T38	314.145	314.141	314.147	38.277	31.338	45.391	71	70	52095	30545.9	35461.5	24682.3	25346.5	23937.3	32822.7	22078	27904.9	29703.9	30673.1	35915	26568.1	42180.8	23153.8	28970.4	27303.3	32182.5	26172.2	24969.6	30216.2			2	0	0	FALSE	FALSE	0		0		1	0	-	-	-	-	-	-	0
M315T363	314.986	314.982	314.987	363.023	354.276	367.225	79	78	2050	1210.66	678.403	1143.18	1523.87	1007.98	1294.25	739.322	1007.91	879.693	1023.71	951.503	798.086	1211.25	1487.02	1174.55	841.03	1271.96	1218.93	1145.25	844.05		[M+K]+ 276.023	21	0	0	FALSE	FALSE	0		0		1	0	-	-	-	-	-	-	3
M315T247_2	315.092	315.084	315.097	247.319	241.378	262.037	85	72	4871	11267	13113.9	11926.7	10231.5	11344.9	8390.74	14384.5	12436.6	14131.5	9789.53	11618.7	11660.6	12786.8	9323.76	11100.3	8650.12	10123.8	15210.1	9667.78	13114.5	[153][M+4]+		15	2	34	TRUE	FALSE	0		0		1	0	-	-	-	-	-	-	0
M315T148	315.104	315.1	315.107	147.835	144.446	154.486	55	53	2832	10925.3	16558.7	1973.17	17091.5	10748.9	18793	841.7	18811.6	14052.1	11329.9	1340.33	17961.3	12966.3	13272.9	10480.7	16289.2	9791.84	11145.1	10375.5	6087.35			24	4	266	FALSE	TRUE	0		0		1	0	-	-	-	-	-	-	0
M315T251	315.125	315.121	315.134	251.238	226.55	275.026	75	71	3514	2266.13	2194.35	7443.5	4758.64	2565.56	17021.3	2330.75	4436.05	4115.14	4042.77	5041.99	3885.11	3988.41	6191.89	4396.52	4037.2	5906.03	6466.69	16636.3	3604.9		[M+CH3CN+H]+ 273.088	70	7	43	TRUE	FALSE	0		0		1	0	-	-	-	-	-	-	0
M315T41_1	315.158	315.147	315.159	40.823	32.171	74.1	105	78	41459	118423	176126	119948	130648	120888	206941	143305	228734	126982	202069	177277	66461.8	133075	143335	163483	76818.4	149529	80246.9	77517.4	76239.3	[160][M]+	[M+H]+ 314.15	2	30	498	TRUE	TRUE	0		0		1	0	-	-	-	-	-	-	0
M315T175	315.194	315.192	315.196	174.888	161.778	187.195	87	76	43631	49058.5	74232.1	57229.6	58110.1	45539.6	62150.5	43300.2	58480.2	60857.7	69118.8	54380.6	47949.1	56703.1	47125.4	144183	48446.3	59517.7	47310.4	46146.7	67704.3	[161][M]+	[M+CH3COO+2H]+ 254.17	42	37	328	TRUE	FALSE	0		0		1	0	-	-	-	-	-	-	7
M315T138	315.194	315.192	315.195	137.936	119.388	148.635	73	61	88071	31064.4	112127	79421.8	45015.8	76890.6	48726.9	79988.2	117954	107351	123649	106152	102681	60138.7	149371	89187.6	97080.9	109440	25021.1	136115	39752.4			60	53	377	TRUE	FALSE	0		0		1	0	-	-	-	-	-	-	7
M315T197	315.194	315.193	315.195	196.993	187.665	206.785	45	45	8162	23111.6	48150.5	22289.4	36046.1	21839	36941.4	32435	32006.3	22940.6	38272.5	47825.1	29825.2	42018.9	26208	31097.1	37905.9	29278.4	44039.8	29254.4	26569.8		[M+H]+ 314.189	122	50	461	TRUE	TRUE	0		0		1	0	-	-	-	-	-	-	2
M315T41_2	315.194	315.189	315.198	40.9135	28.482	53.027	86	80	21285	163483	72088.5	145134	67537.9	49994.7	43526.7	58039.6	65336.5	75167.7	66969.4	50923.4	76635.1	66151.4	84238	42154.3	61421.1	70811.8	89739.5	89070.1	55242.8		[M+3Na-2H]+ 248.237 [M+CH3COO+2H]+ 254.165	2	24	461	TRUE	TRUE	0		0		1	0	-	-	-	-	-	-	0
M316T142	316.155	316.149	316.163	142.383	115.821	169.826	50	42	17135	14584.5	15953	15471.4	22084.1	5813.37	18755.8	9139.77	15820.5	15536.5	34735.8	39165.7	4320.11	8999.57	15245.7	43697	8116.75	17637.1	15630.5	20376.2	8124.06			38	0	0	FALSE	FALSE	0		0		1	0	-	-	-	-	-	-	1
M316T197	316.222	316.217	316.224	197.353	186.23	203.385	47	47	3442	1714.52	8018.62	1993.83	7975.65	1086.16	7618.04	1457.98	7850.28	482.034	7347.47	5958.31	1709.66	6593.43	6136.71	6327.83	2166.2	7396.79	6766.74	2198.37	1751.46		[M+CH3CN+H]+ 274.191	122	9	18	TRUE	FALSE	0		0		1	0	-	-	-	-	-	-	1
M317T399	317.081	317.074	317.084	399.147	391.46	415.633	42	42	745	1882.21	1740	1724.81	1592.28	2507.7	1167.38	1944.95	1727.94	1195.31	1676.48	1055.64	1533.16	902.53	1349.51	1738.53	1133.26	1599.55	1171.74	1115.39	1063.94		[M+Na]+ 294.094 [M+H]+ 316.075	67	5	12	FALSE	TRUE	0		0		1	0	-	-	-	-	-	-	0
M317T208	317.083	317.081	317.09	208.5	186.954	223.841	81	74	4817	11556.6	16376	22364.8	16677.1	22478.2	12882.9	11071.3	7712.69	13948.5	11185.8	13432.8	17342.1	22189.6	22300.5	22660	17399.5	12172.9	13503.3	12154.2	10509.7	[164][M]+	[M+Na]+ 294.09	72	25	42	TRUE	FALSE	0		0		1	0	-	-	-	-	-	-	2
M317T429	317.101	317.094	317.108	429.46	427.08	446.278	68	63	1128	2480.61	2280.78	2635.13	2106.16	1946.36	2447.73	2320.42	2203.88	1965.98	1828.41	3755.12	1557.56	3910	1630.82	2717.83	1884.08	5070.23	1430.1	1284.21	1441.57			78	4	23	FALSE	FALSE	0		0		1	0	-	-	-	-	-	-	0
M317T172	317.101	317.097	317.108	171.631	155.31	177.602	59	55	3769	4894.49	4067.74	7088.88	3787.56	3528.64	655.727	2682.89	2196.13	2879.78	14970.1	17909.1	2420.86	18804.1	11143.6	4750.31	632.112	16517.3	10090	10355.4	2959.4			10	0	0	FALSE	FALSE	0		0		1	0	-	-	-	-	-	-	0
M317T189	317.137	317.133	317.138	189.316	179.901	207.833	107	82	22463	23148.7	44091.1	23349.9	26131.6	20538	33141.5	18610.6	34614.1	23616.9	24867.1	32108.3	35766.2	31634.2	19698.6	29453.7	21467	29480.7	20653.2	17786	19595.1	[165][M]+		40	44	325	TRUE	FALSE	0		0		1	0	-	-	-	-	-	-	3
M317T45	317.137	317.135	317.141	44.814	37.43	70.429	108	79	13718	10333.8	7081.04	17169.5	8621.96	8404.99	10852.3	9855.98	10767.8	11255.2	8261.95	8740.53	8023.72	6543.59	7187.91	8871.13	6903.28	21106.3	10095.4	10413.3	8060.73		[M+H]+ 316.132	12	26	201	TRUE	FALSE	0		0		1	0	-	-	-	-	-	-	0
M317T321	317.162	317.156	317.165	321.378	320.06	324.191	47	47	2090	1100.38	951.1	922.27	2639.57	1676.75	836.384	1949.48	1103.3	1109.09	639.72	1589.17	1140.27	1547.92	1291.73	1804.84	1705.13	1426.52	1482.22	1391.04	928.762	[162][M+1]+		5	6	76	TRUE	TRUE	0		0		1	0	-	-	-	-	-	-	4
M317T43	317.173	317.167	317.175	43.3885	34.65	72.76	104	82	8544	38179.5	38996.1	41798.2	37649.3	30955.8	55755.9	40770.8	62052.3	31769.3	49243.4	46198.8	30314.6	37245.8	14321	36114	24996.4	54964.6	23319.5	17466	20010.1		[M+CH3CN+Na]+ 253.156 [M+CH3COO+2H]+ 256.145 [M+CH3CN+H]+ 275.138 [M+H]+ 316.168	7	7	191	TRUE	FALSE	0		0		1	0	-	-	-	-	-	-	2
M317T153	317.174	317.171	317.175	153.139	135.125	166.55	49	47	7972	58972.5	77483.2	35282.4	81764.5	31895.9	72892.6	67373	22601.1	36863	77004.6	24102.8	55721	71878.7	48751.2	70640.5	16344.6	39906.8	50875.1	48754	11679.2		[M+H]+ 316.17	65	41	425	TRUE	FALSE	0		0		1	0	-	-	-	-	-	-	1
M317T184	317.173	317.169	317.177	184.069	171.879	198.471	80	74	8959	24170	71000.3	23992.5	84600.9	21966.1	119095	76349	50181.9	25766.9	90540.8	33764.5	39620.2	30683.7	34728.6	34423.9	37721.8	30015.4	38902.7	38709.1	38994.2		[M+NH4]+ 299.138	29	26	189	TRUE	FALSE	0		0		1	0	-	-	-	-	-	-	0
M317T175	317.21	317.207	317.211	175.425	158.684	208.942	133	81	7593	76984.5	45858.6	78988.1	50172.9	75932.7	56084.8	30068.9	43821.7	163333	33571.7	148049	43236.3	48687.8	35577.4	10204.1	124729	84001.4	65765.1	60779.7	43797.1	[161][M+2]+		42	51	253	TRUE	FALSE	0		0		1	0	-	-	-	-	-	-	13
M317T128	317.21	317.208	317.211	127.883	113.274	139.069	53	46	8045	36350.8	213114	72810.6	222024	63502.7	39896.1	48396.1	56727.1	42972.7	218433	86985.3	40897.9	117551	34308.9	189551	74439.7	72300.6	37927.1	76288.9	35523.5			13	58	241	TRUE	TRUE	0		0		1	0	-	-	-	-	-	-	13
M317T253	317.21	317.2	317.212	252.741	245.168	261.461	45	45	3633	16138.4	23381.6	12582.1	26173.2	11283.9	27502.8	10664.6	17285.9	27625.1	17513.3	12800.3	11805.9	19214.3	11192.8	28968.3	12878.8	13988.4	10237.6	11566.5	10831		[M+H]+ 316.205	70	36	271	TRUE	TRUE	0		0		1	0	-	-	-	-	-	-	4
M318T209	318.086	318.084	318.097	209.365	200.195	213.377	46	44	1589	1939.09	1550.25	2614.24	3013.03	1531.97	1695.63	2508.44	3002.32	2293.95	2400.04	1811.8	2942.82	3162.99	2553.76	2738.37	2402.79	2923.12	1517.69	2483.39	1289.19	[164][M+1]+		72	1	6	FALSE	TRUE	0		0		1	0	-	-	-	-	-	-	0
M318T299	318.114	318.111	318.116	299.106	294.328	307.095	76	76	15249	2921.44	3699.25	4883.68	3256.69	4239.27	3822.49	2682.09	3558.46	3858.78	3532.51	3601.79	2974.68	4720.48	3606.91	4086.74	4380.97	3652.05	3793.3	3283.37	5308.1		[M+NH4]+ 300.087	23	18	17	TRUE	FALSE	0		0		1	0	-	-	-	-	-	-	4
M318T189	318.14	318.132	318.144	188.935	174.126	202.682	75	69	3689	5949.31	7372.7	6983.96	7201.73	2938.64	6702.65	4268.7	6959.47	6497.72	7523.04	7399.74	4872.92	6587.06	4905.9	7455.42	4543.5	7454.06	4213.43	4329.09	4426.51	[165][M+1]+		40	2	147	TRUE	TRUE	3	score{1}adduct{(2M+NH4)+}name{D-Ribose}labid{L0106};score{1}adduct{(2M+NH4)+}name{L-Arabinose}labid{S0175};score{0.9899}adduct{M+}name{His-Tyr}labid{n01485}	0		1	3	L-Arabinose;D-Ribose;His-Tyr	HMDB00646;HMDB00283;-	Organooxygen compounds;Organooxygen compounds;Organic acids and derivatives	C00259;C00121;-	5328-37-0;50-69-1;-	439195;5779;-	0
M318T47	318.139	318.13	318.143	46.924	38.301	66.762	63	57	3195	3622.56	2656.7	1199.7	4522.63	4468.86	3533.81	5197.49	2041.46	1209.48	1162.08	4653.9	1928.17	4896.42	3740.63	4821.35	3373.84	1707.04	4066.24	5590	4369.62			132	1	143	TRUE	TRUE	2	score{1}adduct{(2M+NH4)+}name{L-Arabinose}labid{S0175};score{0.9117}adduct{M+}name{His-Tyr}labid{n01485}	0		1	2	L-Arabinose;His-Tyr	HMDB00646;-	Organooxygen compounds;Organic acids and derivatives	C00259;-	5328-37-0;-	439195;-	0
M318T44	318.176	318.169	318.181	43.652	35.1	65.949	66	56	2392	11076.1	22126.5	8976.77	4433.7	7399.41	19052.2	14297.1	1634.8	8234.91	12154.6	6896.47	2804.5	19059.8	6374.84	14875	4433.04	12047.7	7938.04	6405.04	5855.27		[M+H-2H2O]+ 353.192	7	0	0	FALSE	FALSE	0		0		1	0	-	-	-	-	-	-	0
M318T393	318.22	318.217	318.221	392.892	377.852	399.242	43	42	1512	655.04	999.314	718.488	981.58	904.597	939.111	818.035	1030.47	600.456	1087.66	768.303	1351.79	1132.3	1055.97	669.813	674.222	604.184	1416.45	551.857	1080.65			106	0	0	FALSE	FALSE	0		0		1	0	-	-	-	-	-	-	0
M318T58	318.299	318.296	318.301	57.6935	42.334	85.726	128	82	5015	32255.1	47897.4	26074.9	18552	16197.5	18723.4	13934.3	46564.8	23033.9	25968.4	19185.5	37546	44198.1	22282.9	27925.4	39811.3	32243.1	23732.1	22992.8	20717.9			8	15	27	TRUE	TRUE	0		0		1	0	-	-	-	-	-	-	2
M319T183	318.944	318.941	318.947	183.147	173.454	188.752	43	42	1367	2976.74	2773.27	2037.11	1234.19	2794.09	3070.7	4044.7	2625.41	7430.86	1227.04	2538.48	6002.84	1312.35	3251.16	3268.2	2453.52	1317.25	5533.5	7940.98	3422.63		[M+Na]+ 295.95 [M+H]+ 317.932	29	0	0	FALSE	FALSE	0		0		1	0	-	-	-	-	-	-	0
M319T433	319.062	319.059	319.064	433.402	429.36	442.836	70	70	607	1858.49	1947.84	1935.88	1633.45	2179.55	1681.86	2009.94	1407.04	1948.78	1329.51	2308.06	2541.45	2909.17	3016.69	2458.99	2664.02	2879.85	2047.83	2490.34	1871.86			49	4	12	TRUE	FALSE	0		0		1	0	-	-	-	-	-	-	1
M319T350	319.078	319.074	319.079	350.054	343.675	353.637	81	81	32307	26398.5	18188.9	18698.2	21072.9	23360.3	22107.1	26719.9	23202.4	26907	20441.2	44748.7	28613.2	38666.4	33709	46736	31694.6	40879.3	30639.1	32206	34241.5	[168][M]+	[M+K]+ 280.112	79	45	13	TRUE	FALSE	0		0		1	0	-	-	-	-	-	-	1
M319T257	319.099	319.097	319.1	257.339	233.369	260.875	80	79	46239	81252.9	73557.2	93863.3	73295.3	85649.3	73273.1	85856.6	67561.9	85038.8	68427.4	144545	154017	166674	150774	160980	141710	157212	151782	145261	138699	[169][M]+		35	62	46	FALSE	FALSE	0		0		1	0	-	-	-	-	-	-	0
M319T368	319.098	319.089	319.1	367.907	354.689	382.522	76	72	1965	5437.67	7180.14	8251.41	5973.5	8027.91	5939.58	7769.76	6082.18	6156.65	6759.99	6037.58	6039.47	6265.87	7929.62	7711.1	5016.46	10217.8	5376.61	6122.45	6181.46		[M+H]+ 318.09	69	29	34	TRUE	TRUE	0		0		1	0	-	-	-	-	-	-	0
M319T298	319.098	319.097	319.1	298.189	293.507	306.187	70	69	3399	21336.3	18611.7	21863.5	13947.4	17588.4	15109.9	18441.1	19969	21139.5	18334.6	25894.2	22411	29343.7	22265.5	29209.2	21657.2	26418.6	23422.4	23366.7	25731.2			23	46	41	TRUE	TRUE	0		0		1	0	-	-	-	-	-	-	0
M319T431	319.112	319.106	319.115	430.676	428.107	435.868	52	51	607	984.067	1210.19	1021.9	889.723	890.857	998.738	1081.08	969.13	1984.67	988.304	598.905	870.072	2117.14	1137.02	928.97	1343.58	1125.5	994.143	1008.43	1068.73		[M+CH3CN+Na]+ 255.087 [M+CH3CN+H]+ 277.069	187	7	5	TRUE	TRUE	0		0		1	0	-	-	-	-	-	-	0
M319T56	319.116	319.108	319.118	55.5475	34.094	72.25	82	57	9117	2615.41	7946.55	8123.82	8948.71	6706.96	2493.18	7081.05	9128.94	1990.85	6955.16	8634.98	5783.8	9957.11	7631.44	9801.17	7912.64	1277.75	6074.19	5688.5	5547.05			8	13	166	TRUE	TRUE	0		0		1	0	-	-	-	-	-	-	0
M319T242	319.135	319.133	319.137	241.547	222.904	251.487	50	48	10231	28728.2	32763.8	45024.4	44229	35819.5	36121.9	43035.4	1966.63	34515.8	1514.62	2599.84	3310.49	4730.61	3020.36	34133.1	24810.5	5089.45	1953.01	29727	18079.6			31	33	41	TRUE	TRUE	0		0		1	0	-	-	-	-	-	-	0
M319T152	319.136	319.129	319.141	152.31	137.979	161.89	44	43	2107	3853.42	1981.57	6179.15	5483.25	3554.62	4754.65	4812.09	1053.33	1888.95	4714.04	6425.99	300.76	6459.47	2857.49	3697.46	4697.08	5912.7	1055.43	4616.14	4428.14			65	3	31	TRUE	TRUE	0		0		1	0	-	-	-	-	-	-	0
M319T349	319.15	319.148	319.156	348.724	345.063	352.108	63	63	4406	4947.07	5498.39	4986.58	4950.84	4641.76	5762.41	5117.71	6425.37	4579.81	5190.93	4728.2	2793.73	4893.8	3425.1	4842.36	3148.87	4519.9	3112.69	3073.75	3146.36			79	18	46	TRUE	TRUE	0		0		1	0	-	-	-	-	-	-	0
M319T32	319.168	319.159	319.169	31.6735	28.482	56.23	72	67	11278	44357.2	37091	45917.4	35637.8	52601.4	43156.5	43142.5	50580.7	48790.6	39257.9	44409.4	39477	65438.1	52467.3	45155.4	41604	52502.4	42676.8	44365.2	40806.7		[M+H-2H2O]+ 354.182	3	0	0	FALSE	FALSE	0		0		1	0	-	-	-	-	-	-	0
M319T123	319.189	319.188	319.19	122.76	113.873	135.292	50	44	4590	14453.8	30781.2	47147.4	18387.9	44241.4	34230.6	43294.6	47729.5	44761.2	10047.4	47780.9	29672	58714.8	38840.4	23680.6	26239.4	12972.4	39046.2	25291.7	28544.5		[M+H]+ 318.184	47	4	263	TRUE	FALSE	0		0		1	0	-	-	-	-	-	-	1
M319T424	319.196	319.186	319.199	424.45	414.459	449.151	89	67	2743	790.413	2389.17	1219.72	2529.82	1767.71	1743.6	1181.11	1667.55	1928.99	2077.36	2715.77	1362.69	1169.26	831.483	2622.66	1303.74	1758.95	1709.44	2049.34	2084.12			17	3	27	TRUE	FALSE	0		0		1	0	-	-	-	-	-	-	0
M319T170	319.225	319.222	319.23	169.969	164.627	177.15	70	70	10219	65372.3	89923	77369.3	83929.2	68815.4	83333.6	67065.8	82939.6	68001.9	81999.8	151898	68160.8	78186.1	126425	70841.4	64034	68244.4	63800.7	61664.3	57418.4	[170][M]+	[M+H]+ 318.217	10	44	144	TRUE	FALSE	0		0		1	0	-	-	-	-	-	-	12
M319T188	319.225	319.222	319.227	188.325	185.175	190.303	45	45	10680	32871.9	56064.4	37098	45707.5	35960.5	41004.5	41041.1	49723.1	35765.4	49480.3	42164.7	37149.7	42466.9	32523	42497.5	35551.7	46816	34297.6	38328.5	36496		[M+CH3COO+2H]+ 258.198 [M+H]+ 318.221	40	33	150	TRUE	FALSE	0		0		1	0	-	-	-	-	-	-	6
M319T230	319.226	319.224	319.236	230.362	220.477	252.131	83	71	3142	13173.5	16288	13136.9	18066.7	13265.3	19272.1	13411.7	17911.4	12757.1	19929.1	14750.4	14357.8	18296	12946.1	16641.4	17726.2	15728	12734.9	16934.4	13620.8		[M+H-H20]+ 336.231	52	35	142	TRUE	TRUE	0		0		1	0	-	-	-	-	-	-	4
M320T338	320.039	320.037	320.041	337.847	332.733	352.587	79	60	1789	1030.02	1149.35	1038.96	1042.01	1008.71	951.149	794.369	1177.15	868.02	1157.86	847.617	971.474	1359.37	905.392	1287.27	892.937	1001.69	1175.81	920.901	914.857			186	10	3	FALSE	FALSE	0		0		1	0	-	-	-	-	-	-	0
M320T350	320.081	320.073	320.083	350.125	346.263	361.99	68	68	3007	2550.99	2958.46	2160.96	2534.68	2511.16	1896.98	2919.92	2559.2	2758.93	2182.36	4457.1	2943.2	3936.44	3935.96	5098.68	2948.56	3937.43	2883.2	2825.45	3496.98	[168][M+1]+		79	8	39	TRUE	TRUE	0		0		1	0	-	-	-	-	-	-	1
M320T429	320.096	320.091	320.098	429.311	427.171	436.998	67	66	1224	1047.08	1293.55	1184.93	1539.94	1029.07	1266.68	757.192	1681.76	1299.75	1789.93	826.384	923.249	786.839	1015.18	1044.95	1102.28	1219.57	1443.49	1235.24	1536.49		[M+3Na-2H]+ 253.136	78	4	37	TRUE	TRUE	1	score{0.9989}adduct{(M+CH3COO+2H)+}name{2-Thiocytidine}labid{L0257}	0		1	1	2-Thiocytidine	-	Nucleosides, nucleotides, and analogues	-	-	-	0
M320T258	320.102	320.095	320.107	257.554	243.865	260.875	74	73	3548	10600.3	8078.74	12680.1	9452.86	12078.1	8221.52	9768.76	8480.43	10539.4	7026.38	14862.3	17087.2	15808.4	15157.1	16029.8	15141	15347.8	15026.6	15453.3	15250.9	[169][M+1]+		35	11	39	TRUE	TRUE	1	score{0.9976}adduct{(M+Na)+}name{2'-O-methylguanosine}labid{L0250}	0		1	1	2'-O-methylguanosine	-	Nucleosides, nucleotides, and analogues	C05342	-	-	0
M321T257	321.048	321.044	321.053	257.26	245.305	261.865	62	59	2081	2615.68	7140.74	3154.55	1535.22	7514.92	3144.65	5331.19	2219.02	4661.24	2187.93	3525.61	3599.84	3614.75	3483.77	723.32	4525.47	3621.98	4218.56	3311.03	3702.32		[M+Na]+ 298.068	35	1	22	TRUE	FALSE	0		0		1	0	-	-	-	-	-	-	0
M321T377	321.055	321.053	321.059	377.416	358.706	389.146	61	48	1314	6539.39	3699.2	3522.13	1254.57	1206.06	465.476	4822.7	4445.34	5143.3	5085.89	680.178	3507.48	4471.7	3092.26	4243.04	1192.27	455.681	1284.02	581.921	748.661		[M+Na]+ 298.066	34	0	0	FALSE	FALSE	0		0		1	0	-	-	-	-	-	-	0
M321T350	321.077	321.073	321.083	350.329	346.263	359.54	73	73	1652	1027.84	1390.23	1399.73	1797.06	1831.4	2295.96	1635.03	1812.6	1817.52	2017.04	2724.04	1933.55	2975.78	2091.24	3631.77	2094.56	2309.14	2222.48	1969.78	2008.96	[168][M+2]+		79	0	0	FALSE	FALSE	0		0		1	0	-	-	-	-	-	-	0
M321T245	321.085	321.077	321.091	245.485	234.412	250.142	53	53	2980	4850.54	7092.61	5985.22	7216.86	5859.64	1788.01	5764.88	2604.42	4500.33	5735.71	8756.85	4249.53	6432.1	5884.09	5517.58	3388.63	5498.54	7616.36	5666.63	6233.34		[M+Na]+ 298.093	15	19	294	TRUE	TRUE	0		0		1	0	-	-	-	-	-	-	1
M321T267	321.089	321.085	321.099	266.923	263.685	270.577	65	65	2081	7867.47	7163.52	5665.6	8543.84	6672.61	6003.72	6706.66	7727.37	7163.4	8362.74	12819.1	5732.45	8497.42	5944.51	8861.46	7631.12	6052.96	8619.01	7921.04	11350.7		[M+K]+ 282.128	48	20	22	TRUE	FALSE	0		0		1	0	-	-	-	-	-	-	0
M321T320	321.115	321.114	321.116	319.952	305.944	329.889	84	82	147272	385696	276533	252736	298193	288850	324141	334357	405788	370406	369204	553681	310281	376316	426512	447793	462995	468376	505603	493081	516785	[171][M]+	[M+Na]+ 298.125	5	81	91	TRUE	FALSE	0		0		1	0	-	-	-	-	-	-	0
M321T356	321.114	321.114	321.128	356.468	342.391	378.713	58	50	3689	21393	9698.02	22076.8	9370.12	18824.1	13084.5	21626.6	10637.1	14622.1	12830.7	41734	24551.6	30239.1	15199.5	19330.1	16261.6	34135.5	22496.9	29119.9	22160.2			97	40	8	FALSE	TRUE	0		0		1	0	-	-	-	-	-	-	0
M321T379	321.134	321.132	321.137	378.666	368.331	386.714	54	52	1289	9665.85	3695.81	2578.14	1432.67	5369.44	1916.36	2331.5	6698.29	7977.21	6971.22	993.439	5078.05	289.777	2927.62	2916.45	1146.94	1036.69	1126.18	726.522	7608.26			94	0	0	FALSE	FALSE	0		0		1	0	-	-	-	-	-	-	4
M321T34	321.146	321.138	321.151	34.1065	29.651	65.95	70	60	10936	11260	10369.3	14634.5	13800.2	12846.5	15842.4	8537.06	12411.8	10695.5	9960.23	17003.3	9002.36	10365.3	8873.93	8900.83	4943.09	17739.3	8129.6	7250.91	7685.99		[M+H-H20]+ 338.152	4	0	0	FALSE	FALSE	0		0		1	0	-	-	-	-	-	-	0
M321T31	321.184	321.182	321.186	30.7065	26.495	44.683	74	71	30074	65845.9	77542.2	70931.8	89439.6	82321.9	95702	65877.8	85495.5	74809.2	94128.9	55776.5	60718.1	61250.3	59266.6	57792.1	69379.6	62725.4	56472.7	59595.2	53722			3	0	0	FALSE	FALSE	0		0		1	0	-	-	-	-	-	-	1
M322T326	321.962	321.961	321.964	326.252	324.859	328.991	42	42	506	354.64	902.7	685.685	565.458	448.184	816.167	374.738	579.937	384.155	485.063	461.747	1026.96	819.458	656.5	725.364	839.455	493.079	833.693	576.707	446.042			96	0	0	FALSE	FALSE	0		0		1	0	-	-	-	-	-	-	1
M322T267	322.054	322.052	322.055	266.762	260.067	268.387	60	60	9019	1663.51	2568.98	1196.56	2530.26	1499.91	3088.42	1802.02	3829.45	1158.49	3384.23	1969.54	1033.84	1465.13	2702.46	1897.29	3106.74	1803.51	2382.97	902.029	3466.41			48	12	10	TRUE	FALSE	1	score{0.9972}adduct{(M+K)+}name{Guanosine}labid{S0071}	0		1	1	Guanosine	HMDB00133	Nucleosides, nucleotides, and analogues	C00387	118-00-3	6802	4
[truncated: 2,151 more rows]
[truncated: 5 more columns]
