# Supplementary material for: Omic analysis of the endangered Taxaceae species Pseudotaxus chienii revealed the differences in taxol biosynthesis pathway between Pseudotaxus and Taxus yunnanensis trees
Source: BMC Plant Biol. 2021 Feb 19;21:104. doi: 10.1186/s12870-021-02883-0 (PMC7903646; doi:10.1186/s12870-021-02883-0)
Supplement: Supplementary file 4 — Additional file 4: Table S2. Detailed information of the transcriptomes. [file 12870_2021_2883_MOESM4_ESM.xlsx]

## Sheet: Sheet1
Table S2 Detailed information of the transcriptomes.
Sample	Raw_Reads	Raw_Bases	Q20%	Q30%	GC%
P. chienii_1	54030596	8.10G	98.24	94.9	46.16
P. chienii_2	56787646	8.52G	98.3	94.85	45.31
P. chienii_3	58550370	8.78G	98.33	94.9	45.33
T. yunnanensis_1	54105018	8.12G	98.22	94.76	45.8
T. yunnanensis_2	56648818	8.50G	98.15	94.71	45.86
T. yunnanensis_3	55515966	8.33G	97.9	94.33	46.72
