# Supplementary material for: Omic analysis of the endangered Taxaceae species Pseudotaxus chienii revealed the differences in taxol biosynthesis pathway between Pseudotaxus and Taxus yunnanensis trees
Source: BMC Plant Biol. 2021 Feb 19;21:104. doi: 10.1186/s12870-021-02883-0 (PMC7903646; doi:10.1186/s12870-021-02883-0)
Supplement: Supplementary file 6 — Additional file 6: Table S3. GO categories of all the DEGs between T. yunnanensis and P. chienii. [file 12870_2021_2883_MOESM6_ESM.xlsx]

## Sheet: Sheet1
Table S3 GO categories of all the DEGs between T. yunnanensis and P. chienii.
GO_ID	GO_Term	GO_Function	GO_Level	S gene number	TS gene number	B gene number	TB gene number	pvalue
GO:0055114	oxidation-reduction process	biological_process	4	316	4261	1019	21498	3.33067e-16
GO:0005886	plasma membrane	cellular_component	4	743	4261	2914	21498	8.88178e-16
GO:0016709	oxidoreductase activity, acting on paired donors, with incorporation or reduction of molecular oxygen, NAD(P)H as one donor, and incorporation of one atom of oxygen	molecular_function	6	67	4261	133	21498	2.90213e-15
GO:0044550	secondary metabolite biosynthetic process	biological_process	5	74	4261	155	21498	4.21885e-15
GO:0004674	protein serine/threonine kinase activity	molecular_function	8	291	4261	974	21498	1.19904e-14
GO:0042616	paclitaxel metabolic process	biological_process	10	53	4261	99	21498	9.20155e-14
GO:0036203	taxoid 14-beta-hydroxylase activity	molecular_function	7	44	4261	83	21498	1.77466e-11
GO:0005576	extracellular region	cellular_component	3	288	4261	1019	21498	2.01065e-11
GO:0080043	quercetin 3-O-glucosyltransferase activity	molecular_function	8	65	4261	149	21498	3.01804e-11
GO:0080044	quercetin 7-O-glucosyltransferase activity	molecular_function	8	65	4261	151	21498	6.10063e-11
GO:0009505	plant-type cell wall	cellular_component	6	81	4261	207	21498	1.01447e-10
GO:0006468	protein phosphorylation	biological_process	9	256	4261	915	21498	8.06444e-10
GO:0009813	flavonoid biosynthetic process	biological_process	6	67	4261	169	21498	2.15195e-09
GO:0052696	flavonoid glucuronidation	biological_process	6	62	4261	152	21498	2.27013e-09
GO:0007169	transmembrane receptor protein tyrosine kinase signaling pathway	biological_process	7	87	4261	249	21498	1.48837e-08
GO:0005618	cell wall	cellular_component	5	123	4261	395	21498	4.82932e-08
GO:0048046	apoplast	cellular_component	4	112	4261	359	21498	1.69665e-07
GO:0052689	carboxylic ester hydrolase activity	molecular_function	6	52	4261	134	21498	2.90079e-07
GO:0016614	oxidoreductase activity, acting on CH-OH group of donors	molecular_function	5	26	4261	51	21498	6.54032e-07
GO:0006952	defense response	biological_process	5	150	4261	528	21498	1.01473e-06
GO:0006857	oligopeptide transport	biological_process	9	37	4261	88	21498	1.53478e-06
GO:0051213	dioxygenase activity	molecular_function	5	42	4261	107	21498	2.74254e-06
GO:0005992	trehalose biosynthetic process	biological_process	9	11	4261	14	21498	3.66983e-06
GO:0010345	suberin biosynthetic process	biological_process	8	14	4261	21	21498	3.97819e-06
GO:0004568	chitinase activity	molecular_function	7	17	4261	29	21498	4.82346e-06
GO:0004497	monooxygenase activity	molecular_function	5	55	4261	157	21498	5.68386e-06
GO:0035798	2-alkenal reductase (NADP+) activity	molecular_function	7	12	4261	17	21498	8.22461e-06
GO:0009821	alkaloid biosynthetic process	biological_process	7	13	4261	20	21498	1.35276e-05
GO:0008422	beta-glucosidase activity	molecular_function	8	26	4261	58	21498	1.35977e-05
GO:0004553	hydrolase activity, hydrolyzing O-glycosyl compounds	molecular_function	6	43	4261	118	21498	1.91197e-05
GO:0043531	ADP binding	molecular_function	9	50	4261	145	21498	2.40436e-05
GO:0015254	glycerol channel activity	molecular_function	7	12	4261	19	21498	4.49037e-05
GO:0009992	cellular water homeostasis	biological_process	8	12	4261	19	21498	4.49037e-05
GO:0009751	response to salicylic acid	biological_process	6	42	4261	118	21498	4.51162e-05
GO:0016832	aldehyde-lyase activity	molecular_function	6	18	4261	36	21498	4.83054e-05
GO:0080167	response to karrikin	biological_process	5	33	4261	86	21498	5.28528e-05
GO:0071555	cell wall organization	biological_process	6	57	4261	176	21498	5.33499e-05
GO:0050832	defense response to fungus	biological_process	8	47	4261	138	21498	5.9035e-05
GO:0016301	kinase activity	molecular_function	6	176	4261	682	21498	6.67473e-05
GO:0008757	S-adenosylmethionine-dependent methyltransferase activity	molecular_function	7	33	4261	87	21498	6.90942e-05
GO:1901657	glycosyl compound metabolic process	biological_process	6	20	4261	43	21498	6.96095e-05
GO:0070413	trehalose metabolism in response to stress	biological_process	9	8	4261	10	21498	7.24464e-05
GO:0003825	alpha,alpha-trehalose-phosphate synthase (UDP-forming) activity	molecular_function	8	8	4261	10	21498	7.24464e-05
GO:0005887	integral component of plasma membrane	cellular_component	6	89	4261	308	21498	7.73303e-05
GO:0042343	indole glucosinolate metabolic process	biological_process	9	7	4261	8	21498	7.91712e-05
GO:0050660	flavin adenine dinucleotide binding	molecular_function	6	39	4261	110	21498	9.13727e-05
GO:0043565	sequence-specific DNA binding	molecular_function	7	101	4261	360	21498	9.4416e-05
GO:0001135	transcription factor activity, RNA polymerase II transcription factor recruiting	molecular_function	7	32	4261	85	21498	0.000104487
GO:0016021	integral component of membrane	cellular_component	5	599	4261	2657	21498	0.000112848
GO:0009753	response to jasmonic acid	biological_process	6	32	4261	86	21498	0.000135085
GO:0047203	13-hydroxylupinine O-tigloyltransferase activity	molecular_function	7	11	4261	18	21498	0.000145054
GO:0044212	transcription regulatory region DNA binding	molecular_function	7	59	4261	192	21498	0.000203821
GO:0009817	defense response to fungus, incompatible interaction	biological_process	7	15	4261	30	21498	0.000205884
GO:0016165	linoleate 13S-lipoxygenase activity	molecular_function	7	11	4261	19	21498	0.00028276
GO:0004805	trehalose-phosphatase activity	molecular_function	9	7	4261	9	21498	0.000294767
GO:0015706	nitrate transport	biological_process	9	12	4261	22	21498	0.000317191
GO:0035671	enone reductase activity	molecular_function	7	13	4261	25	21498	0.000333284
GO:0008171	O-methyltransferase activity	molecular_function	7	13	4261	25	21498	0.000333284
GO:0009409	response to cold	biological_process	5	78	4261	274	21498	0.000343452
GO:0016042	lipid catabolic process	biological_process	6	39	4261	117	21498	0.000395769
GO:0045551	cinnamyl-alcohol dehydrogenase activity	molecular_function	7	11	4261	20	21498	0.000515951
GO:0003700	DNA binding transcription factor activity	molecular_function	4	192	4261	781	21498	0.000523494
GO:0042542	response to hydrogen peroxide	biological_process	7	28	4261	77	21498	0.00053267
GO:0016757	transferase activity, transferring glycosyl groups	molecular_function	5	77	4261	274	21498	0.000568126
GO:0010319	stromule	cellular_component	7	27	4261	74	21498	0.000625096
GO:0010411	xyloglucan metabolic process	biological_process	9	18	4261	43	21498	0.000778974
GO:0047274	galactinol-sucrose galactosyltransferase activity	molecular_function	8	7	4261	10	21498	0.000813515
GO:0052692	raffinose alpha-galactosidase activity	molecular_function	9	7	4261	10	21498	0.000813515
GO:0098542	defense response to other organism	biological_process	6	10	4261	18	21498	0.000840875
GO:0006979	response to oxidative stress	biological_process	5	59	4261	204	21498	0.00111669
GO:0102756	very-long-chain 3-ketoacyl-CoA synthase activity	molecular_function	7	8	4261	13	21498	0.00116565
GO:0102336	3-oxo-arachidoyl-CoA synthase activity	molecular_function	7	8	4261	13	21498	0.00116565
GO:0102338	3-oxo-lignoceronyl-CoA synthase activity	molecular_function	7	8	4261	13	21498	0.00116565
GO:0102337	3-oxo-cerotoyl-CoA synthase activity	molecular_function	7	8	4261	13	21498	0.00116565
GO:0009506	plasmodesma	cellular_component	5	177	4261	725	21498	0.00118449
GO:0036239	taxoid 7beta-hydroxylase activity	molecular_function	7	9	4261	16	21498	0.00137333
GO:0050662	coenzyme binding	molecular_function	5	16	4261	38	21498	0.00139753
GO:0000271	polysaccharide biosynthetic process	biological_process	7	12	4261	25	21498	0.00140871
GO:0080019	fatty-acyl-CoA reductase (alcohol-forming) activity	molecular_function	7	5	4261	6	21498	0.00152961
GO:0080027	response to herbivore	biological_process	7	4	4261	4	21498	0.00154157
GO:0009809	lignin biosynthetic process	biological_process	8	34	4261	105	21498	0.00158717
GO:0022857	transmembrane transporter activity	molecular_function	4	36	4261	113	21498	0.00162654
GO:0001653	peptide receptor activity	molecular_function	5	7	4261	11	21498	0.00185364
GO:0033609	oxalate metabolic process	biological_process	9	7	4261	11	21498	0.00185364
GO:0000977	RNA polymerase II regulatory region sequence-specific DNA binding	molecular_function	9	27	4261	79	21498	0.00193368
GO:0008061	chitin binding	molecular_function	5	10	4261	20	21498	0.00240605
GO:0016798	hydrolase activity, acting on glycosyl bonds	molecular_function	5	21	4261	58	21498	0.00268542
GO:0005983	starch catabolic process	biological_process	10	13	4261	30	21498	0.00284259
GO:1902025	nitrate import	biological_process	10	6	4261	9	21498	0.0029146
GO:0035251	UDP-glucosyltransferase activity	molecular_function	7	6	4261	9	21498	0.0029146
GO:0017046	peptide hormone binding	molecular_function	6	6	4261	9	21498	0.0029146
GO:0090548	response to nitrate starvation	biological_process	6	6	4261	9	21498	0.0029146
GO:0009611	response to wounding	biological_process	5	46	4261	158	21498	0.00320042
GO:0005524	ATP binding	molecular_function	5	313	4261	1378	21498	0.00333525
GO:0055085	transmembrane transport	biological_process	6	69	4261	256	21498	0.00335533
GO:0030247	polysaccharide binding	molecular_function	5	21	4261	59	21498	0.00340282
GO:0019199	transmembrane receptor protein kinase activity	molecular_function	8	11	4261	24	21498	0.00350074
GO:0016020	membrane	cellular_component	3	269	4261	1172	21498	0.00359505
GO:0006749	glutathione metabolic process	biological_process	8	30	4261	94	21498	0.00368964
GO:0046658	anchored component of plasma membrane	cellular_component	6	31	4261	98	21498	0.00371658
GO:0004364	glutathione transferase activity	molecular_function	6	31	4261	98	21498	0.00371658
GO:0019438	aromatic compound biosynthetic process	biological_process	6	8	4261	15	21498	0.00398447
GO:0051119	sugar transmembrane transporter activity	molecular_function	6	8	4261	15	21498	0.00398447
GO:0015250	water channel activity	molecular_function	7	13	4261	31	21498	0.004018
GO:0042742	defense response to bacterium	biological_process	8	71	4261	267	21498	0.00423317
GO:0004601	peroxidase activity	molecular_function	4	31	4261	99	21498	0.00440249
GO:0034484	raffinose catabolic process	biological_process	8	5	4261	7	21498	0.00447515
GO:0010929	positive regulation of auxin mediated signaling pathway	biological_process	9	5	4261	7	21498	0.00447515
GO:0035336	long-chain fatty-acyl-CoA metabolic process	biological_process	9	5	4261	7	21498	0.00447515
GO:0006351	transcription, DNA-templated	biological_process	8	190	4261	808	21498	0.00473595
GO:0042938	dipeptide transport	biological_process	10	11	4261	25	21498	0.00514448
GO:0006950	response to stress	biological_process	4	15	4261	39	21498	0.0055023
GO:0003993	acid phosphatase activity	molecular_function	8	18	4261	50	21498	0.00562622
GO:0010093	specification of floral organ identity	biological_process	5	6	4261	10	21498	0.00606622
GO:0016702	oxidoreductase activity, acting on single donors with incorporation of molecular oxygen, incorporation of two atoms of oxygen	molecular_function	6	6	4261	10	21498	0.00606622
GO:0004612	phosphoenolpyruvate carboxykinase (ATP) activity	molecular_function	8	6	4261	10	21498	0.00606622
GO:0051457	maintenance of protein location in nucleus	biological_process	8	4	4261	5	21498	0.00648659
GO:0030286	dynein complex	cellular_component	5	4	4261	5	21498	0.00648659
GO:1900039	positive regulation of cellular response to hypoxia	biological_process	7	4	4261	5	21498	0.00648659
GO:0090610	bundle sheath cell fate specification	biological_process	6	4	4261	5	21498	0.00648659
GO:0031000	response to caffeine	biological_process	6	4	4261	5	21498	0.00648659
GO:0018107	peptidyl-threonine phosphorylation	biological_process	10	8	4261	16	21498	0.0065956
GO:0000981	RNA polymerase II transcription factor activity, sequence-specific DNA binding	molecular_function	5	32	4261	106	21498	0.00705955
GO:0030599	pectinesterase activity	molecular_function	7	15	4261	40	21498	0.0072175
GO:0042128	nitrate assimilation	biological_process	8	15	4261	40	21498	0.0072175
GO:0005537	mannose binding	molecular_function	6	3	4261	3	21498	0.00778207
GO:1901601	strigolactone biosynthetic process	biological_process	11	3	4261	3	21498	0.00778207
GO:1904541	fungal-type cell wall disassembly involved in conjugation with cellular fusion	biological_process	5	3	4261	3	21498	0.00778207
GO:0031542	positive regulation of anthocyanin biosynthetic process	biological_process	9	3	4261	3	21498	0.00778207
GO:0015319	sodium:inorganic phosphate symporter activity	molecular_function	8	3	4261	3	21498	0.00778207
GO:0006426	glycyl-tRNA aminoacylation	biological_process	13	3	4261	3	21498	0.00778207
GO:1990819	actin fusion focus	cellular_component	6	3	4261	3	21498	0.00778207
GO:0004338	glucan exo-1,3-beta-glucosidase activity	molecular_function	9	3	4261	3	21498	0.00778207
GO:1990837	sequence-specific double-stranded DNA binding	molecular_function	8	3	4261	3	21498	0.00778207
GO:0004820	glycine-tRNA ligase activity	molecular_function	7	3	4261	3	21498	0.00778207
GO:0009664	plant-type cell wall organization	biological_process	7	16	4261	44	21498	0.00788182
GO:0009723	response to ethylene	biological_process	6	28	4261	91	21498	0.00852653
GO:0030154	cell differentiation	biological_process	5	45	4261	162	21498	0.00891021
GO:0003824	catalytic activity	molecular_function	3	60	4261	227	21498	0.00916126
GO:0006357	regulation of transcription by RNA polymerase II	biological_process	9	39	4261	137	21498	0.00932822
GO:0004022	alcohol dehydrogenase (NAD) activity	molecular_function	7	9	4261	20	21498	0.00936765
GO:1900386	positive regulation of flavonol biosynthetic process	biological_process	9	5	4261	8	21498	0.00998699
GO:0008081	phosphoric diester hydrolase activity	molecular_function	7	5	4261	8	21498	0.00998699
GO:0019953	sexual reproduction	biological_process	4	5	4261	8	21498	0.00998699
GO:0005987	sucrose catabolic process	biological_process	9	5	4261	8	21498	0.00998699
GO:0016762	xyloglucan:xyloglucosyl transferase activity	molecular_function	8	13	4261	34	21498	0.0100187
GO:0016740	transferase activity	molecular_function	4	51	4261	189	21498	0.0102409
GO:0004089	carbonate dehydratase activity	molecular_function	7	8	4261	17	21498	0.0103186
GO:0006529	asparagine biosynthetic process	biological_process	12	7	4261	14	21498	0.0110172
GO:0004066	asparagine synthase (glutamine-hydrolyzing) activity	molecular_function	7	7	4261	14	21498	0.0110172
GO:0002764	immune response-regulating signaling pathway	biological_process	5	7	4261	14	21498	0.0110172
GO:0010117	photoprotection	biological_process	7	6	4261	11	21498	0.0111213
GO:0071492	cellular response to UV-A	biological_process	9	6	4261	11	21498	0.0111213
GO:0071486	cellular response to high light intensity	biological_process	9	6	4261	11	21498	0.0111213
GO:0010268	brassinosteroid homeostasis	biological_process	8	20	4261	61	21498	0.0116418
GO:0006633	fatty acid biosynthetic process	biological_process	10	26	4261	85	21498	0.0118877
GO:0016788	hydrolase activity, acting on ester bonds	molecular_function	5	24	4261	77	21498	0.0119995
GO:0032259	methylation	biological_process	4	41	4261	148	21498	0.0126777
GO:0051287	NAD binding	molecular_function	6	17	4261	50	21498	0.0131411
GO:0016747	transferase activity, transferring acyl groups other than amino-acyl groups	molecular_function	6	18	4261	54	21498	0.013553
GO:0042939	tripeptide transport	biological_process	10	9	4261	21	21498	0.0135552
GO:0042937	tripeptide transmembrane transporter activity	molecular_function	8	9	4261	21	21498	0.0135552
GO:0051707	response to other organism	biological_process	6	14	4261	39	21498	0.0141688
GO:0030246	carbohydrate binding	molecular_function	4	41	4261	149	21498	0.0142192
GO:0016125	sterol metabolic process	biological_process	7	22	4261	70	21498	0.0142255
GO:0010030	positive regulation of seed germination	biological_process	10	8	4261	18	21498	0.0153946
GO:0006541	glutamine metabolic process	biological_process	11	8	4261	18	21498	0.0153946
GO:0009850	auxin metabolic process	biological_process	5	8	4261	18	21498	0.0153946
GO:0035673	oligopeptide transmembrane transporter activity	molecular_function	7	8	4261	18	21498	0.0153946
GO:0016051	carbohydrate biosynthetic process	biological_process	6	12	4261	32	21498	0.0155298
GO:0004565	beta-galactosidase activity	molecular_function	8	10	4261	25	21498	0.0162439
GO:0019853	L-ascorbic acid biosynthetic process	biological_process	8	10	4261	25	21498	0.0162439
GO:0015112	nitrate transmembrane transporter activity	molecular_function	8	10	4261	25	21498	0.0162439
GO:0071490	cellular response to far red light	biological_process	9	4	4261	6	21498	0.0164006
GO:0010258	NADH dehydrogenase complex (plastoquinone) assembly	biological_process	9	4	4261	6	21498	0.0164006
GO:0061634	alpha-D-xyloside xylohydrolase	molecular_function	7	4	4261	6	21498	0.0164006
GO:0009717	isoflavonoid biosynthetic process	biological_process	8	4	4261	6	21498	0.0164006
GO:0004435	phosphatidylinositol phospholipase C activity	molecular_function	9	4	4261	6	21498	0.0164006
GO:0080054	low-affinity nitrate transmembrane transporter activity	molecular_function	9	4	4261	6	21498	0.0164006
GO:0080176	xyloglucan 1,6-alpha-xylosidase activity	molecular_function	7	4	4261	6	21498	0.0164006
GO:0071483	cellular response to blue light	biological_process	8	4	4261	6	21498	0.0164006
GO:0046287	isoflavonoid metabolic process	biological_process	7	4	4261	6	21498	0.0164006
GO:0045552	dihydrokaempferol 4-reductase activity	molecular_function	7	4	4261	6	21498	0.0164006
GO:0015695	organic cation transport	biological_process	8	4	4261	6	21498	0.0164006
GO:0070588	calcium ion transmembrane transport	biological_process	11	4	4261	6	21498	0.0164006
GO:0009690	cytokinin metabolic process	biological_process	6	4	4261	6	21498	0.0164006
GO:0071491	cellular response to red light	biological_process	9	4	4261	6	21498	0.0164006
GO:0047890	flavanone 4-reductase activity	molecular_function	7	4	4261	6	21498	0.0164006
GO:0033987	2-hydroxyisoflavanone dehydratase activity	molecular_function	7	4	4261	6	21498	0.0164006
GO:0019740	nitrogen utilization	biological_process	3	4	4261	6	21498	0.0164006
GO:0072488	ammonium transmembrane transport	biological_process	9	4	4261	6	21498	0.0164006
GO:0009413	response to flooding	biological_process	5	4	4261	6	21498	0.0164006
GO:0016132	brassinosteroid biosynthetic process	biological_process	9	18	4261	55	21498	0.016501
GO:0009705	plant-type vacuole membrane	cellular_component	8	23	4261	75	21498	0.0167486
GO:0006486	protein glycosylation	biological_process	9	22	4261	71	21498	0.0168472
GO:0002237	response to molecule of bacterial origin	biological_process	6	7	4261	15	21498	0.0171709
GO:0048038	quinone binding	molecular_function	5	7	4261	15	21498	0.0171709
GO:0050829	defense response to Gram-negative bacterium	biological_process	9	7	4261	15	21498	0.0171709
GO:0007165	signal transduction	biological_process	4	65	4261	257	21498	0.0184605
