# Supplementary material for: Omic analysis of the endangered Taxaceae species Pseudotaxus chienii revealed the differences in taxol biosynthesis pathway between Pseudotaxus and Taxus yunnanensis trees
Source: BMC Plant Biol. 2021 Feb 19;21:104. doi: 10.1186/s12870-021-02883-0 (PMC7903646; doi:10.1186/s12870-021-02883-0)
Supplement: Supplementary file 7 — Additional file 7: Table S4. KEGG enriched analysis of the DEGs between T. yunnanensis and P. chienii. [file 12870_2021_2883_MOESM7_ESM.xlsx]

## Sheet: Sheet1
Table S4 KEGG enriched analysis of the DEGs between T. yunnanensis and P. chienii.
PathwayEntry	PathwayDefinition	S gene number	TS gene number	B gene number	TB gene number	pvalue
map00940	Phenylpropanoid biosynthesis	101	3503	264	17124	1.69045e-11
map04626	Plant-pathogen interaction	145	3503	473	17124	7.09658e-08
map04075	Plant hormone signal transduction	98	3503	312	17124	2.85127e-06
map00460	Cyanoamino acid metabolism	46	3503	119	17124	3.77363e-06
map00350	Tyrosine metabolism	28	3503	62	17124	1.00214e-05
map04016	MAPK signaling pathway - plant	115	3503	393	17124	1.72734e-05
map00052	Galactose metabolism	48	3503	138	17124	6.10973e-05
map00950	Isoquinoline alkaloid biosynthesis	17	3503	33	17124	7.27699e-05
map00591	Linoleic acid metabolism	16	3503	32	17124	0.000186721
map00592	alpha-Linolenic acid metabolism	30	3503	78	17124	0.000193773
map00941	Flavonoid biosynthesis	33	3503	89	17124	0.00021451
map00904	Diterpenoid biosynthesis	30	3503	79	17124	0.000251934
map00073	Cutin, suberine and wax biosynthesis	27	3503	72	17124	0.000633319
map00360	Phenylalanine metabolism	26	3503	71	17124	0.00119205
map00040	Pentose and glucuronate interconversions	44	3503	139	17124	0.00121015
map00130	Ubiquinone and other terpenoid-quinone biosynthesis	18	3503	44	17124	0.00157139
map00500	Starch and sucrose metabolism	102	3503	383	17124	0.00196239
map00906	Carotenoid biosynthesis	26	3503	75	17124	0.00291986
map00710	Carbon fixation in photosynthetic organisms	43	3503	141	17124	0.00302673
map00603	Glycosphingolipid biosynthesis - globo and isoglobo series	12	3503	27	17124	0.00417293
map00945	Stilbenoid, diarylheptanoid and gingerol biosynthesis	11	3503	24	17124	0.00452306
map00960	Tropane, piperidine and pyridine alkaloid biosynthesis	14	3503	34	17124	0.00473627
map00010	Glycolysis / Gluconeogenesis	67	3503	244	17124	0.00505061
map00910	Nitrogen metabolism	23	3503	70	17124	0.0101916
map00270	Cysteine and methionine metabolism	45	3503	160	17124	0.012305
map00944	Flavone and flavonol biosynthesis	11	3503	27	17124	0.0129289
map00260	Glycine, serine and threonine metabolism	29	3503	96	17124	0.0150981
map00600	Sphingolipid metabolism	27	3503	89	17124	0.0175571
map00480	Glutathione metabolism	42	3503	151	17124	0.018307
map00750	Vitamin B6 metabolism	8	3503	18	17124	0.0185379
map00520	Amino sugar and nucleotide sugar metabolism	49	3503	182	17124	0.021138
map00053	Ascorbate and aldarate metabolism	32	3503	111	17124	0.0220596
map00561	Glycerolipid metabolism	45	3503	172	17124	0.041311
map00400	Phenylalanine, tyrosine and tryptophan biosynthesis	20	3503	68	17124	0.0504866
map00901	Indole alkaloid biosynthesis	5	3503	11	17124	0.0549027
map00630	Glyoxylate and dicarboxylate metabolism	43	3503	170	17124	0.0725705
map00511	Other glycan degradation	20	3503	71	17124	0.0749312
map00430	Taurine and hypotaurine metabolism	8	3503	23	17124	0.0797355
map00100	Steroid biosynthesis	12	3503	39	17124	0.0851173
map00330	Arginine and proline metabolism	30	3503	115	17124	0.0856048
map00909	Sesquiterpenoid and triterpenoid biosynthesis	3	3503	6	17124	0.104535
map02010	ABC transporters	36	3503	144	17124	0.106783
map00943	Isoflavonoid biosynthesis	2	3503	3	17124	0.108405
map00071	Fatty acid degradation	27	3503	105	17124	0.113328
map00908	Zeatin biosynthesis	7	3503	22	17124	0.1454
map00410	beta-Alanine metabolism	24	3503	95	17124	0.150025
map00604	Glycosphingolipid biosynthesis - ganglio series	11	3503	39	17124	0.157611
map00062	Fatty acid elongation	8	3503	27	17124	0.170732
map00902	Monoterpenoid biosynthesis	6	3503	19	17124	0.176284
map00531	Glycosaminoglycan degradation	17	3503	66	17124	0.178172
map00051	Fructose and mannose metabolism	25	3503	102	17124	0.184079
map00905	Brassinosteroid biosynthesis	13	3503	49	17124	0.187547
map01058	Acridone alkaloid biosynthesis	1	3503	1	17124	0.204567
map00121	Secondary bile acid biosynthesis	1	3503	1	17124	0.204567
map04712	Circadian rhythm - plant	16	3503	65	17124	0.243578
map00790	Folate biosynthesis	11	3503	43	17124	0.252614
map00730	Thiamine metabolism	8	3503	30	17124	0.259597
map00562	Inositol phosphate metabolism	26	3503	112	17124	0.266791
map00620	Pyruvate metabolism	34	3503	153	17124	0.323255
map00965	Betalain biosynthesis	6	3503	23	17124	0.32534
map00250	Alanine, aspartate and glutamate metabolism	19	3503	84	17124	0.352069
map00590	Arachidonic acid metabolism	11	3503	48	17124	0.390982
map00290	Valine, leucine and isoleucine biosynthesis	6	3503	25	17124	0.405728
NA	NA	1762	3503	8587	17124	0.426573
map00380	Tryptophan metabolism	23	3503	107	17124	0.432579
map00660	C5-Branched dibasic acid metabolism	2	3503	7	17124	0.435834
map00970	Aminoacyl-tRNA biosynthesis	19	3503	88	17124	0.437487
map01040	Biosynthesis of unsaturated fatty acids	12	3503	55	17124	0.453814
map00300	Lysine biosynthesis	4	3503	17	17124	0.470217
map04146	Peroxisome	31	3503	148	17124	0.473814
map00405	Phenazine biosynthesis	1	3503	3	17124	0.496741
map00650	Butanoate metabolism	5	3503	23	17124	0.521366
map00333	Prodigiosin biosyntheses	5	3503	23	17124	0.521366
map00196	Photosynthesis - antenna proteins	6	3503	28	17124	0.523769
map00903	Limonene and pinene degradation	9	3503	43	17124	0.52972
map00061	Fatty acid biosynthesis	11	3503	55	17124	0.586969
map00900	Terpenoid backbone biosynthesis	11	3503	55	17124	0.586969
map00450	Selenocompound metabolism	8	3503	40	17124	0.591176
map00563	Glycosylphosphatidylinositol(GPI)-anchor biosynthesis	6	3503	30	17124	0.596924
map00565	Ether lipid metabolism	10	3503	51	17124	0.615073
map04122	Sulfur relay system	2	3503	10	17124	0.637896
map00340	Histidine metabolism	11	3503	57	17124	0.637929
map04933	AGE-RAGE signaling pathway in diabetic complications	7	3503	37	17124	0.656008
map00020	Citrate cycle (TCA cycle)	20	3503	104	17124	0.66016
map00261	Monobactam biosynthesis	3	3503	16	17124	0.664897
map00601	Glycosphingolipid biosynthesis - lacto and neolacto series	1	3503	5	17124	0.681614
map00966	Glucosinolate biosynthesis	2	3503	11	17124	0.691257
map00564	Glycerophospholipid metabolism	27	3503	143	17124	0.711986
map00195	Photosynthesis	19	3503	103	17124	0.730675
map03020	RNA polymerase	21	3503	114	17124	0.74015
map00524	Neomycin, kanamycin and gentamicin biosynthesis	1	3503	6	17124	0.746764
map00670	One carbon pool by folate	4	3503	24	17124	0.753818
map00770	Pantothenate and CoA biosynthesis	7	3503	41	17124	0.761982
map00760	Nicotinate and nicotinamide metabolism	7	3503	43	17124	0.805152
map03050	Proteasome	11	3503	66	17124	0.819479
map00220	Arginine biosynthesis	9	3503	56	17124	0.836624
map00030	Pentose phosphate pathway	16	3503	96	17124	0.854001
map00780	Biotin metabolism	5	3503	35	17124	0.870868
map00230	Purine metabolism	50	3503	279	17124	0.872453
map00280	Valine, leucine and isoleucine degradation	18	3503	110	17124	0.884476
map00514	Other types of O-glycan biosynthesis	4	3503	30	17124	0.889127
map01051	Biosynthesis of ansamycins	1	3503	10	17124	0.898669
map00860	Porphyrin and chlorophyll metabolism	11	3503	74	17124	0.914267
map04070	Phosphatidylinositol signaling system	15	3503	97	17124	0.91515
map00310	Lysine degradation	15	3503	97	17124	0.91515
map00920	Sulfur metabolism	4	3503	32	17124	0.916815
map00440	Phosphonate and phosphinate metabolism	1	3503	11	17124	0.91941
map00740	Riboflavin metabolism	5	3503	40	17124	0.933544
map03430	Mismatch repair	11	3503	79	17124	0.948889
map03030	DNA replication	13	3503	91	17124	0.949697
map00510	N-Glycan biosynthesis	9	3503	69	17124	0.959769
map00640	Propanoate metabolism	7	3503	57	17124	0.962313
map04141	Protein processing in endoplasmic reticulum	66	3503	389	17124	0.965543
map03022	Basal transcription factors	5	3503	45	17124	0.967471
map03410	Base excision repair	6	3503	54	17124	0.976674
map04136	Autophagy - other eukaryotes	5	3503	49	17124	0.982174
map04144	Endocytosis	43	3503	286	17124	0.992693
map03440	Homologous recombination	19	3503	146	17124	0.992942
map04145	Phagosome	12	3503	105	17124	0.994981
map04130	SNARE interactions in vesicular transport	2	3503	34	17124	0.995958
map03013	RNA transport	42	3503	293	17124	0.997421
map03060	Protein export	5	3503	62	17124	0.997812
map03420	Nucleotide excision repair	11	3503	106	17124	0.998164
map00190	Oxidative phosphorylation	32	3503	240	17124	0.998507
map03008	Ribosome biogenesis in eukaryotes	12	3503	117	17124	0.998967
map04120	Ubiquitin mediated proteolysis	19	3503	180	17124	0.999874
map03018	RNA degradation	15	3503	158	17124	0.999938
map03040	Spliceosome	39	3503	329	17124	0.999988
map03015	mRNA surveillance pathway	13	3503	158	17124	0.999993
map00240	Pyrimidine metabolism	46	3503	456	17124	1
map03010	Ribosome	59	3503	798	17124	1
