# Supplementary material for: Omic analysis of the endangered Taxaceae species Pseudotaxus chienii revealed the differences in taxol biosynthesis pathway between Pseudotaxus and Taxus yunnanensis trees
Source: BMC Plant Biol. 2021 Feb 19;21:104. doi: 10.1186/s12870-021-02883-0 (PMC7903646; doi:10.1186/s12870-021-02883-0)
Supplement: Supplementary file 8 — Additional file 8: Table S5. Significance values of each KEGG term belonging to primary and secondary metabolism. [file 12870_2021_2883_MOESM8_ESM.xlsx]

## Sheet: Sheet1
Table S5 Significance values of each KEGG term belonging to primary and secondary metabolism.
Pathway	P value
Isoquinoline alkaloid biosynthesis	7.27699e-05
Pyridine alkaloid biosynthesis	0.00473627
Indole alkaloid biosynthesis	0.0549027
Nicotinate and nicotinamide metabolism	0.805152
Purine metabolism	0.872453
Tyrosine metabolism	1.00214e-05
Phenylalanine metabolism	0.00119205
Cysteine and methionine metabolism	0.012305
Glycine, serine and threonine metabolism	0.0150981
Glutathione metabolism	0.018307
Phe, tyr and try biosynthesis	0.0504866
Arginine and proline metabolism	0.0856048
Alanine, aspartate and glutamate metabolism	0.352069
Valine, leucine and isoleucine biosynthesis	0.405728
Tryptophan metabolism	0.432579
Lysine biosynthesis	0.470217
Arginine biosynthesis	0.836624
Valine, leucine and isoleucine degradation	0.884476
Lysine degradation	0.91515
Flavonoid biosynthesis	0.00021451
Flavone and flavonol biosynthesis	0.0129289
Isoflavonoid biosynthesis	0.108405
Plant hormone signal transduction	2.85127e-06
Zeatin biosynthesis	0.1454
Brassinosteroid biosynthesis	0.187547
Linoleic acid metabolism	0.000186721
Glycosphingolipid biosynthesis	0.00417293
Glycerolipid metabolism	0.041311
Fatty acid degradation	0.113328
Fatty acid elongation	0.170732
Biosynthesis of unsaturated fatty acids	0.453814
Fatty acid biosynthesis	0.586969
Phenylpropanoid biosynthesis	1.69045e-11
Carotenoid biosynthesis	0.00291986
Vitamin B6 metabolism	0.0185379
Ascorbate and aldarate metabolism	0.0220596
Galactose metabolism	6.10973e-05
Starch and sucrose metabolism	0.00196239
Glycolysis	0.00505061
Fructose and mannose metabolism	0.184079
Steroid biosynthesis	0.0851173
Diterpenoid biosynthesis	0.000251934
Sesquiterpenoid and triterpenoid biosynthesis	0.104535
Monoterpenoid biosynthesis	0.176284
Terpenoid backbone biosynthesis	0.586969
Ubiquinone biosynthesis	0.00157139
