# Supplementary material for: Omic analysis of the endangered Taxaceae species Pseudotaxus chienii revealed the differences in taxol biosynthesis pathway between Pseudotaxus and Taxus yunnanensis trees
Source: BMC Plant Biol. 2021 Feb 19;21:104. doi: 10.1186/s12870-021-02883-0 (PMC7903646; doi:10.1186/s12870-021-02883-0)
Supplement: Supplementary file 9 — Additional file 9: Table S6. The detailed information of the unigenes encoding the enzymes that are involved in the MEP pathway. [file 12870_2021_2883_MOESM9_ESM.xlsx]

## Sheet: Sheet1
Table S6 The detailed information of the unigenes encoding the enzymes that are involved in the MEP pathway.
Gene_ID	Length	Trans_ID	Annotation	Name	swissprot_description	GO_Term	NOG	KOEntry	KODescription	EC	KEGG_Pathway	Pfam_description
TRINITY_DN33679_c0_g2	4294	TRINITY_DN33679_c0_g2_i1;TRINITY_DN33679_c0_g2_i2;TRINITY_DN33679_c0_g2_i3;TRINITY_DN33679_c0_g2_i4	1-deoxy-D-xylulose-5-phosphate synthase [Taxus x media]	Os07g0190000	Probable 1-deoxy-D-xylulose-5-phosphate synthase 2, chloroplastic OS=Oryza sativa subsp. japonica GN=Os07g0190000 PE=2 SV=1	GO:0005515(protein binding);GO:0008661(1-deoxy-D-xylulose-5-phosphate synthase activity);GO:0009228(thiamine biosynthetic process);GO:0009507(chloroplast);GO:0009570(chloroplast stroma);GO:0015995(chlorophyll biosynthetic process);GO:0016114(terpenoid biosynthetic process);GO:0019288(isopentenyl diphosphate biosynthetic process, methylerythritol 4-phosphate pathway);GO:0046872(metal ion binding);…	COG1154(Catalyzes the acyloin condensation reaction between C atoms 2 and 3 of pyruvate and glyceraldehyde 3-phosphate to yield 1-deoxy-D-xylulose-5-phosphate (DXP) (By similarity))	K01662	1-deoxy-D-xylulose-5-phosphate synthase	EC:2.2.1.7	atr00730(Thiamine metabolism);atr00900(Terpenoid backbone biosynthesis)	U5CWM1.1 PF13292.4;DXP_synthase_N;
TRINITY_DN35216_c0_g1	3614	TRINITY_DN35216_c0_g1_i1;TRINITY_DN35216_c0_g1_i2;TRINITY_DN35216_c0_g1_i3;TRINITY_DN35216_c0_g1_i4;TRINITY_DN35216_c0_g1_i5;TRINITY_DN35216_c0_g1_i6	probable 1-deoxy-D-xylulose-5-phosphate synthase, chloroplastic [Selaginella moellendorffii]	TKT2	Probable 1-deoxy-D-xylulose-5-phosphate synthase, chloroplastic OS=Capsicum annuum GN=TKT2 PE=2 SV=1	GO:0005515(protein binding);GO:0008661(1-deoxy-D-xylulose-5-phosphate synthase activity);GO:0009228(thiamine biosynthetic process);GO:0009507(chloroplast);GO:0009570(chloroplast stroma);GO:0015995(chlorophyll biosynthetic process);GO:0016114(terpenoid biosynthetic process);GO:0019288(isopentenyl diphosphate biosynthetic process, methylerythritol 4-phosphate pathway);GO:0046872(metal ion binding);…	COG1154(Catalyzes the acyloin condensation reaction between C atoms 2 and 3 of pyruvate and glyceraldehyde 3-phosphate to yield 1-deoxy-D-xylulose-5-phosphate (DXP) (By similarity))	K01662	1-deoxy-D-xylulose-5-phosphate synthase	EC:2.2.1.7	smo00730(Thiamine metabolism);smo00900(Terpenoid backbone biosynthesis)	U5CSZ9.1 PF13292.4;DXP_synthase_N;
TRINITY_DN35723_c1_g2	3548	TRINITY_DN35723_c1_g2_i1;TRINITY_DN35723_c1_g2_i10;TRINITY_DN35723_c1_g2_i11;TRINITY_DN35723_c1_g2_i12;TRINITY_DN35723_c1_g2_i13;TRINITY_DN35723_c1_g2_i14;TRINITY_DN35723_c1_g2_i2;TRINITY_DN35723_c1_g2_i3;TRINITY_DN35723_c1_g2_i4;TRINITY_DN35723_c1_g2_i5;TRINITY_DN35723_c1_g2_i6;TRINITY_DN35723_c1_g2_i7;TRINITY_DN35723_c1_g2_i8;TRINITY_DN35723_c1_g2_i9	1-deoxy-D-xylulose-5-phosphate synthase [Ginkgo biloba]	TKT2	Probable 1-deoxy-D-xylulose-5-phosphate synthase, chloroplastic OS=Capsicum annuum GN=TKT2 PE=2 SV=1	GO:0005515(protein binding);GO:0008661(1-deoxy-D-xylulose-5-phosphate synthase activity);GO:0009228(thiamine biosynthetic process);GO:0009507(chloroplast);GO:0009570(chloroplast stroma);GO:0015995(chlorophyll biosynthetic process);GO:0016114(terpenoid biosynthetic process);GO:0019288(isopentenyl diphosphate biosynthetic process, methylerythritol 4-phosphate pathway);GO:0046872(metal ion binding);…	COG1154(Catalyzes the acyloin condensation reaction between C atoms 2 and 3 of pyruvate and glyceraldehyde 3-phosphate to yield 1-deoxy-D-xylulose-5-phosphate (DXP) (By similarity))	K01662	1-deoxy-D-xylulose-5-phosphate synthase	EC:2.2.1.7	smo00730(Thiamine metabolism);smo00900(Terpenoid backbone biosynthesis)	U5D5Y0.1 PF13292.4;DXP_synthase_N;
TRINITY_DN33047_c1_g1	3337	TRINITY_DN33047_c1_g1_i1;TRINITY_DN33047_c1_g1_i2;TRINITY_DN33047_c1_g1_i3;TRINITY_DN33047_c1_g1_i4;TRINITY_DN33047_c1_g1_i5;TRINITY_DN33047_c1_g1_i6;TRINITY_DN33047_c1_g1_i7;TRINITY_DN33047_c1_g1_i8	1-deoxy-D-xylulose-5-phosphate reductoisomerase [Taxus cuspidata]	DXR	1-deoxy-D-xylulose 5-phosphate reductoisomerase, chloroplastic OS=Oryza sativa subsp. japonica GN=DXR PE=2 SV=2	GO:0030145(manganese ion binding);GO:0030604(1-deoxy-D-xylulose-5-phosphate reductoisomerase activity);GO:0051484(isopentenyl diphosphate biosynthetic process, methylerythritol 4-phosphate pathway involved in terpenoid biosynthetic process);GO:0070402(NADPH binding)	COG0743(Catalyzes the NADP-dependent rearrangement and reduction of 1-deoxy-D-xylulose-5-phosphate (DXP) to 2-C-methyl-D-erythritol 4-phosphate (MEP) (By similarity))	K00099	1-deoxy-D-xylulose-5-phosphate reductoisomerase	EC:1.1.1.267	sly00900(Terpenoid backbone biosynthesis)	B9I3A1.2 PF13288.4;DXPR_C;
TRINITY_DN27195_c0_g1	1581	TRINITY_DN27195_c0_g1_i1;TRINITY_DN27195_c0_g1_i2;TRINITY_DN27195_c0_g1_i3;TRINITY_DN27195_c0_g1_i4	2-C-methyl-D-erythritol 4-phosphate cytidyltransferase [Taxus x media]	ISPD	2-C-methyl-D-erythritol 4-phosphate cytidylyltransferase, chloroplastic OS=Arabidopsis thaliana GN=ISPD PE=1 SV=1	GO:0050518(2-C-methyl-D-erythritol 4-phosphate cytidylyltransferase activity)	COG1211(Catalyzes the formation of 4-diphosphocytidyl-2-C- methyl-D-erythritol from CTP and 2-C-methyl-D-erythritol 4- phosphate (MEP) (By similarity))	K00991	2-C-methyl-D-erythritol 4-phosphate cytidylyltransferase	EC:2.7.7.60	nta00900(Terpenoid backbone biosynthesis)	K4B1K8.1 PF01128.17;IspD;
TRINITY_DN30479_c0_g1	1770	TRINITY_DN30479_c0_g1_i1	4-diphosphocytidyl-2C-methyl-D-erythritol kinase [Ginkgo biloba]	ISPE	4-diphosphocytidyl-2-C-methyl-D-erythritol kinase, chloroplastic/chromoplastic (Fragment) OS=Solanum lycopersicum GN=ISPE PE=1 SV=1	GO:0005524(ATP binding);GO:0009507(chloroplast);GO:0009570(chloroplast stroma);GO:0016114(terpenoid biosynthetic process);GO:0016310(phosphorylation);GO:0019288(isopentenyl diphosphate biosynthetic process, methylerythritol 4-phosphate pathway);GO:0050515(4-(cytidine 5'-diphospho)-2-C-methyl-D-erythritol kinase activity)	COG1947(Catalyzes the phosphorylation of the position 2 hydroxy group of 4-diphosphocytidyl-2C-methyl-D-erythritol (By similarity))	K00919	4-diphosphocytidyl-2-C-methyl-D-erythritol kinase	EC:2.7.1.148	ccaj00900(Terpenoid backbone biosynthesis)	R0FW86.1 PF08544.11;GHMP_kinases_C;
TRINITY_DN26521_c0_g1	2784	TRINITY_DN26521_c0_g1_i1;TRINITY_DN26521_c0_g1_i10;TRINITY_DN26521_c0_g1_i2;TRINITY_DN26521_c0_g1_i3;TRINITY_DN26521_c0_g1_i4;TRINITY_DN26521_c0_g1_i5;TRINITY_DN26521_c0_g1_i6;TRINITY_DN26521_c0_g1_i7;TRINITY_DN26521_c0_g1_i8;TRINITY_DN26521_c0_g1_i9	2-C-methylerythritol 2,4-cyclodiphosphate synthase [Taxus wallichiana var. chinensis]	ISPF	2-C-methyl-D-erythritol 2,4-cyclodiphosphate synthase, chloroplastic OS=Oryza sativa subsp. japonica GN=ISPF PE=2 SV=1	GO:0008685(2-C-methyl-D-erythritol 2,4-cyclodiphosphate synthase activity)	COG0245(Involved in the biosynthesis of isopentenyl diphosphate (IPP) and dimethylallyl diphosphate (DMAPP), two major building blocks of isoprenoid compounds. Catalyzes the conversion of 4- diphosphocytidyl-2-C-methyl-D-erythritol 2-phosphate (CDP-ME2P) to 2-C-methyl-D-erythritol 2,4-cyclodiphosphate (ME-CPP) with a corresponding release of cytidine 5-monophosphate (CMP) (By similarity))	K01770	2-C-methyl-D-erythritol 2,4-cyclodiphosphate synthase	EC:4.6.1.12	mus00900(Terpenoid backbone biosynthesis)	S8C347.1 PF02542.14;YgbB;
TRINITY_DN29361_c0_g1	1280	TRINITY_DN29361_c0_g1_i1;TRINITY_DN29361_c0_g1_i2;TRINITY_DN29361_c0_g1_i3;TRINITY_DN29361_c0_g1_i4	2-C-methyl-D-erythritol 2,4-cyclodiphosphate synthase [Taxus x media]	ISPF	2-C-methyl-D-erythritol 2,4-cyclodiphosphate synthase, chloroplastic OS=Oryza sativa subsp. japonica GN=ISPF PE=2 SV=1	GO:0008685(2-C-methyl-D-erythritol 2,4-cyclodiphosphate synthase activity)	COG0245(Involved in the biosynthesis of isopentenyl diphosphate (IPP) and dimethylallyl diphosphate (DMAPP), two major building blocks of isoprenoid compounds. Catalyzes the conversion of 4- diphosphocytidyl-2-C-methyl-D-erythritol 2-phosphate (CDP-ME2P) to 2-C-methyl-D-erythritol 2,4-cyclodiphosphate (ME-CPP) with a corresponding release of cytidine 5-monophosphate (CMP) (By similarity))	K01770	2-C-methyl-D-erythritol 2,4-cyclodiphosphate synthase	EC:4.6.1.12	atr00900(Terpenoid backbone biosynthesis)	Q6EPN6.1 PF02542.14;YgbB;
TRINITY_DN34260_c0_g1	5039	TRINITY_DN34260_c0_g1_i1;TRINITY_DN34260_c0_g1_i2;TRINITY_DN34260_c0_g1_i3;TRINITY_DN34260_c0_g1_i4;TRINITY_DN34260_c0_g1_i5;TRINITY_DN34260_c0_g1_i6	4-hydroxy-3-methylbut-2-en-1-yl diphosphate synthase [Pinus kesiya var. langbianensis]	ISPG	4-hydroxy-3-methylbut-2-en-1-yl diphosphate synthase (ferredoxin), chloroplastic OS=Arabidopsis thaliana GN=ISPG PE=1 SV=1	GO:0009507(chloroplast);GO:0019288(isopentenyl diphosphate biosynthetic process, methylerythritol 4-phosphate pathway);GO:0046429(4-hydroxy-3-methylbut-2-en-1-yl diphosphate synthase activity)	COG0821(4-hydroxy-3-methylbut-2-en-1-yl diphosphate synthase activity)	K03526	(E)-4-hydroxy-3-methylbut-2-enyl-diphosphate synthase	EC:1.17.7.1 1.17.7.3	nnu00900(Terpenoid backbone biosynthesis)	I1M4L1.1 PF04551.12;GcpE;
TRINITY_DN36352_c0_g1	2904	TRINITY_DN36352_c0_g1_i1;TRINITY_DN36352_c0_g1_i10;TRINITY_DN36352_c0_g1_i11;TRINITY_DN36352_c0_g1_i12;TRINITY_DN36352_c0_g1_i13;TRINITY_DN36352_c0_g1_i14;TRINITY_DN36352_c0_g1_i2;TRINITY_DN36352_c0_g1_i3;TRINITY_DN36352_c0_g1_i4;TRINITY_DN36352_c0_g1_i5;TRINITY_DN36352_c0_g1_i6;TRINITY_DN36352_c0_g1_i7;TRINITY_DN36352_c0_g1_i8;TRINITY_DN36352_c0_g1_i9	1-hydroxy-2-methyl-2-(E)-butenyl 4-diphosphate reductase [Taxus x media]	ISPH	4-hydroxy-3-methylbut-2-enyl diphosphate reductase, chloroplastic OS=Arabidopsis thaliana GN=ISPH PE=2 SV=1	GO:0009507(chloroplast);GO:0009570(chloroplast stroma);GO:0019288(isopentenyl diphosphate biosynthetic process, methylerythritol 4-phosphate pathway);GO:0046429(4-hydroxy-3-methylbut-2-en-1-yl diphosphate synthase activity);GO:0046677(response to antibiotic);GO:0046872(metal ion binding);GO:0050992(dimethylallyl diphosphate biosynthetic process);GO:0051538(3 iron, 4 sulfur cluster binding);GO:005…	COG0761(Converts 1-hydroxy-2-methyl-2-(E)-butenyl 4-diphosphate into isopentenyl diphosphate (IPP) and dimethylallyl diphosphate (DMAPP) (By similarity))	K03527	4-hydroxy-3-methylbut-2-en-1-yl diphosphate reductase	EC:1.17.7.4	cmo00900(Terpenoid backbone biosynthesis)	B9RZD3.1 PF02401.16;LYTB;
TRINITY_DN34260_c0_g1	5039	TRINITY_DN34260_c0_g1_i1;TRINITY_DN34260_c0_g1_i2;TRINITY_DN34260_c0_g1_i3;TRINITY_DN34260_c0_g1_i4;TRINITY_DN34260_c0_g1_i5;TRINITY_DN34260_c0_g1_i6	4-hydroxy-3-methylbut-2-en-1-yl diphosphate synthase [Pinus kesiya var. langbianensis]	ISPG	4-hydroxy-3-methylbut-2-en-1-yl diphosphate synthase (ferredoxin), chloroplastic OS=Arabidopsis thaliana GN=ISPG PE=1 SV=1	GO:0009507(chloroplast);GO:0019288(isopentenyl diphosphate biosynthetic process, methylerythritol 4-phosphate pathway);GO:0046429(4-hydroxy-3-methylbut-2-en-1-yl diphosphate synthase activity)	COG0821(4-hydroxy-3-methylbut-2-en-1-yl diphosphate synthase activity)	K03526	(E)-4-hydroxy-3-methylbut-2-enyl-diphosphate synthase	EC:1.17.7.1 1.17.7.3	nnu00900(Terpenoid backbone biosynthesis)	I1M4L1.1 PF04551.12;GcpE;
TRINITY_DN33005_c0_g4	1424	TRINITY_DN33005_c0_g4_i1;TRINITY_DN33005_c0_g4_i2	isopentenyl diphosphate isomerase (chloroplast) [Taxus x media]	IPI2	Isopentenyl-diphosphate Delta-isomerase II OS=Clarkia breweri GN=IPI2 PE=3 SV=2	GO:0004452(isopentenyl-diphosphate delta-isomerase activity);GO:0005829(cytosol);GO:0008299(isoprenoid biosynthetic process);GO:0009240(isopentenyl diphosphate biosynthetic process);GO:0009507(chloroplast);GO:0009536(plastid);GO:0015979(photosynthesis);GO:0015995(chlorophyll biosynthetic process);GO:0016787(hydrolase activity);GO:0046872(metal ion binding);GO:0050992(dimethylallyl diphosphate bio…	COG1443(Catalyzes the 1,3-allylic rearrangement of the homoallylic substrate isopentenyl (IPP) to its highly electrophilic allylic isomer, dimethylallyl diphosphate (DMAPP) (By similarity))	K01823	isopentenyl-diphosphate Delta-isomerase	EC:5.3.3.2	mdm00900(Terpenoid backbone biosynthesis)	A0A022RKP5.1 PF00293.26;NUDIX;
TRINITY_DN29965_c0_g2	1879	TRINITY_DN29965_c0_g2_i1	geranyl diphosphate synthase 3 [Picea abies]	SPS1	Solanesyl-diphosphate synthase 1, mitochondrial OS=Oryza sativa subsp. japonica GN=SPS1 PE=1 SV=1	GO:0005739(mitochondrion)	COG0142(synthase)	K14066	geranyl diphosphate synthase	EC:2.5.1.1	pda00900(Terpenoid backbone biosynthesis)	W1NUF0.1 PF00348.15;polyprenyl_synt;
TRINITY_DN23461_c0_g1	1740	TRINITY_DN23461_c0_g1_i1;TRINITY_DN23461_c0_g1_i2	geranylgeranyl diphosphate synthase 2 [Ginkgo biloba]	GGPS1	Geranylgeranyl pyrophosphate synthase, chloroplastic OS=Catharanthus roseus GN=GGPS1 PE=3 SV=1	GO:0010319(stromule)	COG0142(synthase)	K13789	geranylgeranyl diphosphate synthase, type II	EC:2.5.1.1 2.5.1.10 2.5.1.29	atr00900(Terpenoid backbone biosynthesis)	U5D5S7.1 PF00348.15;polyprenyl_synt;
TRINITY_DN24778_c0_g1	1087	TRINITY_DN24778_c0_g1_i1;TRINITY_DN24778_c0_g1_i2;TRINITY_DN24778_c0_g1_i3	geranylgeranyl diphosphate synthase [Ginkgo biloba]	GGPS1	Geranylgeranyl pyrophosphate synthase, chloroplastic OS=Capsicum annuum GN=GGPS1 PE=3 SV=1	GO:0004161(dimethylallyltranstransferase activity);GO:0004311(farnesyltranstransferase activity);GO:0004337(geranyltranstransferase activity);GO:0006720(isoprenoid metabolic process);GO:0009536(plastid)	COG0142(synthase)	K13789	geranylgeranyl diphosphate synthase, type II	EC:2.5.1.1 2.5.1.10 2.5.1.29	sot00900(Terpenoid backbone biosynthesis)	A9RDQ7.1 PF00348.15;polyprenyl_synt;
TRINITY_DN32020_c1_g5	1506	TRINITY_DN32020_c1_g5_i1	geranylgeranyl diphosphate synthase [Taxus wallichiana var. chinensis]	GGPS1	Geranylgeranyl pyrophosphate synthase, chloroplastic OS=Capsicum annuum GN=GGPS1 PE=3 SV=1	GO:0004161(dimethylallyltranstransferase activity);GO:0004311(farnesyltranstransferase activity);GO:0004337(geranyltranstransferase activity);GO:0006720(isoprenoid metabolic process);GO:0009536(plastid)	COG0142(synthase)	K13789	geranylgeranyl diphosphate synthase, type II	EC:2.5.1.1 2.5.1.10 2.5.1.29	gmx00900(Terpenoid backbone biosynthesis)	A9RDQ7.1 PF00348.15;polyprenyl_synt;
