# Supplementary material for: Omic analysis of the endangered Taxaceae species Pseudotaxus chienii revealed the differences in taxol biosynthesis pathway between Pseudotaxus and Taxus yunnanensis trees
Source: BMC Plant Biol. 2021 Feb 19;21:104. doi: 10.1186/s12870-021-02883-0 (PMC7903646; doi:10.1186/s12870-021-02883-0)
Supplement: Supplementary file 10 — Additional file 10: Table S7. The detailed information of the unigenes encoding the enzymes that are involved in the taxol biosynthesis pathway. [file 12870_2021_2883_MOESM10_ESM.xlsx]

## Sheet: Sheet1
Table S7 The detailed information of the unigenes encoding the enzymes that are involved in the taxol biosynthesis pathway.
Gene_ID	Length	Annotation	Name	GO_Term	NOG	KOEntry	KODescription	EC	KEGG_Pathway	Pfam_description
TRINITY_DN27415_c0_g1	2709	taxadiene synthase [Taxus mairei]	TS	GO:0050559(copalyl diphosphate synthase activity);GO:1901946(miltiradiene biosynthetic process);GO:1901948(5alpha,9alpha,10beta-labda-8(20),13-dien-15-yl diphosphate catabolic process);GO:1901949(5alpha,9alpha,10beta-labda-8(20),13-dien-15-yl diphosphate biosynthetic process)	ENOG4110JCG(synthase)	K16086	(13E)-labda-7,13-dien-15-ol synthase	EC:3.1.7.10	smo00904(Diterpenoid biosynthesis)	W1NHN3.1 PF01397.19;Terpene_synth;
TRINITY_DN27385_c1_g4	825	baccatin -aminophenylpropanoyl-13-O-transferase; 3-amino-3-phenyl-propanoyltransferase [Taxus cuspidata]	BAPT	GO:0009821(alkaloid biosynthetic process);GO:0047203(13-hydroxylupinine O-tigloyltransferase activity)	-	NA	NA	NA	NA(NA)	I1JRK7.1 PF02458.13;Transferase;
TRINITY_DN28243_c0_g1	903	baccatin -aminophenylpropanoyl-13-O-transferase; 3-amino-3-phenyl-propanoyltransferase [Taxus cuspidata]	BAPT	GO:0009821(alkaloid biosynthetic process);GO:0047203(13-hydroxylupinine O-tigloyltransferase activity)	-	NA	NA	NA	NA(NA)	I1JRK7.1 PF02458.13;Transferase;
TRINITY_DN33284_c1_g2	1284	10-deacetylbaccatin III-10-O-acetyl transferase [Taxus fuana]	DBAT	GO:0009821(alkaloid biosynthetic process);GO:0047203(13-hydroxylupinine O-tigloyltransferase activity)	ENOG4111937(benzyl alcohol O-benzoyltransferase-like)	NA	NA	NA	NA(NA)	F6I088.1 PF02458.13;Transferase;
TRINITY_DN30000_c0_g3	535	2-debenzoyl-7,13-diacetylbaccatin III-2-O-benzoyl transferase [Taxus cuspidata]	DBBT	GO:0009821(alkaloid biosynthetic process);GO:0047203(13-hydroxylupinine O-tigloyltransferase activity)	ENOG410YE2Y(3-N-debenzoyl-2-deoxytaxol)	NA	NA	NA	NA(NA)	V7BQ14.1 PF02458.13;Transferase;
TRINITY_DN37345_c1_g3	1301	taxadien-5-alpha-ol-O-acetyltransferase [Taxus mairei]	DBTNBT	GO:0009821(alkaloid biosynthetic process);GO:0047203(13-hydroxylupinine O-tigloyltransferase activity)	-	NA	NA	NA	NA(NA)	V7BQ19.1 PF02458.13;Transferase;
TRINITY_DN23000_c0_g1	2387	RecName: Full=Phenylalanine aminomutase (L-beta-phenylalanine forming); AltName: Full=Phenylalanine ammonia-lyase	PAM	GO:0006558(L-phenylalanine metabolic process);GO:0009821(alkaloid biosynthetic process);GO:0016869(intramolecular transferase activity, transferring amino groups);GO:0042617(paclitaxel biosynthetic process);GO:0051289(protein homotetramerization)	COG2986(histidine ammonia-lyase)	K10775	phenylalanine ammonia-lyase	EC:4.3.1.24	atr00360(Phenylalanine metabolism);atr00940(Phenylpropanoid biosynthesis)	A9RYH4.1 PF00221.17;Lyase_aromatic;
TRINITY_DN24650_c1_g4	1171	CYP725A9 [Taxus wallichiana var. chinensis]	T10OH	GO:0036203(taxoid 14-beta-hydroxylase activity);GO:0042616(paclitaxel metabolic process);GO:0043231(intracellular membrane-bounded organelle);GO:0055114(oxidation-reduction process)	COG2124(Cytochrome p450)	NA	NA	NA	NA(NA)	D8T859.1 PF00067.20;p450;
TRINITY_DN27228_c0_g6	1287	CYP725A23 [Taxus wallichiana var. chinensis]	T10OH	GO:0036203(taxoid 14-beta-hydroxylase activity);GO:0042616(paclitaxel metabolic process);GO:0043231(intracellular membrane-bounded organelle);GO:0055114(oxidation-reduction process)	COG2124(Cytochrome p450)	NA	NA	NA	NA(NA)	D8SD80.1 PF00067.20;p450;
TRINITY_DN34120_c0_g1	1522	CYP725A16 [Taxus wallichiana var. chinensis]	T10OH	GO:0036203(taxoid 14-beta-hydroxylase activity);GO:0042616(paclitaxel metabolic process);GO:0043231(intracellular membrane-bounded organelle);GO:0055114(oxidation-reduction process)	COG2124(Cytochrome p450)	NA	NA	NA	NA(NA)	A0A0D2VDE7.1 PF00067.20;p450;
TRINITY_DN37361_c0_g1	1216	CYP725A18 [Taxus wallichiana var. chinensis]	T10OH	GO:0036203(taxoid 14-beta-hydroxylase activity);GO:0042616(paclitaxel metabolic process);GO:0043231(intracellular membrane-bounded organelle);GO:0055114(oxidation-reduction process)	COG2124(Cytochrome p450)	NA	NA	NA	NA(NA)	D8QNT9.1 PF00067.20;p450;
TRINITY_DN37361_c0_g2	1336	CYP725A21 [Taxus wallichiana var. chinensis]	T10OH	GO:0036203(taxoid 14-beta-hydroxylase activity);GO:0042616(paclitaxel metabolic process);GO:0043231(intracellular membrane-bounded organelle);GO:0055114(oxidation-reduction process)	COG2124(Cytochrome p450)	NA	NA	NA	NA(NA)	V7BA86.1 PF00067.20;p450;
TRINITY_DN31055_c0_g2	2280	CYP450 725 family protein (mitochondrion) [Ginkgo biloba]	T13OH	GO:0036203(taxoid 14-beta-hydroxylase activity);GO:0042616(paclitaxel metabolic process);GO:0043231(intracellular membrane-bounded organelle);GO:0055114(oxidation-reduction process)	COG2124(Cytochrome p450)	NA	NA	NA	NA(NA)	D8SD80.1 PF00067.20;p450;
TRINITY_DN29804_c0_g2	1385	13-alpha-hydroxylase [Taxus wallichiana var. chinensis]	T13OH	GO:0036203(taxoid 14-beta-hydroxylase activity);GO:0042616(paclitaxel metabolic process);GO:0043231(intracellular membrane-bounded organelle);GO:0055114(oxidation-reduction process)	COG2124(Cytochrome p450)	NA	NA	NA	NA(NA)	A0A0D2V1J2.1 PF00067.20;p450;
TRINITY_DN29992_c0_g1	1714	taxane 14b-hydroxylase [Taxus x media]	T14OH	GO:0036203(taxoid 14-beta-hydroxylase activity);GO:0042616(paclitaxel metabolic process);GO:0043231(intracellular membrane-bounded organelle);GO:0055114(oxidation-reduction process)	COG2124(Cytochrome p450)	NA	NA	NA	NA(NA)	V7BBP1.1 PF00067.20;p450;
TRINITY_DN38427_c0_g1	1600	taxoid 2-alpha-hydroxylase [Taxus canadensis]	T2OH	GO:0036203(taxoid 14-beta-hydroxylase activity);GO:0042616(paclitaxel metabolic process);GO:0043231(intracellular membrane-bounded organelle);GO:0055114(oxidation-reduction process)	-	-	-	-	-	-
TRINITY_DN30989_c0_g6	1288	CYP725A20 [Taxus wallichiana var. chinensis]	T5OH	GO:0036203(taxoid 14-beta-hydroxylase activity);GO:0042616(paclitaxel metabolic process);GO:0043231(intracellular membrane-bounded organelle);GO:0055114(oxidation-reduction process)	COG2124(Cytochrome p450)	NA	NA	NA	NA(NA)	D8SML7.1 PF00067.20;p450;
TRINITY_DN36427_c0_g1	1873	5-alpha-hydroxylase [Taxus x media]	T5OH	GO:0036203(taxoid 14-beta-hydroxylase activity);GO:0042616(paclitaxel metabolic process);GO:0043231(intracellular membrane-bounded organelle);GO:0055114(oxidation-reduction process)	COG2124(Cytochrome p450)	NA	NA	NA	NA(NA)	D8SML7.1 PF00067.20;p450;
TRINITY_DN32964_c2_g5	1583	CYP725A20 [Taxus wallichiana var. chinensis]	T5OH	GO:0036203(taxoid 14-beta-hydroxylase activity);GO:0042616(paclitaxel metabolic process);GO:0043231(intracellular membrane-bounded organelle);GO:0055114(oxidation-reduction process)	COG2124(Cytochrome p450)	NA	NA	NA	NA(NA)	B9RHG4.1 PF00067.20;p450;
TRINITY_DN27698_c0_g8	1621	RecName: Full=Taxadiene 5-alpha hydroxylase	T5OH	GO:0036239(taxoid 7beta-hydroxylase activity);GO:0042616(paclitaxel metabolic process);GO:0043231(intracellular membrane-bounded organelle);GO:0055114(oxidation-reduction process)	COG2124(Cytochrome p450)	NA	NA	NA	NA(NA)	D8SML7.1 PF00067.20;p450;
TRINITY_DN37875_c2_g4	1011	taxoid 7-beta-hydroxylase [Taxus mairei]	T7OH	GO:0036239(taxoid 7beta-hydroxylase activity);GO:0042616(paclitaxel metabolic process);GO:0043231(intracellular membrane-bounded organelle);GO:0055114(oxidation-reduction process)	COG2124(Cytochrome p450)	NA	NA	NA	NA(NA)	B9NAP5.1 PF00067.20;p450;
TRINITY_DN28184_c0_g4	1383	RecName: Full=Taxadien-5-alpha-ol O-acetyltransferase; AltName: Full=Taxa-4(20),11(12)-dien-5alpha-ol-O-acetyltransferase; Short=Taxadienol acetyltransferase	TAT	GO:0009821(alkaloid biosynthetic process);GO:0047203(13-hydroxylupinine O-tigloyltransferase activity)	-	NA	NA	NA	NA(NA)	A0A0D2TZX5.1 PF02458.13;Transferase;
TRINITY_DN30193_c0_g1	1046	RecName: Full=Taxadien-5-alpha-ol O-acetyltransferase; AltName: Full=Taxa-4(20),11(12)-dien-5alpha-ol-O-acetyltransferase; Short=Taxadienol acetyltransferase	TAT	GO:0009821(alkaloid biosynthetic process);GO:0047203(13-hydroxylupinine O-tigloyltransferase activity)	-	NA	NA	NA	NA(NA)	V7BRD0.1 PF02458.13;Transferase;
TRINITY_DN35004_c3_g1	1499	RecName: Full=Taxadien-5-alpha-ol O-acetyltransferase; AltName: Full=Taxa-4(20),11(12)-dien-5alpha-ol-O-acetyltransferase; Short=Taxadienol acetyltransferase	TAT	GO:0005737(cytoplasm);GO:0016740(transferase activity)	ENOG4111AZB(Transferase Family)	NA	NA	NA	NA(NA)	A0A067LBD3.1 PF02458.13;Transferase;
TRINITY_DN38266_c0_g2	1182	taxane 2-alpha-O-benzoyltransferase [Taxus x media]	TBT	GO:0005737(cytoplasm);GO:0010327(acetyl CoA:(Z)-3-hexen-1-ol acetyltransferase activity);GO:0010597(green leaf volatile biosynthetic process);GO:0102165((Z)-3-hexen-1-ol acetyltransferase activity)	-	K15400	omega-hydroxypalmitate O-feruloyl transferase	EC:2.3.1.188	egu00073(Cutin, suberine and wax biosynthesis)	A0A061F710.1 PF02458.13;Transferase;
