# Supplementary material for: Omic analysis of the endangered Taxaceae species Pseudotaxus chienii revealed the differences in taxol biosynthesis pathway between Pseudotaxus and Taxus yunnanensis trees
Source: BMC Plant Biol. 2021 Feb 19;21:104. doi: 10.1186/s12870-021-02883-0 (PMC7903646; doi:10.1186/s12870-021-02883-0)
Supplement: Supplementary file 11 — Additional file 11: Table S8. The number of identified TFs and differentially expressed TFs. [file 12870_2021_2883_MOESM11_ESM.xlsx]

## Sheet: Sheet1
Table S8 The number of identified TFs and differentially expressed TFs.
TF families	ALL TFs	Differentially expressed TFs
MADS	17	10
ARF	17	4
bHLH	31	12
ERF	95	24
WRKY	48	16
MYB	23	7
bZIP	9	2
MYC2	4	3
GATA	13	4
EIL	5	0
GRF	8	1
LBD	16	8
TCP	9	1
