# Supplementary material for: Omic analysis of the endangered Taxaceae species Pseudotaxus chienii revealed the differences in taxol biosynthesis pathway between Pseudotaxus and Taxus yunnanensis trees
Source: BMC Plant Biol. 2021 Feb 19;21:104. doi: 10.1186/s12870-021-02883-0 (PMC7903646; doi:10.1186/s12870-021-02883-0)
Supplement: Supplementary file 12 — Additional file 12: Table S9. The primer sequences for qRT-PCR. [file 12870_2021_2883_MOESM12_ESM.xlsx]

## Sheet: Sheet1
Table S9 The primer sequences for qRT-PCR.
Name	ID	Up	Down
DBTNBT	TRINITY_DN37345_c1_g3	TGCAGGCTGGAAAGGCATAA	TCCCCTGTGCAATCCACTTC
TBT	TRINITY_DN38266_c0_g2	ACCTTTTGCTGGAAGGCTCA	GCCCAGTCCTTTCCCATCAC
TS	TRINITY_DN27415_c0_g1	CAGGGCACAGCCAAGTAGAA	ACCCTCCAACGCATTCAACA
TAT	TRINITY_DN28184_c0_g4	TTGGATCCAGTGATGGTGGC	CTCTCCCGTGCAATCCACTT
BAPT	TRINITY_DN27385_c1_g4	CAAACGCAGGTTCATCAGAC	GTACACTCCACTTCCAGATC
DBAT	TRINITY_DN33284_c1_g2	GTGTAAAGAGCTCCGATCCA	GTGCACTCCAATTCAAGCTC
T10OH	TRINITY_DN24650_c1_g4	CAGTCAGAAAAACCCCATAC	ATATAATTCTGTAAAGCTTG
T13OH	TRINITY_DN31055_c0_g2	CTTGTGTTTCGTGAGTGACG	AAGCGGGTCTTGAAGACATG
T5OH	TRINITY_DN36427_c0_g1	GTCCCCAAGCTTTACAGAAT	CCGTGCCTTGACAGCTTTAC
